# Supplementary material for: Identification and characterization of Faecalibacterium prophages rich in diversity-generating retroelements
Source: Microbiol Spectr. 2024 Dec 31;13(2):e01066-24. doi: 10.1128/spectrum.01066-24 (PMC11792537; doi:10.1128/spectrum.01066-24)
Supplement: Supplemental file S1 — Sequences of the bacterial contigs containing candidate prophages. [file spectrum.01066-24-s0002.txt]

>FM6_NODE_7_length_161450_cov_45.624288
CCGCCCACCCGCCCAAGTTCTGCCCGGAGTGCGGCGACCCCTTTGACGACAGCGACCGGACCTGACCTGACAAATACAGA
GCATTGAAAGGAGCATACCATGATGGGATTCTTTTCCAATTTATTCGCAAAACAGAACTGCGCCGTCTGCGGTAAGGAGT
GCGGCACCCTGCACCGCTCCAAGCTGCGGGACGGACAGTTCCTCTGCGATGACTGCGGCAACAAGTGCTCCAAATATATC
CGGCTCAGCGAGCTGACGCTGGACGAGGCCAAGGAGCACATGGAGTATATGGCCCGGATGAAGCGGGTGTTCGACGAGGT
GTTCGACAAGACCGAGTTCCGGGTCAACGCATACCCCTCCACCCCGACGCAAATGGGGCTGGTGTTCTGCGATGAGCTTG
GAATGCTGTACATCGACGATCGCACCGGCGGACGGGGCAAGATGCCGGAGCTGATCCGCTACGACCAGATCGCCAGCTAT
GAGGAGTATCTGGACGAGACCCCCGCCAAGGAGCCGGGCCAGGAACCCACCCTCAACGGCGGCGGCCTGAAGCTGAAGCT
GGTGCAGCCCCGCAGCATCACCGAGGCCCAGACCCAGCGGGGTATGCGTCCCCACCCCTACATCAAGCAGGAGCTGGTCA
TCTGCTTCAGCAAGCGGGACCGGCGGGAGATCGGCTATGCCCACATCGCACGGCAGCATCTGGATCACATCTTCGGAGTC
CACGACAACGAGACGAGCCTGTTCGGCCGCCGGATGTCCAAGGCCGAGGAACGGGAGCTGAAGGGCCAGATGGGCATGAT
CGGTGCCATGGGTGCCGTGGCATCTGCCGCCATGAAGGGCGGGCAGCTCTCTGAGCAGGAAAAGGCCCGCTTTGTGGAGA
ACATCAATCTGGCAAACGACGCCCAGACCGGCGGCATGGCATTGTACAGCCGCCGCGCTGACGAAGCCTTTGCAAAAGTG
CAGTGACCCCAAAAGGAGGAACGAATATGAGAAAGATCCAGCGCAGAGATTTCCTCAAGGCCATGGGCCTTGCCACCGCC
GCCCTCGGGCTGACCGCCTGCGGCGGCTCCGGTGCCGCCAGCGCATCCAGCGTTTCCAGTGCACCGGCTTCCAGCAGCAG
TGCCCCGTCCGCTTCGGCACAGCCGGAATCAGCAGTGGACAAAGCCGCCCCTGCAGGGGCCCCTGTGACCCAGTTCCAGA
CCGGGGAGCTGACCATCGGCGAATACACCTTCAAGGCGCAGTACATCCCCTTTGACGTCCGCCGGGAACTGGACGGAGCG
CATCACTGCATCCATGCGGACAGCTACCGGGGCAATTACTTCTTCAGCTTCTACAACGAGGACGATGAAGAGCAGTCTGC
CAAGATCTTCGAGTATGCCATCAAGGACGACCGGCTGACCCCGGTGGAAGAGTACAACATTGACGGCAGCAACGCCCTCA
GCATCGACCGCAATGGCATCCTGTACGCCATGGACAACTTTGATGTCTACTGCTACGATCTGAACAGCAGCGACCCGGAG
GAGCCCAGCGACGCACTGGACTACATGGGCAGCTGCTATTCCTCCAAGGATCGGGATCTGACCGTAATCTACTGGACCGA
CTCCGCACCGGTGCTGGTGCAGGACGGCGAGTACACCGAGCTGACGCTGGAGGGCGATAACGAGATCGGCCCCTTCTGCA
GCATGCCCTCCCTGAACCTCAGCGGGGACGAGCTGCTGACGGTGGGCGAGCCGGACTCCAGCGGCGACTACTACTTTGCC
GCCTTTGATCTGGACGGCAATGAGCTGGCCCGCAGCTCACAGCCGGTGGGCAGCTTTGACGCCGTGATGATGAAGCGCCC
CAACGGCTATCTGCTGGACACGGGCTATATGTGGGAGCTGTACGCGCCGGACGGCACTTTTTTGGAAAAGTCCCTCCCCG
TGGGTGAGCGCGAGACCCTGTGCCAGCTGTGCGGCGACTTCTGCACCTTTGATGTCTTCCTGCCGCTGGAAGAAAACGCT
TTCCTGGCAGTGGGCCACCACGGCAAAGCCACCGAGCCGGACGAGCCGGTGGTGTTCCGCATCACTACGGATTTCTGAGC
CGACCGCTTCGGCGGGAAGACCAACGCAAAAACAGCGGGGCCGGGGAAAAGCCCTCGGCCCCCTTTGGAACAACAGGAGG
AAACGCTATGGCAGGAATGCTGGAATATAAGTGCCCCTGCTGTGATGGCGCCATCCAATTTGACAGCGCCACCCAGAAGA
TGAAATGCCCCTACTGCGACACCGAGTTCGACGTGGATACCCTCAAGGGCTATGACGAGGAGCTGAAGGACGAAAAGCCC
AGCGAGATGGAGTGGACCACCCCCGGCGGCAGCTGGGCAGAAGGGGAGACCGCCGGTCTGCATACTTACAGCTGCAAGAG
CTGCGGCGGCGAGATCGTGGGCGACGACACCATGGCCGCCTCGGCCTGCCCCTTCTGCGGCAACCCCATCGTCCTCACCG
GACAGTTTGCCGGGGCCCTGCGGCCAGACCTCATCATCCCCTTCAAGCTGGACAAAAAGGCCGCCAAGGCCAAATTGCAG
GAGCATCTCAAGGGCAAGACCCTGCTGCCCCGGGTGTTCCGCAGCCAGAACCACATCGACGAGATCAAGGGCGTGTATGT
GCCCTTCTGGCTCTTTGACAGCGATGCCGACGCCCAGCTGCGGTTCACCGCCACCCGGACCCGCTGCTGGTCGGACAGCA
AATACGACTATACCGAGACCAACTACTACTCCGTCCGGCGGGACGGCACGCTGGGTTTTGACGCCGTGCCGGTGGACGGC
TCCTCCAAGATCGAGGACGACCTGATGGAATCCATCGAGCCCTTTGCCATGCAGGACGCCATCCCCTTCCAGACGGCCTA
TCTGGCGGGCTATGTGGCAGACAAATACGATGTGAGCGCCGAGGACAGCATCGAGCGGGCCAACAAGCGCATCCGCCGCT
CCACTGAGGAGACATTCCAGCAGACCGTTACCGGCTACGATTCGGTCAAGGTGGATAACAGCAGCATCCAGCTGCACGGC
GGCAAGGCAAAGTATGCGCTGTTCCCGGTCTGGCTGCTGAGCACCAGCTGGCGGGGTGAAAACTACCTGTTTGCCATGAA
CGGTCAGACCGGCAGATTCGTGGGTGACCTGCCCGTGGACAAGGGCGCTGCCCGCAAGTGGATGCTGGGCCTTACGGCTG
CCCTTTCCGCCGCGTCCTACGGCGTGATGTGGCTGCTGTGGCTGGCACGGATCCTGTAAAGGAGGGACGAACGATGAAAA
AGACTTCCAACCGACTGCACTCCCTCTTTGCGGCGCTGGCAGCACTGATTCTTGCGGCGGCGCTGGCTGTTCCGGCCTTT
GCGGTGGAGGGCGGCTTTGCCGACCTGTACTACCGCATGAACGACAGCGCAGAAGTTCTGACCGAGGACGAGGATAATGA
ACTGGAGGACGCACTGGAAGAGCTGAGCCTGCGCCAGAGCTTTGATGTGGTCATTGCCACCATCGAGTCGCTGGAAAGCG
TGGACTACGACAGCATGGAGGCCTATGCCGACGACCTGTATGACTTCTGCCAGTTCGGCTACGGCTCGGAGATGGACGGC
GTGCTTCTGCTGGTGAGCGTGGGCGACCGCAAATGGCACATCTCCACCTGCGGCTACGGCATCACCGCCTTTACGGATGC
CGGCATCCAGTACCTTGGCGAGCAGATGACCCCCTTCATGGCCGATGGAGATTACGCCGGTGCCTTCCGCACCTTTGTCC
AGTGGTCGGATACCTACATCGACGCTGCCCGGGCGGGCCACCCCTACGATGTGAATAACCTGCCCCGGGAGCCGCTGTCT
CTCATGTACCTGTTCCTTGCGCTGGGCATCGGCCTTGTGCTGGCATGGGTCGTCGTCCATGTGATGAAAAGCCAGCTGCG
CAGCGTGGCGTTCCAGGAGAACGCCGCCAGCTATGTGCGGGAGGGCAGCATGAACCTGACCAACAGCCGGGAGCTGTTCC
TGTACCGTGACGTGCACCGCACCGAGCGGCCGAAGGAGTCCAGCTCCAGCGATTCCGGCGGCAGCTCCACCCACACCTCT
TCCAGCGGCACCACCCACGGCGGTGGAGGCGGCTCGTTCTGAAAGGAGTATGTTTATGAACCCTTATCTTTCGGAAAAAG
CCCGCGGCGAGATTCCCCGTGTCCTCAAATGGCTGCGGAACGCAGGGCTTGCCTTCTGCGTGTTCTGCTCCTTTGGTGGG
CTGTATACCCTCTGCCTGAGTTTGCAGGATAAGGACTATTCCCACATCGGAGGCTATGTGTTCTGGATCGTGGTGGGCGC
AGTGCCCCTTGTTCTGTTCGCACGCAACGAAAAACGCCGCTACCATGCAAGAACCATCGCCCGCAAGGTGGAGAGCCACT
CCGGGCCGGAGGTGCCCCTGCGGTGGCTGTGCAACAGCGTTGGCATGGACACCAAAGACCTTGCATGGTATTTTGAAAAC
GGTTATTTTGTAAACCTCAGTCTGGATCTGAACCAGAAGATCGTCCGCAGGCGGACCGTGCCCCGCCATGACCCGAACCG
GAGCTGAACCCTCACAGCTGAAACAGAAAGGAGTATTTTCATGGGACTTTTTGATAAGATGAAGCAGGCCGCCGCAAATG
TTTCCGGCAACCAGACCGTCACCTTTACCTTTCAGGCTCTGCCGGAAAGCCTTGCCCAGATGCAGGCACTGCCGGAGGCC
AGTCTGGACACCCCCTTTAAGACCGCAGCCCTCACCGTCTGCGCGCTGTGCGCCTACGGTGCCGATAAAAACATCGGGCT
GGAGATGCTCAACTGGCTGCGGGGCCCCCGCCCGCTGAACGGGCAGGAGATCTCCTTCCTGAACGACCGCTTCCGGGACG
GCAAGAGCTATATCCCGTTCTCCTACTTTGTGGGTGCGTCGCCGGAAAACGGCTATACCCCCCGCCAGCCCTTCACCCTG
CTGGTGGGCAGCAACCACACCTCCAACACCGAGGAGGGCTACTGCAAGCTGTTCATCCCCTGCGGCGGCGCCGACAGTCC
CCGCCCCATCAAGCTGCGCCGCAAGGGCGACGGGCAGTGGTTCTTGTGGGAGCAGTACCTGATGACCGGCATCCGCATCC
CGGCGTCTGCCGACCCGTGGGCATAAAACAAAGGGGCTGACATGAAAGCCATGAAAACTTTTGCAGCGCTGCTTGCACTG
GCTTTCAGTCTGGCAGGGTGCGGTGCGGTGGACGGCGCCCCCGTCCGCCCCGCTCCCGGCAGCGCCGGGCGGGGCAGCAG
CACAGCGGCTTCCGGTGCTGATTCCGCTGAGCCGGAGCAGCTTGCCGCAATGCGGCAGCTGGCCGGGGAAAACGGAGACC
TTGCCGGGGTGCTCTATCTGGGCAGCGTCCCGGAGCGCACCACCGATGTGCACGCCGTGCTGGACAGCTTACCGGAACAG
CCGTGGCAGTTTGTTGCGGACATCCCGGCAGACCGCTGGGTCGCAGCGCCGGGCGGCGGGCGGGAGCTGTACTGCATCTT
TGCCGTGCGCAGGGAGGATACACTTTTTGTCTATGAAAAACAGGACCCCGCGTATCCCGCGCAGCTGGGAAAAGAACTTT
ACGGCAGGCAGGGTGGCCAGCCCATTCTGCTGCTGTGCAACGGCAGCAGGGAGGACACCGACACCATGGTAACGGTCTAT
TGCAGCACCGGACGCCCGCTGGACTGGAACCCGCAGCTTTCCGCCGAGACCGGCCGCCCTGTGCCGGTGGAGGGCGTAGA
CGATTTTTCCCAACACCCGGCGCCTGGCGCTGCCCCCTGAGGTGCGCCCCGGCAGGGTATGAGAAAGGAGAACTTATGAA
AAACCTGAAACTTTTGGCAGCCCTGCTGGCGCTGACCATCAGCCTTGCAGGCTGCGGCGGGTCGTCCAAAGGCAGCAGCG
CGTCCAGCTCCAAGCCCGAAAAAATGCTGGACGGAGACAACATGACCGCACCCAGCACCCAAGAGCAGGAATACGAAGAG
CCGGAGGACGTGGCCTATATGCGCCTTCTGGCAGGGGAGGACGAATACCGCGCCTGTGTGCTGTATCTGGGCGGCTCCTA
CGAGGTGACCACCGATGTGCAGAAGGTGCTGGACAGCCAGCCGGACTTACGCCAGCTGTGGGGCTTCGTCTATGACATCC
CGCAGGATCACTGGGTCGTGGCACCGGATGGCGGGTGCGATTTGTACTGCATCTTCCCGCAGGACCCGGATGCCACCCTG
TTCGTCTACGAGACGAGCCTGACAGACGATGCCGAAAACCCGCTCCAGCGCGGCAAACAGCTTTATTACAGCGAGGACGG
TCAGCCCATCCTGCTGCTGTGCAACATCAGCGATATCGTCCCCAACACCGAGGTGGAGCTGTACCCTACCGCTGGCGAGG
AACTGGTGTTCAGCCCCTTCCTTTCCGGCGAGAACGGCCATGTGGTGGAAGCCGAGGGCGTGTGCGATTTTACCATCTAC
CCGGAAGGGGACGACTGGGAGACCGACACCAGCCCGTGGTCGTTGGAAGGCAACTGGCTAGAGACCGCCCGCGACACCGA
CGAGGGCTATTTTGAGACCGCCCCGGAGGATGCCGACCGGATGTGCTTTTTGCCCACAGACGCCGACACCGAGGGCGACC
AATTGCCCCTGACCGCCAGCTACATCACCCCCTACCCGGAGCTGAACGTGGAGGAAGCCGACCTGTTCTATCAGGAGGGC
ACCCCGGAGGTACCCTTCCGGTCCAATCAGGAGTGGTACGCTACCTTTACCGGGGAGGACGGCTCCCGCTACGCCGTCAC
GCTGGAGGACGAGGACACCCTTGCCCTGAAGTTCTATCTGGACGGCGGGGAGAGCTACCTGAGCCTTGTCAACACGGTCT
ACTTTGCACGGCAAGAGGCCATGGGCTGACCGGCGCGCACCCCAACACCGGGAGGAATGCACCATGAAACAAACCAAAAA
GATCACCATCCTCCATTCCAACGACCTGCACGGAGACTTTCTGGCAGAGCAGGTGGACGAAAAACTGGTGGGCGGCGTTT
CCATGCTGTCCGGCTACATTGAAAAGGTGCGGGCAGAACAGCCCAACACCCTCTACGCCATTGCAGGCGATATGTTCCGG
GGCTCGGTCATTGATTCCGAATACAAGGGGCTTTCCACCATCGAGATCATGAACGCCCTTGCCCCGGACGTGGTCACCAT
AGGCAACCACGAGGTGGACTACGGCATCGCGCATCTGCTGTTCATCGAAAAATGCGCGCGCTTTCCCATCATCAACGCAA
ACCTCTACATCAAAAACACCTCCACCCGGCTGTTCACCCCCTACAAGATCCTGCGGATGGACGGCATGAACATCCTGTTC
ATCGGCATCATCACGCAGGACGTGATCAACCAGACCAAATCCGAATCTCTGGTAGGCTCCTTTGTGGACACCGCCGCAGC
AGCCGCCGAGGTGGGCAAGATCTGCAACGCCCACAACAGCATCGATATTGATTTTACCGTGCTGCTGACCCACATCGGCT
TTGAGGAGGACCGCCATCTGGCGCGCCAGCTGGACCCGGCGTGGGGAGTGAATCTGATCATCGGCGGGCACAGCCACACC
CTGCCGGAGCACGCGGTGGAGGAAAACGGCGTGGTCATTGCGCAGGCGGGCACCGGCACCGACCAGATCGGGCGCTTTGA
CATCATCGTGGACACGGACAACAACTGCATCGATTCCTACACATGGCGCACCGTGCCCATCTGCGCCGAGACCTGCCCCC
GCAACCCTGCCATGGAGCAGGTGCTGCACCGCTTCACCAGTCAGGTGGACGAAAAGTACAGCCACATCGTAGGGCGCTTC
CGCCGGGAGCTTACCCACCCCCAGCGCACGCAGGAGACCGAGCTTGGCAACCTGTTTGCCGATATCTTTACCCGCAGCCT
TGGGGTGGATGTGATGCTGATCGGCTCCGGCAGCATCCGGGCCGAAAAGCTGGGCCCCATCGTTACCTACGGCGACCTTA
TCGAGGGCTTCCCCTACGATGACGGCGTATTCATGTTCAAGGTGACCGGCCAGCAGCTGCGTCAGATGCTCCATTACATG
CTGCGGGAGGAAGCCTACACCGGCCATACGGAGTTCTACCAGCTGCCCTCCACCCTGCGCCTGCGGTACGACCGCCGCAA
GGGCGATTTTGATTACTTTACCTACTGCGGCAGAGAGGTGGGCAAGGAGATCGGCGATGACGCCCTGTTCACCGTGGGCA
TGCAGAACTACCACTTTAAAAACATCGAAAGCTTTTTCAACATCTCCTACGACACCCTTTGCAAGCTCCAGAAGCCCCGT
AGCGTGGCAACCTCCTGTCAGGATATCCTGATGGAGTATTTCCGGGAGCACGAGATGCTGGACGCGGTGGTGGACGGCAG
AATGACCATTCTACCCCCCACGGCAAGGGAAGGAGACTGACCCATGCGCACAGAAAGGAGGAGACGACCCATGCGCACTT
TCTCGCTGGTGCTGCTGGGGCTGGCGGTGGGGGCGGCACTGCTCAGCCGCAGCCCCAGCCGCCCCGCCCCAACGCCCCCG
GAGCCTGCGGCTGCTACCCCGACGCTGGCTGACCTTGAAACGTTGGAGTTCTGGGAGCGGGGCAGCTATATCCGGCCCAT
CTCCCGCACCTGCCTCACCCGCACCCCCGAGGGCACCCGGGTGGAACTGGAACTGTACCACGAAGAAGTGTATCAGGAGC
AGGCCGGGCCGGAACTTCTGGAACAGGCCAAGGCCATTCTGGAAGAGTACGGCGTGGGCGGCTGGGCAGGCTTCTCCGGC
CACGACCCCAACGTGCTGGACGGCAAAAGCTTCCGGCTGGAAGCCACTCTTGCCGACGGCACCCGCATCGAAGCCCACGG
GGAAAACAAGTTTCCCCCAAACTACCGGGACGTGATGAGCGCTCTGGACGACCTCACCGCCGCCGCCCAGAAAAACGCCC
TGCAGCAATACACCCCATAACAGAAAGGAGCACCCCATGAAACAGCGATTCTCAAAACGAACGCGCCTTGTCAGTGCCCT
TTTGACGCTGGCTATGGTGTTCACCTTTTTGCCCTTCAGCGCCTTTGCGGCGAACACAGAAATTGATTTTAATTCGCCGG
ATTTTCAGCTTGATTTCCCGGATGCGGAATTTCAGCGCTTTCTCAAAGAAAGATGTGACACAAACCACAATGGCAAGCTC
GATGCGCAGGAACTCAGCATCACAGAGATGACGATTACTGACGATTACAAAATCAAAAATCTTGAGGGAATTCGTTTCTT
TGAAGATCTCGAAAAGCTGGATTGCCACGGTATCGGCTTGACAACACTTAATGTTGGCAAAAATTTCAAACTGAGGGAGC
TGGATTGTTCCTATAATCAGCTGAAAGATTATCTTTATATTCTTTCAAGTGGACTGAAAATATTGAATTGCTCCCATAAT
AACCTGACCTCCATGGATCTGGGCATTCTCTCTGGGTTGAAACTTGAGGAGGTAGATTGCTCCTATAACAAAATATGGCG
AATCGTAATGCGGAGCGAAGAGGAACTGATCAAATTTGATTGTTCCAACAACGAACTGACGGCGCTGGATGTTAGCCGTT
GCTACCAGCTAAAACAGTTGAATTGCTCGGTAAATCAACTGGTAGAGCTGGATGTCAAAAACCAGACTAACCTGACACTG
CTGGATTGTCACCATAATGAATTGATAGAACTGAACGTAAGCCGGAATCAGAATCTGGCATCGCTGACGTGTGATGGAAA
TCAGCTGACAACGCTGGACTTGAGCAAGAATAACAGCTTGAGCCATCTGAGCTGTGCGGAAAACCGGCTTGCTTGTGTGG
ACTTTTCCCATATGGTCGGAAGCACTATAAATGCTGATGGCAACAGGCGTCCCATTGCAGTTCGTACAGACGGAAAGTTT
GACTTGGCCACACTGCCCGGTTTTGACGTGAGCAAAGCCACCAACTGGACCGGCGGCTCTGTTTCCGACACAACTCTAAG
CGTGAATGCGGGCGTAGAGGAAGTGAGCTACCAATACGATTGCGGCAAGGGAGTAAAACCTACATTCATCTTTGAAACCA
GTCTGCCCATCAATGAGAAAAATTTCCCTGACCCTAACTTTAGAAAGTACATCAAAACCTACAAAGCAGGTGGCAGAGAT
GTCCTCACGGTGGAAGAACAAAGAAAAGTCGAAAGTATCGAAGTCAAAGGATGGAACATCAGCAACTTAAAAGGCATTGA
GGCGTTCCCCAACCTGAAAGAGTTGAATTGCGAAAACAATTCTATCCAGAAATTAGACCTGAGACAGAATCCAGAGTTGG
AAAAATTGATATGCAATAAGAATCAACTGACCCAGCTAGACCTGAGCAAGAATCCGAATATCTACTTTCTGAATTGCTCT
TGGAACCAGTTGGAACAACTGGATGTATCGCATCTGAAAGATTTGGTGACGCTCGATTGCTCGCACAACGATCTGGAGCA
ACTGGATGTCAAAAATAGTAAATCTCTGGTAGCACTCAACTGTTCTGCAAATCAGTTGACAGAGCTGGACGTAGATGTGA
CTCATAAACCCAATCTGGAAAGGGTAGAATGCCAAAACAACCAGCTGACATCGCTGATTCTGGGCCAGAATAAACTGCTG
AATAAACTGAATTGTGCCCATAACCAGTTGACCCAGCTGAATTTGAACAATATGATTTCCTTAAAGGATCTGAACTGTTT
CAACAACCAGCTGACCGTGCTGGATGTCAGCGATAGTCCAAAATTGACTACATTGTGGCTTGGGGATAACCATCTCACCA
GCCTGAATCTGGACAACAACCCGAAGCTCGATTTCTCTCTTACGGATATTTACAGCGGTGATAATGTTTACACCGTTACC
CTGAACCCTGACCGTACGTTTGACCTGAGCACTCTGCCCGGGAACTTTGATAAAAGCCGGGTTACAGGATGGGAGCATGG
CAAAGCCAATGGGAACATTCTGACAGTCGATGAAGGCACAAACGTAGTGTACTACGCTTATAAGTGCAGAAGCGATATAT
TGGAAGTAAGCTTCAAACTGGATGTGACTGGCACTGGCGGCACCGTTCCCCCGGTAACGCCTCCGGAACCCCCGGTGACG
CCTCCCTCCGGCGGCGGTGACGGCGGCGGTGCGGTCGTCATCGTGGCGGCGGCTGGCGCAGTGGCGGCTGGCGTTGTGGG
CTACGGCGTGTACAATTATGTTTCCGGCCGCAAGCTGCAAGCCCTGCTGCCGGAAGGCGTGGCTGCACCCGAAAACCGCG
CCCAGACCGCGCTGCTGCTGTGGAACACCGCAGGCCGTCCCGAGCCTGCCGACGCTCCGGCCTTTGCAGACGTGGCAGAC
CCGGATACCGCCAAGGCAGCCCAGTGGTGCGTGGAGCAGGGCCTGATGAAGCGCCGCCTGAACGGCAAATTTGCCCCCGG
CAGCAGCATCCCGGCCTATCAGGTGCTGAATGCCTACCGTAAGCTGGCAGGAGGCTGACAACCGAAGGATCATTCTGCCC
ATGCCGGGCAATGACCGCTTTTTGAAAAAGGGTACCCTTTTTTCGGGAGAAGCGTCAGCTTCTCCCGAATGGGGCCCTGA
AAAAAATTTTACCACAGAAAGGAGCACCCCATGAAACAACGATTCTCAAAACGAACGCGCCTTGTCAGTGCTCTTTTGAC
GCTGGCTATGGTATGTACCTTCCTGCCCTTCAGCGCCTTTGCGGACGATGACGCCGATTTCTGGGTTCCCCTGCACAGCG
AAAACTTTCCGGACAAAACGTTCCTGGAATATATCAGAACGACGTTTGACAAAGGAGGATCGGAGGATGGAGAACCGAAT
GGAATTCTGGAGCCAGGCGAATGGAGAGCTGTCACTACGATCGATGTCCGCAACAAAAATATTACCAGCCTGTGGGGCAT
TACGTGTTTTCGCAACTTGAAGAAGCTGAATTGCTCCGATAACCAGCTGACATCTTTGAACCTAAGCTACAACACCAAGC
TAACGCAAGAAAACCTCAAGTGCACTGGAAACAAGTACCCCATTACCATTGATGAGACCGAACGTACGTTTGACTTGAGT
ACCCTCCCTGCTGGATTTGACGTAAATAAGACCAGTGAATGGGCTGGCGGCACTGTGGAGGGCAACACCCTGAAGGTGAA
GCCAGGTGCAACGCAGGTAACTTACACCTACGATTGCGGCAATGGACTGACCAGCGTATTCAGTCTGCAGGTGCTGACCA
TTACCAGAATCAAGCAGGTGAATCTCCGTGTAAACACCCCCAGAAAGAACGAAATGCCGGACGAGACTGTTGTTATTCTG
GACAACGGAGCAGACGTCTGTGACGCCAAGATCTACTGGGTCGAGGGCGACGGCGTAGGCGGCAAGCCGATCACCGGCTC
CTTCAGGCCGGGCAAACGGTACACCCTTCAGGTGGGTCTGTACGCAAAACCCGGATATAAGTTTAGCAAGGATACCGTCT
GCACAGTGAACGGACGGGAAACAGAGTTCATCTGGACCCAGAACGATGATACGGAATATTGCGCGATAAAGCATTATTCG
GTGCCGCTGAATCCGGGCGGATTTGAGCACGACCACAAGATGGAAATGACCCACGACGAGTACAGTCACTGGATGGAGTG
TCCCATCTGCCATACGGTGCAGGACATCGAAAACCATGTCTACGATGACGACAAGGATACCACCTGCAACGTCTGCGGCT
ATGTCCGCAGTCTGACCCCGGGCGGCACCCCCGGTGGCTCTACCCCGGGCGGCTCTACCCCGGGCGGCACCACCCCCGGC
GGCTCTACCGGCGGCGGTGACGGCGGCGGTGCAATCGTCATCGTGGCGGCGGCAGGCGCAGTGGCGGCTGGCGTTGTAGG
CTACGGCGTGTACAACTATGTTTCCGGCCGCAAGCTGCAAGCCCTGCTGCCGGAAGGCGTGGCTGCACCCGAGAACCGCG
CCCAGACCGCGCTGCTGCTGTGGAACACCGCAGGCCGTCCCGAGCCTGCCGACGCTCCGGCCTTTGCAGACGTGGCAGAC
CCGGATACCGCCAAGGCAGCCCAGTGGTGCGTGGAGCAAGGGCTGATGAAGCGCCGCCTGAACGGCAAATTTGCCCCGGG
CAGCAGCATCCCGGCCTATCAGGTACTGAACGCCTACCGCAAGCTGGCAGGAGGCTGACAACCGAAGGATCATTCTGCCC
CCTGCCGGGCAATGACCACTTTTTGAAAAAGGGAATCCTTTTTTCGGGGGAAGCTGACGCTTCTCCCGAATGGGGCCCTG
AAAAAATTTACCACAGAAAGGAGCACCCCATGAAACAGCGATTCTCAAAACGAACGCGTCTTGTCAGCGCCCTTTTGACG
CTGGCTATGGTGTTCACCTTTTTGCCCTTCAGCGCCTTTGCGGCTACGGATCGTTACGGCCCCGTCTATATCACTGATGC
TAATGTCCCAGACAAAACGTTCCGGGAATATCTCCTCGAACAGTTTGACAAAGATGGTAACGGTGTTCTGACACCGGCAG
AGCGGTACGCAGTCACTGAGATCGATGTCAACGACAAAAATATTACCAGCCTGAAGGGCATTGAGTTCTTTCCCAACCTG
AAGAAGCTGAATTGCGGCCACAACCGGCTGACCAGTCTGGATGTGAGCAAGAATACGGTGTTGCAGGAACTGGTTTGTTG
GGAAAACCAGCTGACCAGTCTGGATGTAAGTCAAAATACGGCATTGCAGGAGCTGGCTTGTTTTGAAAACAAACTGACCA
GTCTGGATGTAAGTCAGAATCCAGCATTGCAGAAGCTGTCTTGTTGGGACAACCGGCTGACCAGTCTGGATGTGAGCAAG
AATACGGAATTGACGTATCTGAAGTGCAGCTATAACCGGATGACGGAGCTGGATGTGAGCAAGAATACGGAATTGACGTA
TCTGGATTGCAGCTATAACCGGCTGACAGAGCTGGATGTGAGCCAGAACACCAAACTGACCGAGCTGTATTTCGTCTCCA
ATCAGCTCACATCGCTGCAGGCAGACAACTGCACAAAGCTTACGGAACTCTACACCGGCAGCAACAAATATAAGGTTGAG
GTCTACAAAAAGACCCGTATCTTAGAACCCAGCATCCTGCCCGGAAACTTTGATATAAGCCGGGTCAGAAACCTGAAGGG
TGCCACCCAAAACGCTGACGGCACCCTGACGGTGCAAGAAGGCGTTGGAAAGGTGACCTACGAGTACCGCTGCGTTGGAG
AAATCTACAAACCCTTTATCCTGAATGTTACCGTGACCGATGACCCCAATGCCGGTATCGTGCCCCCGGTAACGCCTCCC
TCCGGCGGCGATAACCCGGGCGGCGGTTCTACGGGCGGCGGCACCGTTCCCCCGGTGACGCCTCCCTCTGGCGGCGGTTC
TACTGGTGGCGGCTCTACCCCCGGCGGCTCCCCCGGCGGCGATACCCCGGGCGGCGGCTCTACCGGCGGCGGTGACGGCG
ACGGTGACGGCGGCGGTGCGGTCGTCATCGTGGCGGCGGCTGGCGCAGCGGTGGCTGGCGTTATAGGCTACGGCGTGTAC
AACTATGTTTCCGGCCAGAAGCTGCAAGCCCTGCTGCCGGAAGGCGTGGCTGCACCCGAGAACCGCGCCCAGACCGCGCT
GCTGCTGTGGAACACCGCAGGCCGTCCCGAGCCTGCCGAGGCCCCGGCCTTTGCAGACGTGGCAGACCCGGATACCGCTA
AGGCAGCCCAGTGGTGCGTAGAGCAGGGGCTGATGAAGCGCCGCCTGAACGGCAAATTTGCCCCGGGCAGCAGCATCCCG
GCCTATCAGGTGCTGAACGCCTACCGGAAGCTGGCAGGATAAAACCTCTCAGTCTCGCTTCGCCCGGCAGCTCCCCTGAC
CGGGGAGCCAAGAACGCAGGCGTGTTCCGGCAAATGACATCAAAACGCAGCCGATGCCCTGACTTTCCCATCAGGAGAGG
GGGCGCGGCATAAAAAATAAGCATCCGCAGCGCACTGCGCCTGAGCTGAAGCAGCCCGGCCATGCGCTGCGGATGCTTTT
GTTGTGCGGCGGGGCACGCCGCCAAAAACAAAAAATCCGAACCCTTCTCTTTCGAGAAAAGGTTTGGAGCTTCCTTGTCT
GGTGCGAGTAGTGAGACAGAACTTTTTAAAAACAATCGTAGTATAATTTGTTTTTGAGGTTATCGGGTAGCAACTTGCTT
GTATCACATCCCGATGGGCAGCTGTATTGAAAAAACAGCTACCCAAGACAAAAAGAAACGCCGTATCGTGTTAAACGATA
CGGCGTTTTATGGACCTAGAGGGATTCGAACCCTTGACCTCTCGGATGCGAACCGAACGCTCTCCCAGCTGAGCTATAGG
CCCATGATGATGACGCTGATAGTGTACCGCGTTTTGGGGCGTTTGTCAAGCAATTTCGGAGAGCACAAGCGAGGACTTAC
AAGCGGCCAAGCTGCCAGAAAGCCACGGCGCTGGCGGCGGCTACGTTGAGGGAATCTACCCCATGGGACATAGGAATCTT
TACGGTGTAATCGCAGGCGGCGATGGTACTATTGGCCAGCCCATCGCCCTCGGTGCCCAGCACGATGGCAAGTTTCGGCT
CAGCGGCAAGGGCGGGGTCGTCGATGCTGACCGAGCGGTCGCTCAGTGCCATGGCAGCGGTCTTGAAGCCCAGCGCGTGG
AGCTGGGCACTGCCGTTTTCCGGCCAGTCGGCAGGACAGGTGCCGATCTGCGCCCACGGCACCTGAAACACGGTGCCCAT
GCTTACCCGCACCGCACGGCGGCACAGCGGGTCGCAGCAGGAGGGGGTGACGAGCACTGCGTCCATGTTCAGCGCGGCAG
CGCTGCGGAAGATGGCACCCACGTTGGTGGAATCTACGATGCCTTCCAGCACAGCCACCCGGCGGGCATGGGCGCAAACC
TGCTCCACCGTGCGGGGCGCAGGACGGCGGAAGGCGCACAGCACGCCCCGGGTCAGCGCAAAGCCGGTGAGCTGTGCCAG
CAGCTCCCGGTCAGCGGTATATACCGGCACATCGCCGCAGCGGGTCAAAATCTCCTGTGCCGGGCCGGTGATCTGCTTGC
GCTCCATCAGCAGGGAAAGGGGCTGATAACCGGCGTCCAGCGCCCGGGCGATCACCTTGGGGCTTTCGGCGATAAAGATG
CCCTTTTCCGGCTCCAGCCGGTTGCGCAGCTGCGCCTGCGTGAGCCGGGCGTAGATGTCCAGCTCCGGGGCGGTAAGGTC
GGTGATCTCGTGAATGACAGGCATGGAAAGGCTCCTTTGAAATGAAGTTTTTTCTATTGTAGCACAAGCCGGGCCGGAAT
GCAAAATCCCTGCTGCACACAGAGCACAGCAGGGATTTGAATGCGGAATAGTTTACTCAGAGCGCAGCGCTTTGACAGGG
TTGCTCTTTGCGGCGCTGCGGGCGGGGATCAGGCCGCCCAGCATGGTAAGCAGAGTGGCCAGAACGATCAGAATCAGCGC
GGCCTGCGGCGGCAGCGAGGCCACCACGTTCACATCGCCCGCGATGTGGTGGATCAGCATATTGCCGGGGATGAGCAGCA
GCAGGCAGAGCACCACGCCCATCACGCCGGAACACAGGCCGATGATAAAGGTCTCGGCGTTGAACACCTGAGAGACGTTG
TGCTTGGAGGCGCCGATGGCGCGCAGAATGCCGATCTCCTTGCGGCGCTCCAGCACGCTGATATAGGTGATGACGCCGAT
CATGATGGAGGACACCACCAGCGAGATCGCCACAAAGGCCACCAGCACATTGCTGACCATGCCCACGATTTCGGTGACCG
AGTTCATCAGGGTGCCCACCATATCGGTATAGTGGATCACCTTACCCTCTTCGCCCTGCTGCCGCATGGAGGCGTTGTAG
GCGTCCAGCTCGTTCACCACCTGCGCCTTGGTATCAAAGCTGTTGGGGTAGATATAGATGGCATCGGGCTTTGCGTAGTC
CACATAGCCGAGGTCGTCCAAAATCTTTTCGTAGCTGGAAGCGGAGGAGAGCAGGGTGCTTTTGATCATTTCGGTCAGGT
CGGAGCCGGTCATGTTGATCTGAATGGCCTGCTGGAACACAGCGGGGTCGATCTTGAGTGCGCTTTCCACCTGCGTGCTC
AGCTGCGCAATATTGCTCTGGATGGCCTGCGCGATCTTCTGCTCCAGCTGCCCGGCCAGCTTCTGAATGGCGGGACCCAT
CTGCTCCTGCAAAGCGGCGGTGAGCTGGGTCTGCAGCGCCTCGCCCAGCTGGACGGAGTAGGTCTCCATCAGGGTCTGCA
GATTTTGCTGGAGGGTACCGGCAAACTGCTCCTCCAGCCCGGAGGTGTCCAGCAGATCACCCATGGATTCGGCAAGCAGC
GTCTGGAAGGCCTCGGTCTGCATATAGGAGGAAAAACCGATCTTATCCAGATTCAGCAGGCCGTTGCTGATGAGATAGCG
CTTGTAGCCGTTCATGATCTTTTTCATCAGCGTCTGTAAGCCGTCCTGAGAGATATTCAGCTCTACGCCGTCGAACAGCT
CGCTCATGTCCATCTCCATGTCCGGCAGCGGCAGCCCGCTGAGGTCCAGCTTGAAGCTGGAAGGGTCGATGAGGGTGGCA
AGATCGAAGGAATCGTCGGTCAGGTCGAATGCGCCGTCCAGATCAAAGTGCAGGGCGCTGGTGTCGAACTGGAAAGCGTC
CTTGAGGGCGTCCGTGTCCACCGAGAACAGAGAGGCGATGTTCAGCATATTGTTGCTGGCAGCGTCGAAGGGTTCGCCGG
TCAGCACATTGATGTCCGGGTCTGCCAGCTGCTGGCGCACGATCTCGCTGTTGGCCGCCTGATCAATGACGTAATAGGTC
AGATCGTGCAGGTAGTCCAGACCGCTGTGCAGGATAGTGGAGGTGGCGTCTGCCTTGGGCTGCACGATGCCGACAATGGT
CAGCTCCTCGCTGTCGGCCACCAGCTGCTGCATGTAGGCTTCATCATTCAGCTTGCTCAGCCAGACCTTGTGCTCGGTGT
CGTAGACATAGCAGTCGGCCTTGTTGACAAGCTTGAAGGTCATGCCCAGAAAATCGTCATAGGTATAGGTGCCGTAGTCC
GTGGGCAGATCGATCTTCTGGTTCTGCGCATACTGCTGTAAGATCTTGTCCAGCTCGGCCTGATCCCGCAGACCCATGGC
GTACAGCGCATAGTCCGAAACGCTGCCGTCCGCGTTCAGGGTCAGCACCAGTTCGTTGTATTTTTCCGGCCAGCGGCCAG
CCTTGACATCGTACTGATCCTCGTACAGGGCGGGGGTCTCGGCCATTTCGCAGAACACATAGGGGCTGGCCATGGAGGTC
ATAAGGCTGGTCACCGAGGCGTTCTCACTGGCGATATCGGAAAAGGTGGTGTCCGGGTTCAGCTTCTGCACGGTGCCGTC
CGGGTTCTGGCGGTAGATCAGCGGATCAGGGGTGTAGGTGTATTCCACCGTGGCGTTGTCCCGGATGGTACAGGCGTCAC
TGTCCAGATATGCCTTCAGCGAGCGCAGATCGTTGCTGGCAGCGCCGATGTTCAGTTGAGACAGCAGCTGTCTCACCGTG
ACCATGCCCTCCGGCGCGGAGGAGGAGCCGGACGAGACGCTGGTGTAGGTGTCCGGGTCCATCACGCTGGCCAGATCTAC
GCCGGTGCTGCTGATCTGCAGCGGGTAGGCGGCCAGCGTGGATTTTTCCATGTTGCTGATATAGCGGCTCACACCGTTGG
AAAGGGAAAGGATCAGCGCAATGCCGATGATACCGATGGAACCGGCAAAGGCGGTGAGCAGGGTGCGTGCCTTTTTGGTG
AGCAGATTGTTGAAGCTGAGGGAAAGGGAGGTGAGCAGGGACATGGAGGAGTGCCCCATGTTCCGGTGCACGGGGGCTGC
GGCAGCAGCCTCGTCCTCGGGTTCGTAGGGCATGGTGTCGGAGCGGATCACGCCGTCCTTCAGCTTTACGATGCGGGTGG
CGTAGCGCTCGGCCAGCTCCGGGTTGTGGGTGACCATGACCACCAGACGGTCCCGCGCCACTTCCTTGAGCAGTTCCATG
ACCTGAATGCTGGTCTCGCTGTCCAGTGCGCCGGTGGGCTCATCGGCCAGCAGGATGTCGGGGTTGTTCACCAGTGCGCG
GGCAATGGCCACGCGCTGCATCTGCCCGCCGGACATCTCGCCGGGGTGCTTGTGCAACTGGTTGCCCAGCCCCACCTGCT
CCAGCGCAGCGGCGGCACGGCGGCGGCGCTCGGCCTTGGAAACGCCCGAGATGGTCAGTGCCAGCTCTACGTTGCCCAGC
ACGGTCTGGTGGGGGATCAGGTTATAGCTCTGGAACACAAAGCCGATGGTGTGGTTCCGGTAGGAGTCCCAGTCGCGGTC
TGTGTATTTTTTTGTGGAGATGCCGTTGATGACCAGATCGCCGCTGTCGTAGCGATCCAGACCGCCGATGATGTTCAGCA
GGGTGGTCTTGCCGGAGCCGCTGGGGCCAAGAATGGCCACAAATTCGTTGTCCCGCAGGTTCAGACTGACGTTGTTCAGT
GCGTGCTGCACCAGCTCGCCGGTCTTGTATTCTTTGTTGATCTGTTTAAGTTTGAGCATAGAAGTGCCTTTCCGGTACTG
CGCCGCCGGGCGCTGCTGCCTGGGATTTAAAAGTAGGAAACATTTGCAAACAATATCTAATTTAGTTTAGCAAATAAAAA
TGAAGAAACCGTGAAATTAACTGCGGAACGGATGAAGCTGCGGAGCTTTTGCGTCTGGGCAGCGGTCTGACCGGAAGGAT
GGGGCAAAAAAGAAAAGCGGAAAAAGATACCGGTTGAATTTACAAGCTGAACGTGATATTCTAAAGCTGACAGACAGGCT
GCGCCGGAGAAAACGGCGTTATATTACCTGAAAGGCTGTCGGAACAACACTTCTTTAGGATTGTAACAGTTTCTCCTGCT
TTATACAATTATACAATAATAAAAGGATAAACAAGGCAGAAAAAATTTGGCCCTTGTAGTAAGGAGGAACTGAAATGGAA
CGTACATTTTCACCTATGATCCGGCAGTATTCTGCCATTGATGGTTTGCAGCAGGCGTATACGCTGGTGTATGCCATGGA
GGTAGAGGGCACACAAGGCTGTCGGCTGACCCTGTGCCAGATCGGCAGCCGACAGCAGATCGTCAGTCAGCATGTTGCGG
CAGCGCCGGAGTTCTGTTACCGGCTCCTGCGCTACTTGTGTGAAAATGGAGTTCAGCCGGAGCTCTGGCGGGATGCGGTC
ACAGACCTGACAGCTGCCGGGCTGGTAGGCGAGAAAGGCGGCGCATGGCGTGAACAGTGAGCGAACAGCCCAACTGCAAG
TCGCCCTTGCAAGCTATGATCTGAAAGAACTGCGTGTCCAGAAGCGTTATTTGCAGGAGCAGGGAACCGCCATTGACTGC
ACCTGCTTTTGCAGCGGCGAAAAGCTGCTGGCACAGCTGCGGCAGGGTGTCCGTTATGATGCCGTGGTGCTTTGCAGCGA
GCTGACGGATCTGCCTGCGGAGCAATTTGTCCGGCAGTTTTATCAGCTGAAGGAGCGGCCGATGCTTCTGATACAGAGCC
ATGGCCGCAGCAGCGGCACGGCGTTGCAAAAGCTCCGCGAGGGGTGCTACTGCGTAGAGGGCACCGAGCTGAAAAGGCTG
CTGTGGCAGCTTTACCGGATGCCCGGGCGGCAGAACCGGCAGCTGGAGCAGCGGTGCAGCCAGCTGTATGCGGCGTGGGG
CATCCCGCAGGGGGATGTCAACGCCGGATATCTATCCTGCGCGGTCGGCATCGCATGCAGCACCAGCCAGAAGCTGGCGA
TCCGCAAGGAGATCTTGCAGGCGGTGAGCGAGCAGTTTGATACATCGGTCGCTGCTGTGGAAAGCGGCATCCGCCGGATG
GTGGATCAGCTGGAGGAAAAGCCGCCTCTTGCGTGGCTGGCGTTTAAGGCCGATACAAGGCTGGGCAGCGGCAAACCTAC
CACTGGCAAGCTGATCTACGCGGTCAGGGACGTTGTGTTGCGGCAAAAAGTGCCATCCACCCGCCTGTAAGGCTTGCACA
CGGCTTTGGAATACGGCGGCGTTCCTTTAGAAAAATGGCATCGCCCGGGGAGGCAGAGCAATGGAGCAGCAAAAGACAGA
AACGCGGTCTATCACCGCAGAGCAGCGCAAGCGGGTCGAGGAGGTCTGCTTCCGTTCGCTGGCGCTGATCGGACGCAACT
GTGAATATCTGGAGCAGCATTTTGACCGCACCGGTGCAGACGCGTCTACCCGGCAGGCGGTGGCAGATATCGACACCGCT
GCCATGCAGCTGGACCGCACCCTCAGCGAGGCAATCACCCTGCTGGAGTTTCTGCACGAGGACACAAAGCCGCAGCTGTA
CCCCATTGACCTGTGTGAGCTTTTGCAGCAGGTGGCGGCGCAGTCTGATATGATCCGGGCGCAGCTTGGGGTGGATATCC
GTCTGGATTACGGCGGGTGTACTGCCTGCTGCGTAATGGCAGACCGCAGAGATGCGGAGCTGCTGTGCCTGCATCTGCTC
TCCAATGCCCTGCGCGCCAGCCGGGAGGGCGGCAGCGTCTGTATCGCGCTGCGCCGCACCGAGAGCGACTGGCAGCTGAC
AGTCACCGACGATGGCTGCGGGCTGCCCGGCGAGGATGTACAGGCAGCGCTGGAAAACCGCCGCAGCTTTCTGGGCGGGG
CGCAGCTGGGACTGCTGCTCTGCCGGGAGTGCTGCCGCCGGATGGACTGGAGCTTACAGCTGGAGCCTGCGCCCGAAAAA
GGCACACAGGCTGTGGTGCGCATTCCGCTGTACACGGGCGAAAGCCGCCCCGATGGCACGGTGGAGCTGCGCACCAGTTC
GGAGACCGAGCAGGAGCAGCGCAAGTATCATCTGCGTGCCATGCTGGTGCGGGAGATGCGCACCATGCCGGAGCGCGGCG
ACCCGGAAGACGAATTTTGATAAGGTGGCAAGGCCGCTGCACAGCGTTTTGTGCGGCGGCCTTGTTATTTTGCGCCCGGT
GCTTTCCTGCAAGCGCAAAGCATGGTATACTGAATGCTGAAAACAAAAGCTTGGAGGAGCAACAATGACAAACAAGAAGC
TGAACTACCCTGCAATTGCCAAGGAGATGGCCATCCTGACCGGGGCCGTTGCCATTATTGCGGCGGCGGTCTATTTTTTT
CTGGTGCCCAGCCATACATCCGTCAGCAGTATTTCCGGCCTTGGCATCGTGCTTTCTAATTTTGTGCCGCTGCCGCTTTC
GGCTATTACTATGGTGCTGAATATCGTGCTGCTCATCATCGGGTTTTTCACCTGCGGCAGGGAGTTTGGCGCAAAAACCG
TGTATACCAGCGTGATGCTGCCGGTGTTTCTGGGGCTTTTTGAGCGTTTGTTCCCGGATTTTGGCTCCATGACCGATAGT
CAGGAACTGGATGTGCTGTGCTATATTCTGGTGGTCAGCGTGGGTCTGAGCATTCTGTTCAACCGCAACGCATCCTCCGG
CGGACTGGATATTGTGGCAAAGATCATGAATAAGTACCTGCACATGGAGCTGGGCAAGGCCATGTCCCTTTCGGGAATGT
GTGTGGCACTCTCTGCCGCCCTTGTCTACGATAAAAAGACCGTGGTGCTGAGCATTCTTGGCACCTATTTCAACGGCATC
GTGCTGGACCATTTCATCTTCGATAACAGCATCAAGCGCCGGGTGTGCATCATTACCGAGAAGGAGGAGGCGCTGCGGCA
GTTCATCATCAACGACCTGCACAGCGGTGCCACCATGTACGAGGCCATCGGTGCATATAACTTTGAAAAGCACAACGAGA
TCATTACCATCGTGGACAAAAACGAGTATCAGAAGCTGATGAACTTTATCAACCGCGAGGACCCAAAGGCCTTTGTTACG
ATTTATAATGTGTCCAGTATGCACTACCAGCCTAAGCGCTGAGCGGCACAGGATAAAGGGCACAAAAGCTGTGCCCGGGG
CTTTTCCGCAGCGGAAAACCGTGGTAAAATAAGAAAAAACGGAAAGGGAATAACAGCCATGGACATCAGACTGGTTTGCA
GCGATATTGACGGTACGCTGCTGCAATACGGCAAAAAGGAGCTGGAGGGCGAAATATTCGAACAAATCCGGGCGCTGCAT
CAGCGGGGCATCTGGTTCTGCCCGGCCTCCGGGCGGCAGTATACCAGCCTGCGCAAGCTTTTTGCACCGGTGGCGGACTG
CTGTGTGTTTATCTGTGAAAACGGCGGCACCATCTTCAAAGAAGAACAGTGCATCGCCAAAAATCCCATGCCGCGGGCGC
TGGCAGAGGAAATTGCCAACGATATGTGGACCCGCAGCGAGGGGCAGGGCGAGGTGATGCTCTCCGGCAAGAACACCGCC
TACCTGATGGAGCGCGGCCTTGGGATGCTGCAGCGGGTGCAGTTCGTGGGCAACCACTACCAGATCATTCACAGCCCCGC
CGAGGTGCCGGAGGACATCACCAAGGTGTCGGTGTACCTGCACGAGGGTGTGGAGAACTATGTGGAGCGCTTTGTGCCCC
GCTGGAAACAGGCCAACTGCGCCGTGGCGGGGCCGTACTGGATCGATACCACCTTTGCCAACAAGGGCATCGGTGTGCAG
TGCGTGTGCCGCATCCTTGGCATCGACCTCGCACAGGTCATGGCTTTTGGCGATAACTACAACGACGAGACCATGCTGGA
CGTGGTGGGCGTGCCCTACATCATGGACAACGCCGCCGCTCCGCTGCGGGCAAAATACCAAAACCACACCCCCCGCCCGG
AGGATGTGCTGGCGCAGCTGTTGGCACAGCAGCCGTAAAGGGGGCGAGCCCATGGACCGCAAGGGCTTGGAACAGCTCAT
TTTTGATACTTACAGCGTAGAGCCGGACTATCCGTGGATGGACACCCCGGAGTCGGCGGTGTTCCGTCATGCGGCAAACC
GCAAGTGGTTTGCACTGGTCACCACCGTGCCCAAAAGCAAGCTGGGTCTGCCCGGGCAGCAGCCGGTGGATATCGTGAAC
CTGAAATGTGACCCCATCCTTATCGGTTCTCTGCGGGCAGAACCGGGCTTTTACCCGGCCTACCACATGAACAAGGAAAA
CTGGATCACCGCCGCGCTGGACGGCAGCGCCCCGGAGGATAAGCTCCGGCTGGTGCTGGATATGAGCTACACCGCCACCG
CACCCAAGCTGCGAAAAAAGAAAGCTTGACCGCAGCAAAATAAGGGCGGGCGCTGCAATAGTTGCCTGCTTTTATTCGTA
TTCAGAGTAAAGGGACTGTATTTTGCAAAAGGAGGAAGCTATGGCTATTTTCGAAAAGACCATCCGTAACCAGAACTTCG
ATACCCTGCTCCGCAAGCTGGAACACGCCATCCCGGACAGCAGCTGGTCGGCAGAGCTGGAAGCCGGCAGCGACTTCAAG
GAGGGCAGCGCCCGGTGCAGTGTGCGGGTGTTTGAGCGGTACAGCATGGTGGGCGGCAACCGCCTTAGCCTGACGCTGAC
CCTGTTCCAGAACGGGGACGAGCCCATCCGGCTGTCGGCCATTACAGCGGGCGGCAGTCAGGCGGTGTTCTTTAAAATGA
ACACCCTTGGCGAGGACGCGTTTCTGGAGGATGTAAAGCAGCTGCTGGAAGAAATTTTGGAGGGCTAAAATGTTTTATAG
TGGGTTTGACGCGCTGTTCAGCATCCTGTTTCCGTTGGTGTTTCTGTTTGTGCTGGGCATGATCTTATTTACCGTGGTGG
GCAACCTGCGCACATGGAGCAAGAATAATGCGTCCCCGCGCCTTACCGTCCCGGCTACTGTGGTGGCCAAGCGGACGAAC
GTTTCCCGCCATCATACCGCCAATGCAGGGGACATGACCGGCGCCCACGGCTACACCAGCACGAGCGCTACCACCTATTA
TGTGACCTTTCAGGTGGAAAGCGGCGACCGCATGGAGCTGCGGCTGAGCGGCACGGAATACGGCCAGCTGGCAGAAGGCG
ACACCGGAAAGCTGAGCTTTCAGGGTACGCGCTATCTGGGGTTTGAACGGAATTAAACACGCTTCTGCGCAGCATTTTTG
AAGAAATCGCAGAAGCTGTGACAAAAGTATTATACTTTTATGAATTTTAGCACTCTACGCTTGACAGTGCTAAATAATTA
TGCTATAACAGTGGCGTGCTCAGGAGGAAGGGCAAAAGGAGAGCCGCAAGGTTCCCCGGAAAGCCTTTCCGAATGGACGC
TTCAAAGTTTTTGCCCCGACCCGAACGCCGGGATTGGAGGTATGTTTTATGTTTATGCCGACTGTTTTTCATGAGAACCT
GTTCGATGATCTCTTTGATCCGTTCTGGAACGAGGGTGCACTGGAGCGTGCGATGAACCGCGAAGCCCGCGACACCTTTG
GTAAGCGCGGTGCAAACATGATGAAGACCGATGTCAAGCAGACGGACAACGGCTACGAAGTGGACGTTGACCTGCCGGGC
TGCAAGAAGGAAGACGTTCAGATGGATCTGAGCGACGGCTATCTGACCATTCAGGCAGTGCGCAGCCACAGCAATGACGA
AAAGGACAACAAGGGTCGCTACGTGCGGCGCGAGACCTTCTCCGGCAGCTGCGCCCGCAGCTTCTATGTGGGCGAGGTGA
AGAAGGAGGACATCCATGCAAAGTTTGAGGATGGTGTCCTGCACATCCAGCTGCCCGCTCCTCAGCAGACAAAGGCTCTG
CCTGAGAACCCGAATTTGATCGAGATTGAGTAAATGCCGACCATGTGCGCCAAGGCATAACGTATATAGGATGCCCCCGG
AGAGCTGCAACAAGCCCTCCGGGGGCATTTTTTGTGTACAGGCTTTCGATGACGGAGAGGGGAGAAAATACCTGTTTTTG
CCAGAAAACTTTATTTTTCCACCGTTTCGTGGTATCCTTATAAGGTACACGCAATACAGGCCTGCGGCTGCACTGGCAGC
GGCTGCGGACTGCGCGCGGCAAAAAAAGAACGTATAGAAGAGAAAAGGGGGATAAAAGTCATGGGCGAATTTGCCTTTCA
GACTTTACGGGAAAGTATCACCTCTGCCATCAGGAGCAAGATCCTTACCGGGGAATTACAGCCGGGCGTAAAGCTGGCCG
AGCAGAAACTGGCCGAGGAGTTTGGCTCCAGCCGGGCACCCATCCGGGAGGCGCTGCGGCAGCTGGAACAGGAGGGCATG
GTTGAATATTCGCGCAATGTGGGCTGCTCGGTGCGCCGGGTAAAGCCGGAGGACGCCTACGAGATCTATCTGCTGCGGGC
AAATCTGGAAATGACGGCGCTGCGCTATTTTGACTGCAAATTCCCGGAGGAGGATCTGCGCACCCTGCGCGGCATCTTAG
AGGAGATGCGCAATGTCCGGCCGGGGGATCTTTCGCAAATCGTGGAGAACGACAACCGCTTCCATGCGGTCATCGTGCAG
CGGGCGGGGCTGCCCAGACTGCTGAAATTCTGGGACGACCTGAACTACGGCAACCTGCTTGTTGGGGCGAACAGCGGCTC
CAACCACGAGACGCTGGCGCAGCGGCAAAACGGCATTCACACCAAGCTGTACGAGGCGCTGGCAAGCGGCGACACCGAGG
TTGCCTGCCGCGCTGTCTACGCCCACTACATGGAGCCTATGGAGCGGATGCGCAGCGCAAACAGCGCCGTACAGGCAGCG
GACGAAGCAGCAAAATAAGGGGAATTTGGCTGACCGTCTAAATTTTGACCAATCATTTTATGGAAATTGCAGATTGTCTA
CAATCTGCAATTATGCTATACTATCAAAGTGATCGGTCGAGTACTGCTGTATTTTAGTAAAATTGCAAGGTATATGCGGA
ACCTTGGCCTTCTTACAGGAACTTCCGCCCTGTGTGGAAAAGAAAGAGAGGAATTGTCCGCATGTCTAACAAAGAAAAAG
CCACAAAGATCTCGTGGCTTACCCTTGCCTTCATGGCCTTTTCTACGGTCTGGGGCTTCGGCAACATTACCAACGGCTTT
GTGTACTTTAACGGTCCGCAGGTCATCTTCAGCTGGATCTTTATGTTTGTCCTGTACTTCATCCCCTATGCGCTGATGGT
GGGTGAGCTGGGCTCTGCCTTTAAGAATGAGGGCGGCGGCGTCAGCTCCTGGCTGCACCAGACCACCAACGCCAAGCTGG
CCTACTACGCCGGTTGGACCTACTGGGCTTGCCACATCACCTACATCGCCAGCAAGGGCAGCGGCTTTTTGAAGGCGCTG
AGCTGGGCCGTTTTCCGCAACGCGGAGACCTACGATTCCTTCCCCACCCGCTACATCCAGCTGGCTACCTTCTGCATTCT
GCTGCTGGGCTGCTACATTGCAAGTCTGGGTCTGAACCCCCTGAAAAAGCTGCTAACTGCCGCAGGCACCTGCACCTTCG
TCATGTCCCTGCTGTACATCGTGATGATGTTTGCTGCCCCGGCCATCAACCCCACGGCAGAGTACGTCCACGCAAACCTG
AGCTTTAGCAGCCTCATCCCCAACTTCAACGTCACCTACTTTACTTCTCTGTCCATTCTGGTGTTCGCTGTGGGTGGCTG
CGAGAAGATCTCTCCCTACGTCAATAAGGTCGAGAACCCCAGCAAGGGCTTCCCCCGCGGCATGATCGCGCTGGCCGTCA
TGGTGGTCACCTGCGCCATTCTGGGCACGCTGGCCATGAGCCGTATGTTCGACCCCGCCGTCATCAACGCCAGCGCAGAG
AGCTTCAACGCCTATGTCGCCAACAGTTCCTACTGGGCTTTCCAGAAGCTGGGTCAGTACTACCATGTGGGCGATCTGTT
CATGATCATCTACGCCCTGTGCAACGTCATCAGCCAGCTCGCCGTGCTGATCTTGAGCATCGACGCACCGCTGCGTATGC
TGCTGGATAACGAGCACACCAAGCAGTTCATCCCGCAGGCTTTGCACAAGGTCAACGCCCACGGCGTGCACAGCAACGGC
ATCAAGATGGTGGCTGTGCTGTCCGGCTCCATCATTCTGGCACAGTCCTTCGTGCCCGGTGCGGCTGCTGTTCTGCGCCA
GCTGACCAAGCTGAACTCTGTGTGCATGCCCATGCGCTATCTGTGGGTGTTTGCCGCCTACATCGCCCTGCGCAACGCCT
ACGATACCATCCCCGCCGAGTACCGCTTTGTCAAGAATCAGGCCGTGGCCAAGTTCTTCGGCGGCTGGTGCTTTGCCGTT
ACCGCCGTGTGCTGCGTGCTGGGTATGTATGATAAGGACCCCTTCACCTTTGCACTGAACGTCATCACCCCCGTGGTGCT
GACCGTGCTGGGATTCATTCTGCCCGCCCTTGCAAAGCGCGAGCAGACTGCTGCCAAAAAGTAACCAGAATATGCTTAAA
AAGGGCCGGTCAGTGCTGACCGGCTCTTTTCAGATACACCCAAGGAGGTTTATTTTTATGATCGCATCCGAAGTCCGCGA
AATGCTGTCCTTCATCGACGGCAACCCCACCGCATACCACACCACCGCCGCTGTGCGGGATATCCTGCTGAAAGCAGGCT
TTGCCGAGCTGCTGGAAAGCCGCAAGTGGGCGCTGGAACCCGGCAAGGACTACTTTGTCTGCCGCAACGGTTCCAGCATC
ATCGCCTTCCGCATGGGCGACCAGCTGGAAAATTACAGCTTCAACGTTGCCGCCGCCCATACGGATTCTCCCTGCTTCCG
CATCAAGGAGAACGCCGAGATCCACATGGGGCAGAACTACACCAAGCTGAACACCGAGGGCTACGGCGGTATGATCTGCG
CCACATGGATGGATCGTCCGCTGTCTGTGGCGGGTCGTGTGCTGGTGCAGGAGAACGGCGCTATCGTATCCCGTCTGGTG
GCACTGGACCGCGACCTGCTGATGATCCCCAGCGTGGCCATCCACATGAACCGCGAGGTCAACGATAAGGCTTCCTTCAA
CAAGCAGGTGGATATGCTGCCTGTGCTGGGCGGTGCCTGCGAGGAGGGCGCGCTGAAAAAGCTGATCGCAGAGGAGCTGC
AGGTGTCCGAGGAGCAGATCCTTGGCAGCGACCTGTTCCTCTATGTGCGGGAAAAGGCCACCGTCTGGGGCTGCAACGAG
GAGTTCATCTCCTGCGGCCGTCTGGACGACCAGCAGTGCGTTTACGGCATCCTGAAAGGTCTGCTGACCGCCAAGAACGC
CCGCTCCATCGGCGTGGCAGCCTTCTTTGATAACGAGGAAGTCGGCTCCGGCACCAAGCAGGGCGCAGCTTCCACCTTCC
TGTACGATGTGCTGCACCGCATTGCCCAGAGCCTTGGCGGCAACGATGAGGACTTCCACCGCGCGGTGGCTTCCAGCTTT
ATGGTCAGCGCCGACAACGCCCACGCTGTGCACCCCAACCACCCGGAGCACACCGATGTGAACAACTGCACTTACATGAA
CAAGGGCGTGGTCATCAAGACCCACGCAGGTCAGAAGTACACCAGCGACGGCATGAGCGTTGCCGCCGCCCGGGAGCTGG
CTGCCCGCGCCGGTGTGCCACTGCAATACTTTGCAAACCGCTCCGATAAGGTGGGCGGCAGCACGCTGGGCAATCTGGCC
ATGGCACAGGTGTCCATGAACTGCGTGGACATCGGCCTGCCCCAGCTGGCGATGCACTCCTGCTACGAGACCGCCGGCGC
AGAGGATACCCTCTCGCTCATCAAACTGATGCAGGAGCTGTACAGCAGCCACTTTGAAGAGACTGCTTTCGGCACCCTTT
CCATCAGCAAGTAAACGGATAAAAGCATAAAAAGGACTGCTGTGCGCTGTTTTGCACGGCAGTCCTTTTTGCATAAAAGC
TGATTTTCCGTGGCCGGTTAAGCTCGGATATAGAAATCCGATGGTAGTTGTGGTAAAATAAGGCATCCGGGAGCGCCGGG
CGCTCCGCTGCAACATCAAAAATGGAGGTTTTCTATGAAAAAGACCTATCGCTCGCTCTTTTGTCTGCTTGCGGTGCTGC
TGCTCAGCGTCAGCGTGCTGCCCTCTGCTTCGGCGCTGTTTTCCAAGAAGCTCTACTATTATGGTGTAGTAGAGGGTGTC
AGCCGCACCGTGGAAGGCAAGGTGGAGTCTATTCTGGTGACTGCGGAAGAGCAGGAGACCTATCAGATGATCGTTACCGA
CAGCACCGTCTGGCAGGACCATGACGAAAAGACCACCTCCGACCCCGCTACCCTTGCGGTAGGCGAGCAGATCTGCGTGG
TGCACGACCCGGCTGTGATGATGTCACTGCCGCCGCAGTCGGTAGCGTATACCGTCATCCGCAACTTCCCCGCAGGCACG
GATCTGGAGCAGGAAGCCCGGGATGCCGCCTGCCCGGTGAAAAAGTTCTTCGCCGACACCCGCAAGGCCATTTCGGACTG
GTTCTACCAGACCATGCCCATCTGAGGGGAATGCTCCTTCTATAACGCAAAAAACTGCTGCCCCGTACCGGATGCCAAAG
CGTCCGGGCAAAGGGGCAGCAGATTTTTTATGCAAGGTCATGCGGTGGTTTGCGGCAAAAACGCTGCAGACCGCTATTTA
TTTTCGGGGGGGGGAAAACGCGGAAGCGCTTTACCACCTGTTCCAGTGCGCTGATGTCCACAGGCTTGGACAGATGTTCG
TCCATGCCGGCTTCCTTGCTCTTTTGCATATCCTCAAGGAAGGCGTTGGCGGTCATGGCAAGGATGGGGATGGTGCGTCC
CAGCGGGTTTTCGCCGCTGCGGATGCGGCGGGTGGCTTCCAAGCCATCCATCACCGGCATCTGCACGTCCATCAAAATCA
TGTCGTAATCGCCGGGCTTGACGCTGGCAAAGGCATCCACGATCTCCTGACCGTTGGGGCAGATGGTGCAGCTTGCGCCT
TTTGTTTCCAGCAGCATTTGCAGAATCTCGGCGTTGATGGCGTTATCCTCGGCACAGAGGAACTTCATGCCGGACAGGGG
AGAAGTGGTCTCTTCTTCCTCCGGGAGCGCCTGCGCCTTTTGCACCGTGTCCGCTTCGGTGTCAATGGGGAATTCCAGCA
CCACCTCAAAGCGGGTGCCCTTACCGGTGGCACTCTCTACGCTGATGGAGCCGCCCATCAGGTCTATGACGCTTTTGGTA
ATCGCCATACCCAGACCCGTGCCCTGCACCTTGTTGGTGCCGGAGCGCTCCTCACGGGTAAAGGGGTCAAAGAGGGTCTT
TTGGTAGTCCGCGCTCATGCCGATGCCGTCATCCTGCACCACAAAGCGGTACCGGGCGTAGTGCTCGTTCCGGGGCAGCT
CTTCCACCTCCAAACGGATGTGCCCGCCGGTGGGCGTATACTTGACCGCGTTGGAGAGGATGTTCATCAGCACCTGATTC
AGACGGTTGGGGTCGGCCAGCACGTTTTCGTGCTGCAGATTGGTGCTTACCGTAAAGGTCTGACTGCGCTGACCTGCCTG
CTGCCGGATGATGCTGTCCAGCTGACTGATCTGCTGGGACAGATTCATTTTTTCCACATGCAGGGTGGTCTTGCCGCTCT
CGATGCGGCTCATATCCAGAATATTGTTGATGATGCCCAGCAGCAGCTGACCGGAGCTTTCCAGCTTGCCCAGATGCTCG
GCAAGCTTTTCCGGCTCGTGCAGCTCGTTTTTCATCAGGGTGGTAATGCCGATGATGGCGTTCATGGGGGTGCGGATATC
GTGGCTCATGTTGGAAAGGAAGTCCGTCTTGGCTTTGCTGGCACGCTCGGCGGACTGTAACGCCTCGGCGGCAGCATCCT
GCGCCCGCCGCATTTCGTCGTTGGCCTGCGTCAGCTGGACGTTATACTGCTCCAGACGGAGGTTCGTCTCTTTTTCGGCC
CGCAGCTCCCGTCGCTGCTTTTCCCGCAAAAGGAACAAGCCAGCAATGACTGCCATGATCGAAAACACCGTTGCAAAGCC
TACAATAACGACCATGACGATATTGACCAGCTTCTGCGTATTCACGGCCACATATTTTGCCGGAACAAGGAACGCCAGCG
TCCACTGGGCGTTTTCCATCTGCTTCAGGGCGTAGTAATACTCAGTCCCGTCCAGCACGGCGTTGGAATAACAGGAGCCT
GTGCGGGCAAGCCGCTCCTTTGCTGCTGCAAAGGAAGAACCGTGCAGATAGGACATCTGGGAGAGCACAGTGTATACGTT
ATGCCCCTTCAGCAGCTCGGTATCATTGGCGTTGAACAGCTTGAAACCGTTGTTGTCCAGTACATAGACGCTGTTGTTAT
TTTCGTAGGCGTCGCAGCGGAAATAATCGTTCAGTTGGGTCATGCTCTGCGAAATACCAAAGTAGCGCAGGGTGATCTCT
TTCTCTCCGCTTTGCAGTGTGATGGGGGTGGAGAGCTGTTCCAGAAACACCATCCGGGAGTCGTCCACGGTCAGCGAATT
GGAAACATAGCTGACCCGCTGCGGCGCGTTTTCCAGATAGTTCATTTCCCGCAGCAGACCCGTGCGGCCATACTCGGTAT
AATAACGCCCGGCAGCATCCACGGCGATCAGTTCGATCTGTTTTTCATGGTAATTGGAAAGCTCCGACAGCTTTTTCAGA
TAGCGGTAGAGATCGGTATCAGTCTCCAGCGGGGTGTAGTATAAATAATTACACTGCACATCCACCTCGTCCCAGTGGTT
GTCGATCACATCCTCCAGACTGTGGAACATCTGGTGGGTGACCTCTTCCATCTGGCTCAGCCGCTCGTGGTAGACAAGGT
TTTGGATGTAGGTCTGGCTCATGACAAAAAGGGTCAGGATCAACACGATGCTGACAAAGCCGAAGCCCACAAACAGCTTT
TTATAGATTTTGTTGTTCACATCCAGTATCTCCTGTCCGTTTTATTCAACTCCATGCGGTGTCTGCCCGGCTGATGGTGG
TGTAAGCACCAAAGAAGGTTTTTGCGGCATCCATGCCCACCACGCCGCTGTCTGTCACCGTTGCTTCGGCAGCCAGCCGG
TCGCTCACACCGCAGATGGCAACCTGATAGGTCTTGCCCGCCTCCGGCTGCACCGGGCTTACCAGCACATAGGGGTAGCC
CTTGCCGTTGCCGTAGGCATCGTAGCCAGAAGCCAGCAGGTCGCTGATCTGCTGCCCGGTCAGGGTGACGGTCTGGATGG
TGCGGTTCCAGCCGGTGGGCAGGATGACCGAAAGGTCGTAATCCGTAATGCCCTTGGCGTACAGCTTGGCGGCTACGCCG
TGGTGGTTCTGCTCGGTGGGGTTGCCGGGGATCCATGTGCTCAGCGAGACCAGCGCAAGGTCGCTGCCGGTAGCCTGTGC
AAAGCAGCGGCCCACCAGCATGGCGCAGTCCTGCTGCGAAAGCTCCTCCGTAACGGTAGTGATGACATCCGGGGTGTTGT
TCACCACACTGTCCTGATCCTCGTCCAGCTGACGGATGACATCCTCCATGGTGGCGTTGCCCTTCATGAAGTCCAGCATT
TTAAGGCCGGTGGTCACGAAGGTGTTTTCCCAGCCGGAATAGATAAAGGGCGCGGTGTTGCCTGCGTTCAGGGTATCGGC
GATGTCGGCATAGTAGGTGCCGTCTGCCTTTGCACCCTTGAAGGGCAACAGGCTGCTTTTCAGCGCCGTTGCGGGCTGCA
GAGCGCTGGTGCCTGCAACGGTGGAAAGCACACGCATCACCTTGAGCGCATCTTCCAGCTTTTGGGGGTTCTGTTTCAGC
TTTTTATTCAGACCGTAGAAGCGGTTCACATTCAGCACAAAAACGTTCTGGGTGCCGTCCTCGGAAAGATAGGGCATCAG
GCCGAATTTATCGGCGTTGCCGTCTGCCTCCACAATGCCGTTGGTGTTTCCGATCAAAAACAGGGTATTCCCCTCGGCCA
TCCTCTGCAGGGTCACATTGTCGTCAAGAGCATCGCCGGAGTCGTTCAGCATCCCGATGTCCTTCCACTTTTTGACATAC
GCCATTGCCTGCATCATGCCGGGGGTGTTGCTGACGTTTGCCTTGCCGGAAAGATAATCCTTCTGCCACAGTCTGCCGTC
CAGCGTGCCAAGGAAATCGGCATCTGCAATGTTGCACAGATACTGGAAACCGTAGCCCGGGTACTGGATCTGCGACAGGC
AGAGATCGACCCCGGCTTCCTTGGCTTTTGCAGCCAGCACCTCCAGCTCAGCGAAAGAATTGGGCAGCTCCCAGCCGTGT
TCCCGCAGCAGGGTCTTGTTGTAGGTGATGCCGTAGCAGTTGTAAACCGAGGGCAGCAGATAGATGGCACCGTTGTCGAA
CACGTCCTGCAGACGGGACTCCACATAGTTATCCGTAAAATCGTAGCCGGAAAGGTCCAGCAGTTTGTCGGAGACCAGAT
CGATCTGGGGGTCGTAGTAGGTCAAGGTGCAGACGTCCGGCAGGTCGCCCGCCGCAAACATATTCTGCAAACAGGTGGTG
GTGTTATCGCCGCTGTAGGGCACGACCTCGATGTTCACTTCCGGGTAAACGCTGTGCACCTGCTCAATAAAGGCTTCTAT
CTCCTTATAAGGTGCCATAAAGGTGACGGCTTCGTGCGCATCTGCTGTTTTGCTTTCAGCCTTACCGCCGCCGCAGGCGG
TCAGCGCTGCCGTTGCCGCAGTAATGCCGCAAACCTGCAAAAAGGAGCGGCGGGAGATTTTTTTTATCATATAAATATAC
TTTCCTCACATTTTCGGAGGGCAGTACTGCGCAAGTGCAGGAGCGCAGTGCTGCCTTAGCGATTTTTACACACCCCACAG
GAACCCCTACGCTCGCAGCCTGTCCGCACGGGGCATACGCCGATTTTCCCATAAAATAACAATCATATTGTATCATTGTA
ACAAAAGTGTTTCAAGCTGTTTTTTTGAAGGATTTTGCATGGAAAAGGGCGAACAACCGCGTGCTTTGCAGCTGCACGGC
ATAAAAATACCCCTGACACCGGGGAAGGGTATCAGGGGTTATGGTATTCCGGGCACGCTGTTTTATTGCAGGGGCTCTTT
TGCGCGCAGACGCCGAAAGGTGTCCTCTTTTACAAGCTCGATGACCACCGCTGTCAGGGGGATAAAGAAGATAATGCCGA
TGATGCCAAAAAGCTTTCCGCCGATCATGGCGGCAATAAGGGTGTATAGCGGCGAAAGCCCCACGGATTTGCCCACCACA
CGGGGATAAATGAACTGGTTTTCAACAAACTGCACGGCAAGGTACACGATCAGGCAGCGCACCGCCAGCACAGGGTCTAC
CAACAGCACAAGGAACACACTGACCACGCAGGAGATCAGTGCACCCACATAGGGGATGATGGCGCAGATGGCGGTGAGCA
CGCCCACCAGACTGCCGTAGGGGATCTTGAAAACGGAAAATGCAAGAGCCATCAGAACGCCAAGGATCACTGCCTCGCTG
CATTGTCCCGTTAAAAAGTTTGCAAAGGACTGCCGGAACAGCCGGCAGAACTTCAGCACCCCGGCGGCGTGGGCAGGCTT
CAGGTAGGCGCACACCAGCGTGCGGGCTTGGTGGCCGAGGCTCTCCGTACTAAGGGACATATAGACGGAGATGATCAGCG
CAAACGAGGCGGTGATCGCGATATTCACCGTGGCAGAGACAGCCCCTACCGCATTGACCAGCACCGTGTCGATGCTTGCG
GTGACCTTGTGCAGCAGCTGCTCCCAGTTGATGCCCTCCAGCCAGTTCATTAGCCAGCCCATGTCAGCATCCTGTGCGTT
GAGATAGGCAGTCCAGCGGGGAATATTGGCCTCGATCTGCACATACAGGCTGTGGAAGGACTGCACCAGCTCCGGAATCA
GCAAAGTCAGCGCCAATACCAGCACCAGCACAACGCCCAGCAGGGTGATGAAAAAGCTGAGAAGGTGGATGGCTTTCGCC
GAGGGCTGCTTTTTGGCCTTGCCGAACAGGCGGTTCAGCCGCTTTTCCAGACCGGTCATGGGCACGTTGATAAAAAGCGC
CAGAATGCCGCCCGCCAGAATGGGCAGTACCAGATCTATCAGCTTTGCGGCAAAGGCCAGAACGTCAGAAAGCCGCAGCA
GCGCTACAAAAAGCGTTACCCCTACCACGGTAACGAGCAGAGATTGTTTTGTTTTTGGTTCCATGAAAAAGTTCCTTTCC
CGGAAGATTGTGGCAGCAGGCAGCAAAAAGACCGCTCGCCGACTCTTTTTGGTATTGTAATCGGAAGAAAAGGGCTTGTC
AAGACGAGAGAAAGGGAAACGGGACGTTATAAAAGCAGTTTGCGAGAATGCAAGCGGGAGCTTTTCAGTAGGGAAAAAGT
GTGGTATACTTGGCCAGAGCAAATTTAAAAAAATTGAGAGAAACACAGCTTGAAAGGAAATAGATCATGTCGAAAGATGA
ATATCTGATCACAGATGCGCCGCTGAAAGCGCTGACGGTTTTTGCAATGCCAATGATCCTTGGCAGCTTTTTTCAGCAGG
TCTATAACATGGCGGACTCCATCATAGTCGGTCAGTTTGTCGGCTCTTCGGCACTGGCGGCTGTCGGTGCCTGTGCTGCG
CTGACCAATGTTTTTATCTGTGTGGCGCTGGGTGCCGGTGTGGGTGCCGGTGTGCTGGTAAGCCGCTATTTTGGCGCTAA
AAACTATGGCAAAATGAAAACCATCGTGTCAACGTCCCTGCTCAGCTTTCTGGTTTTGAGCGTTGTCCTTGGCGTTTTTG
GCTTTAGCTTTTCCCGTGCTATGATGAGCGGCTTGCAGACCCCCGCCGACATTCTGGAGGATGCGGTGCTGTATCTGCGG
GTCTATTTTGTGGGCTTCCCGTTTTTGTTCATGTACAACATTCTTTCCACCATGTTTACCTCCATTGGGGAGTCCAGGAT
CCCGCTGGGTCTGCTGATCTTTTCCTCCATCCTGAATATTTTTATGGATCTCTGGATGGTGGCGGGGCTTGGCTTGGGCG
TGTTTGGCGCAGCCCTTGCCACGTTGATCGCACAGGGCATTTCTGCGGTCTTTTCGTTTTTGATCTTCCTGCACCGGATG
CGGCAATATAAAAGCCCCTTTAATAAGTTCGATCGGCAGGAGCTGTATTCCATGCTCCGCATTGCGGTGCCGTCGGTCTT
GCAGCAGTCCACCGTGTCCATCGGCATGATGATCGTGCAGGCGGTGGTAAACCCCTTTGGCACACAGGCGCTTGCCGGAT
ATGCAGCAACGATGCGGGTAGAAAATGTTTTCTCGCTGATCTTTGTCTCCATCGGCAATGCGGTCTCGCCCTATATCTCC
CAGAATTTTGGTGCAAAGAAGATCGACCGCCTCAAAAAAGGCTACCACGCTGCACTGGTGCTGGACCTGTGCTTTGCGGT
CATTGCCTTTGCGGTCATTGAAACCCTGCACACCCAGATCTCCTCGCTGTTTCTGGGCAAGGACGGAACGGCGCTGGCCT
ATCAGGTGTCCGGTGATTATATGCGGTGGCTGGGTTACTTCTTCATCTTCATGGGCATCAAGATGGCGACCGATGGCGTG
CTGCGCGGGCTTGGCATCATGCGCCCGTTCCTCATTGCAAATATGGTAAACCTTGCCATTCGCCTGTCCGTTGCCCTGCT
CTGTGCACCGCGCTTTGGCATTGCCTTTGTCTGGCTTGCCGTCCCGGCAGGGTGGCTTGCAAACTTTCTGGTCTCCTATG
CAGCGCTCAGAAGATCGTGGCCGACGGAAAATGCAGCGGCACCTCAATGATTTTGTGCAGCGCGAACGGGTGGTGGCCTG
CTGGGAAAAGTTCAAGGGGCTTTTCCGTCTGGTGGAGCATTCCTGAGGGACACTGCACTGCGGCGTAAAAAAGCAAAGGG
CTGCTGCACAGGGAGATAGCTGTGCGGCAGCCCCTTTTTCAGCGCCCGCCCCGGCTTGTTACAGCGGTTTACTTTTGGCA
GCGGAAATGCTATGATATCCATAAAAAAGGCAAGGAGGAGCTACAATGGGCATTGCAGGGAACGAATGGGGTTTTCAGGT
GGGCACACTGCCCAAAGGTGCACGGGATAAGATCAGCGATGTGCCGGGGGTGACGGTAGGGCACTGCACCTTGGCAGACG
GCGTGGTGCAGACGGGCGTAACGGCGCTGCTGCCGCACCAAGGGGATATTTTCCACGAAAAAGTGCTGGCGGCCAGCTAT
GTCATCAACGGCTTTGGTAAGACCACCGGCCTTGTGCAGATCGACGAGCTGGGCACGCTGGAAACGCCCATCCTGTTTAC
CAACACCCTCAGCGTGGGCACGGCACAGACCGCGCTGGTAAAGTATATGCTGGAGAAAAACCCCGACATCTGCGAGACTA
CCGGCAGCGTGAACCCGGTGGTCTGCGAGTGCAACGACTGCGGCCTGAACGATATCCGGGGGCTTCATGTGACCGAGCAG
CACGTTTTTGCCGCGCTGGCAGACTGCAAGGCAGATTTTGCCGAGGGTGCCGTAGGTGCCGGGCGGGGGATGCGCTGCCA
CGGGCTGAAAGGCGGCATCGGCTCCGCCTCCCGGGTGGTGGAACTGGACGGAAAACCCTACACCATGGGCGCACTGGTGC
TCTCCAACCATGCACTGTTCGATGACCTCATCGTGGCGGGCACGCCCATCCACACCCTGCTGAGCGACAGCATCCCGCCC
CACGAGGATAAGGGCTCCATCATCACGGTGCTGGCCACGGATATCCCCCTGAGCGAGCGGCAGCTGCGGCGGCTGTGCCG
CCGGGCGCTGGTGGGGCTTTCCCGCACAGGTTCCTACTGCGGCAACGGCAGCGGCGAGATCGTCATCGCCTTCACCACCG
CCAACCGGGTGCCGCACTATTCGGAGAAAGCCCTGCTGCCCATGACCCTGCTCCACGATGATGCCATCAACCCTTTGTTC
CGGGCGGTGGCAGAGTGCGTGGAGGAAAGCGTTCTCAGCAGCCTGCTCCACGCCGAGACGGTTACCGGCAACCATGGCCA
AACTTTCCGCAGCCTGACGGAGTTTTTAAAAAACCGCGCCTGAAGCGCCGCAATATAGAAAAAAGCCCTGCATCCGGTGC
AGGGCTTTTGCTTTACTTAATAGCGGCGGTGGATCTTTTTGGTGGGCTTGCGGCGGTTCCAGTTGGTGCACAGCAGCCAC
AGCCCATAGATCAGGCCAGCGATCAGGCTGAGCACCAGCACCACCTTCAGGTACAGGCTGGTCAGGAACTCCTTCACCTT
GTCCACCCCGAACAGCAGCGGGTTGCGGGCTACGTCCTGCCCGGCGATCAGATCCACCACGCCGATGGTCTCGCCTGCCA
GCTTCAGCTCCACCGTGCCCACCACGTCGCCCTGCTGGATGGGCGCGCAGACGTAGTCCGGCAGGTGGAAGTATTTCTGG
GTGACAGTGCCGTCGCTGGTGGAGGGCAGCAGGGTCATCATGCTGTCGTTGGGGTACAGCTGCAAGGTGTCGGTGTCGGA
GGAATATCGGACCGGGATCTCCGCAATGGTCAAATCAGTGTCCAGCGCAGCCTGAATGGAAAAGCTGTCGAATACCCAGT
CCATCAGTTTGACCGTCTCGAACAGGGCAGGGCGGCGGTTGGCGTAGCCGAAGGTATCGCAGCTGTCGGGGCTGTCCATC
ACGCAGAAGATATAGGTGGCACCGTCCTTGTTGCCCCACGAAACATAGCTCTGGGTGCCGGTATCGTTTTTAAAGGCGGT
CACATTGCACATGCCGCCCTGCATGGCGCTGCGGTAGTAGCTGCCGCCGCTGGCTTTGCTCAGCGCGGCGTTCTGGCTGA
CCAGCACCGAGGAGGAGCGGTGCTTCTCCTTGGCGGGCATGGTAAAGCTGGGCGCACCGGACACCTCCACAAAGGAGTCA
AAGCTCATCAGGTAACGCAGAATCAGGTACATATCCACCGCGCAGGTGGTGTTGCCGCTGTCGATGCCGCAGGCGTCCGT
CCAGCTGCTGGCAGTGGTGCCGATGCGCTGGGACAGGGTGTTCATCTGCGCCACCCAGCCGTCCAGATCTCCGCCGGAAA
GGGTGTACGCCACACCCATGGCAGCCTCGTTGGCGTTGCGGGTAAGCATGGCGTACATGGCTTCCCGGTAGGTGAAAGTC
TCGTTGGAGCGCATATCTGCGTTATTGGTGTTATAAACATAGTCCGAGATGGCAAAGGGCATCTGGAAGGTGCTGTCCAG
CTGGTCAGCGTAGTTGGTCAGCAGCACGGCAAGGGTCATATATTTGGTCAGACCGCCGGCAGATACCGGCTTTGTGCTGT
CCTTATCATAGACAATGATGTTGGTATCCGTGTTCACGATATAGGCGCTTGCAGCCTGCACCTGATACACCGGGCTGGGG
TCGAACATAGCCCCGGCGGGCAGCACAAGGCAGCTGAGCAGAAATACAAATGAAAGAACCAGTGCAAAAATACGTTTCAT
GTGGACAATTCCTTTAAAAAGCGATAAAATATACGAGATACGGCTGCGCTGTGCAGCGCGCCGGAAGATCAATTTTGCAG
CAAGCGTGCTGTGTTCTATAATAATAACAGGTTTGCCGGGGTGTTACAAGAGCCTTGCGGTGTTTTACACCGTTCTTTCG
CTCTGGCAGGGAGGGCAGGAATGGTATATCTTACAGGGGATACCCACGGCGATATCCAGCGCTTCAAGCAGGGCAAGCTG
CGTTGGCTGGGCAAGAAGGACACCGTGGTGGTGCTGGGGGATTTCGGCTTTGTGTGGGACGGCAGCGCCGCAGAGCGCAA
GCGGCTGGACTGGCTGCGCAAGCGCCCCTACACGATTCTGTTTCTGGACGGCAGCCACGAAAACTACGACCTGCTGGCGC
AGTACCCGGAGACGGAGCTGTTCGGCGGCAGGGTACAGAGCCTTGGCGGCAACGTGTACCATGTGTGCCGGGGCAGCGTG
CTGGAGCTGGAGGGTAAGACCTATCTCTGCTTCGGCGGCGCGGAAAGTCAGGATAAGGACGACCGGGAGCCGGGCGTGAA
CTGGTGGAAGCAGGAGATGCCCAGTGACGAGGAGTACGACACCTGCCGCCGCAACTTAGAGACAGTAGACTACAAGGTAG
ATTATGTGCTGACCCACGATGCACCAAGCAGATTTTTGGATTTTACCGCCCTTGCCCTTGGCGAAAGCAACCGTCTGCAC
CTGTTTCTGGACGAGATCCTGCTCAAGCTGACCTACGAAAAATGGTTTTTCGGCTGCTATCACAAGGATGTGCAGCTTTC
CACCAAGAGCCGGTGCGTGTTCTGTGATGTGATCCCCATGGGTGAGCGGCGCACCGGGCTGTTCCACCGATAGGAGGGAA
TATGCAGGTCACAATAAAACTTGCCACCCGGGAGGGCGCTGCCCACGTCAGCGGCATTCTGGCTGGCTTTACTCTGCTTG
CAAAGCGCGGGGAGCTGACCCTGCGGGTGCAGGATGTGCGGCAGGGCAATCCCCTTGCCCGGGAAGCGCTGCTGGAAACC
GAGATCGACGGCCGCACGGTGGTGTTTGACCTGATGGACGGCTACTTCTACAACGACCCGGCGGCGGTGCTGGCACTGTT
CCACCGGGCGGATGTGGTGTTCAAACGTTCCTTTTCGGAGGAGAAGAACCGGCAGTTCCCGGGCGATATCCCTGCAAAAC
TGCGGCCGCTGGGGCTGAACTATTACGTTACCTGTCCGGGCTCGCCGCTGGAAGCGGAGCGCAGCGCAAAGAGCCGCCTG
AAGCAGTGGGCGCTTTCCACCCGCTGCTACCCGCAGGACTTTGAAGCCCGGCTGACCCGGGTGCGCAAAAAGCCGCGCAT
CCTCTTTCTGACCCGACTGTGGGACCCGGAGGAGCCGGCGGTACAGAAATACCCGGACTTACAGGCAGAGTGGCGGCAGG
TGAATGCAGACCGCATTGAGCTGCTGCACCGACTGCAAAGTGCTTTCCCGGCGCAGTTCACCGGCGGCGTATCGGACAAC
GCCTGCGCCCGGCGGCAGTGCCCGGAACTGATTTTGCCGGACAAGCTGACCGGCAAGCGCGCCTATCTGCACCGGATGCA
GCACACGGAAATTTGTGTGGCTTCTACCGGACTGCACGGCTCTACCGGCTGGAAACTGGCTGAGTATGTGGCGGCGGGGC
GCGTCATTGTCACCGAGCCGCTGCGGTATACCCTGCCGGGCGGCTTTGAAGAGGGCAAAAACTATAAAACATATACGTCC
CCGGCAGAGTGCGAGGCGCAGCTGCGGCAGCTGCTGGCAGACCCGGCGGCGATCTTAGCCATGGCGCAGCACAATGCGGC
GTACTATCAAGCGTGGCTGCGGCCGGAGCAGCAGGTGCGGCAGGCTTTGCGGCAGCTGGAAACAGGGGAAATGTAAGGGG
AAAATGGGGTATGGAAGAGCAGAAACGGCATAGCGGCTTTGAGGCGATGCGCATTCTCAGTATGGTGATGATCGTTCTGA
TGCATGGCATTGGGCACGGCGGGCTGGGCAGTGCGGCACCGCAGGGGTCGGCGGCATTCTGGATCTACTGGCTGCTGTTT
ATTCTGGCGCGTGTGTCCACCAACTGCTTTGTAATGCTTTCCGGCTATTATCTGTCGGAGCGCAAGGGGGCTGTCCGCGC
CGGGCGGCTGTTCCGCATCGGGGCACAGGTGTGGTTTTACTCCATGCTCACTTTCTGCGTTGCGGTCAAGGCGGGTGCGG
TGCCGCTTTCAGCCATTTCGCTGCTCCGGGCACTTTTACCCCTTACCTCCAACGGCTACTGGTTCGCCTCGGCTTATTTT
CTGATGTACCTCTCGGTGCCGGTGCTGAATGCGGTGGTGCAGAGCCTTGACCGGCGGCAGTACAAAACGCTGCTGCTGGT
GGCGCTGCTGCTGCAAAGCGTGTGGGGCACGCTGTTCTACTGGGCAACGGATGAAACCTTTGTGAATAACGGGTACAGCT
TTATCTGGTTCTACACCCTGTATTTTATGGCCGCTTATTTCCGCAAATACCGGGTGACCGTGCCCAGCGGGCTGTGTTTG
CTGGCATATCTGGCAGCTTCGGCGGCGGGGCTGTTCAACCGGATGCTGGCGCTGCGGGTGGAAAACGCCCTGCACCTGAA
CGGTTTTGTGAATACCGTCAACGGTTATCAGGCACTGGCTACGGTCATCGCCTCGGCAGCAATGTTTCTGCTGTTCCAGA
ATATCCGTATCCGCTCGGACTACTGGCGGCGCTGGGTATTCCGGCTGGCACCGCTGTCTTTCGGGGTGTATCTGCTGCAC
GACAGCGATTTTACCCGGGCGCTGCTGTGGCAGCTGGTGGATCTGCCCCGGTTTGGCGGGGCGCTGCTGCCCTCGCTGGC
TTACCTGACCGGTGCAGTGCTGCTGATCGCCGCTGCGGGCTACGCGGTGGATGCCGTGTATCAGCGGCTCTACCGCCTGC
TGCACCTGCCCGCACTGGAAACAAAGCTGGACGCCCTGACCGCCCGCATCCTGCAAAACATTGTTGGGAGCAAGGAAACG
TAAAGAAAAGCGCTGTCGCACGAGTTTTTTGTGCGACAGCGCTTTTTTAGTTCATCGGCCCGGCCTTGTCGAACATCTGC
TGCACCTGCGCGGCCAGCAAAGCGTGGGCAGGGCTTTCCAGCAGCGGGTCGGCGGCAAGCAATGCAGCGGCCTCGCTCTG
AGCGGCGTGCAGGGTACGGGTGTCATTCATCAGGTCGGCGATCTGTAAGGTGGGCAGACCATGCTGGCGGCTGCCGAAAA
AGTCGCCGGGGCCGCGGGTCTCCAGATCGTACTGCGCCACGGCAAAGCCGTCGGTGGTGGAGCAGAGGAATTTCAGCCGC
TTCTGCACGGCCTCGCTGGTGTTGTCGCTGACAAGGAAGCACCAGCTCTCGGCAGCGCCGCGTCCCACCCGCCCGCGCAG
CTGGTGCAGGGCGCTCAGACCGTAGCGCTCGGCGTTTTCGATCACCATCACGCTGGCATTGGGCACGTCCACGCCCACCT
CGATGACGGTGGTGGACACCAGTGCGTCCAGCCGCCCGGCCTTGAAATCCTCCATGACGGTAGCTTTCTCCTTGGGCTTC
AGCTTGCCGTGCATCAGGCCCACCCGGCGGTCGGGCAGCAACGCCTTGGCGATGTCCTCGTAGTAGGTCTTGACGGCGTT
CAGCCCGCCGTCCGGCACATCCTCGATGGCGGGGCAGACCAGATACACCTGCCGTCCCTTGTCGATTTCGCTGTCCAGAA
AGCGGTACAGGTCCTGCCGCCGCTTGCCGGTGATGCACCGGGTCTTGACCGGGGTGCGCCCGGGGGGCAGCTCGTCCAGA
ATGGAGATGTCCAAGTCGCCGTAGATCAGCAGCCCCAGCGTGCGGGGGATGGGGGTGGCGCTCATGACCAGCAGGTGCGG
GTTCGCGGCTTTTTCCGCCAGTGCGCCGCGCTGACGCACCCCAAAGCGGTGCTGCTCGTCAATGACCGCCAGACCCAGCC
GGGCAAACTCCACCCCTTCGCTCATCAGGGCGTGGGTGCCCACCACAAGGTCGGCTTCGTCCTTGCGGATGGCAGCCAGC
GTGGTGCGGCGGGCGGCGGCCTTCATGCCGCCGGTCAGCAGGGCCACCCGCATCCCGAAGGGGGCAAGCAGCCGGTTGAG
CCCCTCGGCGTGCTGCGCGGCCAGAATTTCGGTAGGCGCCAGCAGTGCGGCCTGATATCCCGCCCGGATGCACGCCCAGA
TGGCGGCAGCGGCCACCAGCGTTTTGCCGCTGCCCACATCGCCCTGCAACAGGCGGTTCATAGCGGTATCGCCCGCCATA
TCGTTTAAAATCTCCTCCACTGCACGGCGCTGCGCCCCGGTGGGGGCAAAGGGAAGGCTCTGCCAGAAAGGGGCTGGGTC
GGCGCGGCGCATGGGTGCCCCGGTGGCCGCAGCGCCCCGGCTGCGCATCCGCCCGATGCCCAATTGCAGCACCAGCAATT
CCTCGTAAATGAGCCGCCGCCGCGCTGCTGCGGCCTGTTCCTCGGTGGCAGGGCAGTGGATGGCGCGTACCGCCTCGGCC
TTGGGCAGCAGACGGTATTTTTGCAGCATCTCCGGGGGCAGTGGGTCGGGCAGCAGCTCCGCGTGGGGCAAAAGCTGCCG
GATGCAGCGGGAGATGGCGCTGCTGGTAAGCCCCTCGGTCTGGGGGTAAACGGCCTCAAAGGGCGCGGCCTGGATCTGTT
CAGCGGTGCGCACCTGCGGGTTGACCATCTGGCGGCGCAGCATCCCGCCGGTCACGATGCCCTGAAAATAGTATTCCTGC
CCCAGCTGCAATTTCTGGGTGGCGTAGGGGTTGTTGAACCATGTGATCTCCAGACTGGCTATATCGTCCCCGGCGGTGAT
GCGCTCCATGCGCCGCCCGCCCGGCAGAATGCGCCCGCCGGGCTTTGCAAACACCTCGGCCTTTACCACGCATTCGGTGT
CGGCGGGAGCTTCTGCGATGGAGTAGGGCTTGGAAAAGTCGATGTAGCGCCGGGGGTAGTGGCACAGCAGGTCTGCCAGC
GTCACGATGCCCAGCTTCTCGAACCGCTCTGCGGTCTTGGGCCCCACCCCTTTCAGGTAGCGCACCGGGGTGTCCGGCGT
TAAGGTAGTGCGGTTTTCGGTGGGCATGGCGTTTCAACTCCCTTCCAAGCGTAGTATAGCCATTGTAACACGGACGGGGA
ACAGATGCAAATATTTTGCCTTTGTGCGGCAGCTGTGGTACACTGGTAGCACAGAAAAAAGAGAGGGGAGATACTGTGGA
GATACGCAACGCAACTATGGATGATTTACAGGCCATTGCCGCCGTGGAGGCAGCCTGTTTTCCGGCAGCGGAGGCTGCCA
CAGCGGAAGAATTTGCCGGACGGCTGGCACACTATGCCGGTCATTTCTGGCTGCTGCTTGAGCAGGGGGAGCTGGTGGCC
TTTGTGGATGGCTTTTGCACCGACACACCCGACCTGACAGATGAGATGTACGCGGACGCCGCCCTGCATGATGAAAACGG
CGCATGGCAGATGATCTTTGGGGTGAACACCCTCCCGCGCTGCCGCTGCCGGGGCTATGCCGGACTGCTGCTGCAAAGAG
CCATTGCAGATGCCCGCGCACAGGGGCGCAAGGGGCTGGTACTGACCTGCAAGGAGAAGCTTTTGCACTACTATGCAAAG
TTCGGCTTTGTGAACGAGGGCGTTTCCGCTTCCACCCACGGCGGGGTGGTGTGGTATCAGATGCGGCTGCGGTTCTGAGA
GAACGGTTTGGAATGCGCGCCGCGTGCGCTCTGCGCATAAATAGCGGAATTAGTTTTTTTATTCGGGATTCAGAAAAGCC
TGCGGGCTTTTCTGAATCCCCTTTTCACGGGAGGGGTCGTGGAGGAAAACGGCATTTGCAATTCAGACCGCACTTTAATC
ATTGCAGCCCTTCTGTGAAAATAGCGTTTGGAGCGCTCCGCAGAGCTTGTCGGGGCAAAGCCCCTCCATCTGCTAACGCA
GACCGCTCTGCCGCTTAAAAGCCCCACTGGGGCTTTCATTGCTGCGCAAACGCGGTCGCTCCAAACGCGAAATAAAAATA
ATCATTCCGCTGAAGATGGCTAGAGTGCAACGACGACGACCGCCGCCAGTGGCGGAAACATGGAGGAGTTGTTGGGGCAG
CGGCCAGCAAGACGCAAGTGCCGCCCAAGGCACGATGCGGATGCTGGGTGCCGCAACCCGATAGCGGAGCACATTTTAAA
TCGTCCCACTTCCCGGCAAGGGCGACTGTTCAAAAGTCTCCTATGATACACAGGGGGTTTTGAACAACTAAAAAATAATG
CGCAGAAAAGCGTAGCTTTCGGCGACTTTTCAGCCTTGAGAAAAATAAATGGCGTATATACGTTGTATCTCTAGTTGTTC
AAAAAGCAGAGGGGTTTTGAACAACTAGAAACGCTAACCGAACAAAAACGGTGCTTTTTGCTCTAGTTGTTCATCTTGAA
CAACTAGGAATAAACGTAGATAAGCTAAAAAGTTCTAGTTGTTCAAAAGTCCATAGTAGTAATAGAGTTTTATAAGGGTG
TTTTGAACAGTCAGAGGCCTTGCCCACGGCAGGGGACAGTGCAAAACAAAAAATCCCGGAAGCCGAAGCTTCCGGGAATC
TTTTGGAGGTGACGACCAGATTTGAACTGGTGGATGAGGGTTTTGCAGACCCTTGCCTTACCACTTGGCCACGTCACCAT
ATAAGGGAGTGATGAATACCACTCCAATGGAGCGGCCGACGAGGCTCGAACTCGCTACCTCCACCTTGGCAAGGTGGCGC
TCTACCAGATGAGCTACGGCCGCATATTCGGTGCATTTGTCCCTGCACCCTCCCGAGCGATTCTTGCGAATTTCGGGGCC
CCCGCAAAAATTTGCGAAGTAAAGTTTTGTGGGGAAGAGGAGAAAGTCTGGCGTTCATCACGGCAGTCTTGCTTGCAAGA
CTGCACGATGAACAGCAGGACTTTCGACGAAGCGACCCGGATCGGGCTCGAACCGACGACCCCCAGCGTGACAGGCTGGT
GCTCTAACCAACTGAGCTACCGGGCCATACCGGAGCAACTGTTGCTGCTCCTTAATGGAGCGGCCGACGAGGCTCGAACT
CGCTACCTCCACCTTGGCAAGGTGGCGCTCTACCAGATGAGCTACGGCCGCATATTGGGAAACCCTGTTGGGTTTCCTTG
ACTGGTGCCTCCGATCGGAATCGAACCAATGACACGGGGATTTTCAGTCCCCTGCTCTACCGACTGAGCTACAGAGGCGC
ACCGGACGATGATTATTATACCTGAAATTTCGATTTTGTAAAGGGGTAAATGCAAACTTTTTTGAAAAAATTGAAAAGTT
TTTGCTTTTCGGCGTCTCTGCGTGCAAAATAAGAACGACTTTTTTTCGCGGTTTTCGTGCCGGAGGCAGTACGGGAAAAG
AGAGAAAGAATATTTGACAAGTTTTACAACCTATGGTTTAATAAAAGAAAAGAACACAGGCGCTTATGCCCGCAGAGATG
CTGTTATATTCTTATATAATAGAAAGGGCGGGCGTCTGCTTTGATTACAGGACGGCCTGCACAGCACAGCTGCGATGGGC
CGGGAGGAGCAGCATGGCAAAAAAACAGGAATATGGCAACGAGAGCATTACCTCGTTAAAGGGTGCCGACCGTGTGCGCA
AGCGCCCGGCAGTCATCTTTGGCTCAGACGGTGTGGAGGGCTGTGCCCACTCGATCTTTGAGATCGTGTCCAACTCTATC
GATGAAGCCCGCGACGGCCACGGCGATACCATCAACGTGACCCGCTGCAAGGACGGCAGCGTCATTGTGGAGGACTTTGG
CCGCGGTATGCCCGTGGACTGGAACAACGGCGAGGGGCGCTTCAACTGGGAGCTGCTGTTCTGCGAGATGTACGCGGGCG
GCAAGTACGGCGAAGGCGAGGATAACTACGAGTTCAGCCTTGGCCTGAACGGTCTGGGTCTGTGCGCCACCCAGTACGCC
TCGGCATGGATGACCGCTGATATCTACCGTGACGGCTATCACTACCATCTGGACTTTAAAAAAGGCGAGAACGTGGGCGG
CCTGCAAAAGGAGCCCTACAAGGGACGCCGTACCGGCAGTATCATCCACTGGAAGCCGGACGATGAGGTGTTTACCGATA
TTGATGTGCCCGGCAGCTACTATAAGGATGTGCTGCGCCGTCAGGCTGTGGTCAACGCGGGGCTTACCCTCAACTTTACC
GATGAAAAGGAAAAGGACCCTGCCACCGGCAAGCCGTGGCACGAGAGCTGGTGCTACCAGAACGGCATCGCGGACTATGT
GGCGGAAGTAGCAGGGGAGGACACCCTGACCCCGGTGTTCAGCTGCGAGAGCGAGGCCGTGGGCCGGGACCGCGAGGACC
AGCCGGACTACAAGGTGCGCATGAGTGCGGCTTTTTGTTTCTCTAATAAGGTACAGCTGCTGGAATACTACCACAACTCC
TCCTGGCTGGAGCACGGCGGCAGCCCGGAGCACGCAGTGCGCACCGCCTTTGTCTACCAGATCAACAAGTACCTGAAGGA
AAAGAACCTGTACAAAAAGGGCGAGAGCGCCATTAGCTTTCAGGACGTGCAGGACTGTCTGGTGTATGTGTCCTCCAGCT
TTTCCACCCGTACCAGCTACGAAAACCAGACCAAAAAGGCCATCACCAATAAATTTGTTTCGCAGGCCATGACCGACTTC
CTCAAGCATTATCTGGAAGTGTATTTTCTGGAAAAGCCGGAGGAGGCCCAGAAGATCTGCCAGCAGGTGCTGGTGAACAA
GCAGAGCCGCGAGCACGCGGAAAAAACGCGCCAGAGCATCAAAAAAACGCTCTCTACGCAAATCGACTTAGCCAACCGCG
TGCAGAAATTCGTGGACTGCCGCACCCGGGATTCCGCCCGCCGCGAGCTGTATATCGTGGAGGGCGACTCGGCTATGGGC
GCGGTCAAGTCCAGCCGGGACAGTGAATATCAGGCCATCATGCCCATCCGCGGCAAGATTTTGAACTGCCTGAAGGCGGA
TTATGCCCGCATCTTCAAGTCGGACGTCATCGTGGACCTCATCAAGGTGATGGGCTGCGGTGTGGAGCTGGGCGGCAAGC
ACAACAAGGAGCTGGCTACCTTTAACCTCGAAAACCTGCGGTTCAATAAAATCGTCATCTGTACCGATGCCGACGTGGAC
GGCTACCAGATCCGCACCCTTGTGCTGACCATGCTCTACCGCCTTACCCCCACCCTGATCAACAAGGGCTATGTGTATAT
CGCGGAGTCGCCTTTGTACGAGATCACCACGAAGGATCGCACTTATTTCGCCTATACCGAGCCGGAAAAGGCCGCTTTTC
TGGAAAAGATCGGGGACAAAAAATACACTATCCAGCGCTCCAAAGGCTTGGGTGAGAACGACCCTGAGATGATGTGGCTG
ACCACTATGAACCCGGAAAGCCGCCGCCTGATCAAAGTAATGCCCACCGATGTGGTGCAGACCGCGCAGGTGTTTGATAT
CCTGCTGGGCGACAATCTGGCAGGCCGCAAGGAGCATATCGCCCAGCATGGCGCAGAGTATCTGGATGATCTGGACGTGT
CCTGATAAGCAGAACGATACCGTGCCAAAGCCTTCCCCCGGCCGGGGGAAGGTGGCGAGTTTACGAGCCGGATGAGGGCG
CGGGCGGCAGCAATGCTCCCCAAAAGCCCGAAACACGGCCTCTGGACAGTATGAGGAAACACAATGGCAAAAAAATCGAC
CAAGAAAACCTTAAAGCCGGTGCGCCCGCAGCTGGGTGACGGCGTTGAAATTTTAAACGCAGGCAGCGTGCTGGAAGATC
CCATTACCCGCACGCTGGAAACCAACTATATGCCCTACGCCATGAGCGTCATCGTCAGCCGCGCGCTGCCGGAGATCGAC
GGCTTTAAGCCGGCGCACCGCAAGCTGCTGTACACCATGTACGAGATGGGGCTGCTCAAGGGCGCCCGCACCAAGTCGGC
CAACATCGTGGGCAGCACCATGCACCTGAATCCCCACGGCGACGCCGCCATCTACGACACCATGGTGCGCATGGGCCGCG
GCAACGAAAGCCTGCTGGTGCCCTTTGTGGACAGCAAGGGCAACTTTGGCAAGGCGTACAGCCGCGATATGTCCTGCGCC
GCTGCCCGTTACACCGAGGCAAAGCTGGAAAGCGTGTGCGAGGAGCTGTTCCGGGATATCGACAAGGAGACTGTGGACTT
TGTGCCCAACTACGACAGCACCACCACCGAGCCCACCCTGTTGCCGGTCACCTTCCCCACCATTCTGGCCAACAACACGC
TGGGCATTGCGGTGGGCATGGCCTGCAACATCTGCTCCTTCAATCTGGCGGAGCTGTGTGCCACCACCGTGGCGCTGATG
AAGGACGAGCACCACGATATCGGCACCACCATGCCCGCCCCGGACTTTGTGGGCGGCGGCCAGATCGTGTATGATGAAGC
GCAGATGCGTGAAATTTACGAGAACGGCCGCGGCAGCGTAAAGGTGCGCGCCCGCTACAATGCAGTGCCCGGCGAAAATA
TGATCGAGGTCACCCAGATCCCGCCCACCACCACGGTGGAGGCCATCATGGACAAGATCGCGGAACTGGTCAAGACCGGC
AAGGTCAAGGAGATCAGCGATATGCGCGACGAGACCGACCTGAACGGTCTGAAGCTGACGCTGGACCTCAAGCGCGGCGT
GGATGCCGACAAGCTGATGGCAAAACTGTTCAAGGCCACCCCGCTGGAGGACAGCTTCAGCTGCAACTTCAACATTCTGG
TGTCCGGTCAGCCCCGGGTCATGGGCGTGCGGGAGATTCTGAAGGAGTGGACGGCGTTCCGCGTTGAGTGCGTGCGCCGC
CGCACCTACTACGACCTGCACGGCAAGGAAAAGCGCCTGCACCTGTTGCAGGGTCTTGCCGCCATTTTGCTGGATATCGA
CAAGGCCATCCGCATCATCCGCACCACCGAGGAGGAGACCGAGGTGGTGCCCAACCTGATGATCGGCTTTGGCATTGACG
AGGTGCAGGCCGACTATGTGGCAGAGATCAAGCTGCGCCATCTGAACCGGGAGTACATCCTCAAGCGCACCGGCGAGATC
GAGCAGCTGGAAAAGGACATTGCCGACCTGAACGATGTGCTGGCAAAGCCCGCCCGCATCCGCCGCATCATCATCAACGA
ACTGAACGATGTAGCGAAAAAATACGGCAAGCCCCGTTGCAGTGAGATCCTGTACGACCTGCCGGAAGAGGATGCTGCCG
CCGAGGAAGAAGCTGTGCCGGACTACCCGGTGACCGTGTTCTTTACCCGGGAGGGCTACTTTAAAAAGATCCCGCCCCAG
AGCCTGCGCACCGCCGGTGCGCACAAGCTGAAGGAGGGGGACGAGATCGTCCAGCAGCTGGAGACCCGCAACAACGTGGA
AGCGCTGTTCTTTACCGACAAGCAGCAGGTGTACAAGGTGCGTCTGGCAGAGCTGGAGGACGGCAAGGTGGCCCAGATGG
GCATCTTCATCCCGGGACGGCTGGGCATGGACGAGGGCGAAAACGTGCTGAGCATGGTCATTACCGGCGATTACAGCGGC
TTTATGCTGTTCTTCTTTGCCAGCGGCAAATGTGCGAAGATCCCCCTCAGTTCCTACGCCACCAAGCAGAACCGTCGCAA
GCTGCTGAAGGCGTATAGCGATAAGGAACCGCTTGCCATGATGCTCTACCAGCCGGAGGAGACCGAGCTTGCCATCCGCA
CCAGTGCCAGTCGGATGCTGTTGGTGGGCACGGCGCAGATCGCCGCCAAGACCACCCGCGACAGTCAGGGCGTGGCGGTG
GTCACCCTGAAAAAGAACCAGACCATTGCCTCGGTGGTGCCGGCCGATACCTTGGAGCTGGCCAACCCCCACCGCTACCG
CGTGCGCAGCCTGCCCGCCACCGGTGCGCTGATCCGCGCCGAGGACGAGGGCGAGCAGATGAGCCTGCTGTGATGGCAGG
CGGCGGAGAGCTTTCCTTCGCAAATGAGTCCGGAACCTCCTGTTCCGCCCCAGTGCTGCGCACCGGGGCCCCACTTCGCC
GGAATTTGCTCAGGAAACTCCCCGCCGCCTTTCCGAAAAGTCCCCTCCCGTGAAAAAGTAACTCCGAAACGACCGCAGTC
GTTTCGGAGTTACAAATTATAAAAAATTTTCCGCTGTTATTGTCAGAGCGAAGCGGAGACAATTTTAAATCGTTTATCCT
GAAAAGAGGAAGCAGTCATGCAAAATATCGACCTGATCTGTGTGGGTAAGCTGAACGCCAAATATTTCGCCGAGGGCGTG
GCAGAGTACCAGAAGCGTCTGGCGGCCTTTGCCGCCTTCCGCATCCTTGAGCTGCCGGAGGAAAAGATCGAGGAGAAAAA
CGCCTCGGACGCCGTGGTGAAAAAGGCGCTGGACAAGGAGGGAAAAGCCATCCTTTCCAATGTGCGCAAGGGGGCTGCTA
TCGTGGCTATGTGCATCGAGGGCAAGCAGATCTCCTCCGATGAACTGGCGCAGTTTCTGGCACAGCGCGCCGGCAGCGGG
GCAGGGGATGTGGCCTTTGTCATCGGCTCGTCCCACGGCCTGTCCGATGAGGTGAAAAAGGCCGCTGCCCTCAAGTTCAG
TATGGGCCGCATCACCATGCCCCATCAGCTGGCACGGCTGGTGCTCACCGAGCAGATCTACCGCGCCTGCACTATCAATG
CGGGCATGAAGTACCACAAGTAAAAAGTTTTATTTTGGCTCCCGGAACGTCTGCGAACGCTCCGGGAGCTCTTTTTACAG
AAAAGCGTAAAAACTGCCGGAAAAGTGATTTTTGGCTTTTCTTTTGGAACAGATTTTATTATACTGATAGCATGGAGCGA
TCTGCTGCAAAATACAGCAAAAAACACAGGATGGAAGAACCATGGAAAAATACAGAAGAGGACTGCGGCTGGCGGCCTGC
CTGCTGGCACTGGCAACGTGTGCGGTGCTGCTTTGCAGCTGCCTGCATCCCGGAAAAGCCGACAGCTATACGGCAGCGAT
GCCGGTCATCGTGGTGGGCAGCGATAACTACCCACCCTTCAACTATATGGGCACGGACGGCGCGCCCACCGGCATTGACG
TGGAACTGGCCACTGAGGCGTTCGGGCGGCTGGGCTACCGGGTGAAATTTGTGACCATCGACTGGGAAAAGAAGAAGGAA
CTGGTGGAAAACGACACCATCGACTGCATCTGGGGCAGCTTTTCCATGGATGGCCGCGAGGAAGAATACCAATGGGCAGG
GCCGTATCTGTACAGCCGTCAGGTGGTGGCGGTGCGCTCCGATAGCGACATCCGCACCCTGCAGGATCTGGCCGGTAAGG
TGGTGGTGGTGCAGTCCACCACAAAGCCGGAGGAACTGTTTTTGAATGCGGAGCAGAATGGTCTGCCCCGGCTGCGCAGG
TTGTATTCCCTGCAGAACCGGGATCTGCTCTACACCACCCTGCTCAAAGGCTACGCGGACGCCTTAGCCGCCCACGAAAG
CGCCATCCGGCAGTTCATGAAGGATTACAGCGTTGAATACCGCATTCTGGACGAGCCGCTGATGACGGCGCGGCTGGGCG
TTGCCTTTGCCAAAGAGCGCGGCGATGACCTGCCGCAGCAGCTGACGGAGGTTTTCCGGGAGATGCTGGCAGATGGCACC
GTCCGGCAGATCGTGAGCCGCTATCTGGACGACCCCGGGCACTATCTGGATGGACTGGAGGACAGCACCCATGCATGACG
GAATGGAAAAAGGGTCATTGGTTATCAGCCGGAAGCAGCACATTCTGATCTGTGCGCTTGCTGGGTTGCTGCTGCTGGGC
GGTGTGCTGGGGCTTTCGGCGCACAGTGATCTGCAAAATGCAGAAAAGCAGTTTGAGGATACCATCAGCTATGTTAAGGA
GCAGTGCACCGGCTACGACAACCTGAACCTTGCCACTGAGGCCAAAAGCCTGATGCGGGTGATGGAAAACGCGCAGCATC
TGTGCAGCGAGATCGCCCGGGACCAGCAGGAGAACCCCGGGCGGGTACTGGACGATGCCGCTATGGAAGAATATTTGCAG
GATTATACCCTCAGCGGCATCCTTGTGCTTTCGGCAGAGGGCAAAATTTTGTGCGGTGCCTCACAGGATGGCCAGGTGGC
TGACCCGCAGGTCCGGACACAGATGGAAAAGGAACTGGCCGGTTCTATCGTGCTGAAAGTGGCCGACCACCCCCAGCAGG
TCTATGCCGGGCGGACGGAAAAGGAGGACAGCTCCTATGTGGACACCGCAGCCTGTGCCCGGAAAGATGGGGACGGGGTG
CTCGTGGTGTACTACCGCACCACGGCAGAATATGTGCGCAATTACAGTCTGTCCTATCAGAACTGCGTACAGGGCTATAA
CCCCGCTGTGGACGGCATTATCGTGGTGACCCGGGGCGACCGCATCGTGGCCAGCAACGATACCTCTTTGCTGGATACCA
CTGTGGACGAAAACCCCACCCTTTCTGCCTTAAAAGCGCGCAGCACAGACGGCGGCATGATCCATGTGCACAGCACCACC
GGGCAGCAGTACGCCTACGGCATTGTGGGGCAGGGACGCAGCTTTTATATCTATGTCTACCGCCCGGAGCAGGAGGTGTA
TGCCTCTACCATGCGCAATGTGAGCATGGCGGCCTTTGCTTACATGGTCGTGCTGTTCCTTTTGCAATTGCTGCGCGGCA
AGACCGCCCGGCGCTACCGGGAGCAGCAGCTGCGCCGGGAGCAGGAGTACCAGAAGACCCTCAAGGCGGCTGCGCTGAAG
GCAGAGAGCGCAAACCTTGCCAAGACCGAGTTTTTGCAGCGCATGAGCCACGATATCCGCACCCCCATCAACGGCATCCG
GGGTATGGTGGAGATCGGCGACCGCTGCCCGGAGGATATGGCGCGGCAGGCCGATTGCCGCAAAAAGATCTGGGAGGCCT
CCACCCTGCTGCTGGAACTGGTGAACGAGGTGCTGGACATGGGCAAGCTGGAGTCCGGCGAGGTGGTGCTGGAAAATGTG
CCCTTTGATCTGCCCGAGCTGATGCACGAGATCACGGATGTGCTGGAAAAACAGGCGGAAGAGCGCGGTATTGTGCTGCA
CCGGGAATACGGCAGGCTGCCGCATCCCCGGCTGGTGGGCAGCCCGCTGCACGTCAAGCGGCTGCTGATGAATGTGCTCA
GCAATGCCATCAAGTATAACCGGGAGAAGGGGCGCGTGATGCTGGACTGCTTTGAACTGAGCTGTACCGGGGACAAGGTG
CAGATCTGCTTTGTCTGCGCGGATACCGGCATCGGCATGAGCGAGGAGTTCCAGCAGCGGATGTTCGAGCCCTTTACGCA
GGAAAACGCCGGGGCACGCTCGGTGTACGGCGGTACCGGCCTTGGAATGTCCATCACCAAAAGCCTTGTGGATAAGATGG
GCGGTACCATCGGGGTGGAAAGCAAGCAGGGCGTAGGCACCACCTACACCATCACCCTGCCTTTTGCCATCGACAATACT
GCAACCGAAGAGCCGGAGCAACAGCAGACAGACCTTACTGTGCTGCGTGGGCGGCGGCTGCTGCTGGCCGAGGACAACGC
CCTGAACATGGAGATTATGGAGTTTTTGCTGAACGATGTGGGCATAAAGGTGACAAAAGCCGCCGACGGACAGCAGGCGG
TGGAGGCCTTTGCAGCCTCGCCGGTGGGCGGCTTTGATGCCATTCTGATGGACGTGATGATGCCGGTGCGGGACGGCCAA
GAGGCTACCCGCGCCATCCGCGCTATGGACCGCCCGGACGCAAAGAGCATCCCCATCTTTGCTATGACGGCAAACGCCTT
TGCGGAGGACCGCCTGAAAGCGCTGCAGGCCGGTATGAACGAGCATCTGTCAAAGCCCATCGACCCGGATGCCCTGTACC
GCCTGCTGGTAAAATACCTGACAGAGCGCAGCTGAACTGTTTGCCGGGCTTTACAAGCGGGGCAAAACATGGTACAGTAA
ATATACTGTGCTTGCGCAAGCCACAAGCACGCCCGGCGGTGGGAAAGCCGCCGGAACACAACACGATACGACACGGCAAA
CCAGCCGCGGACGGAAAGGATGTACTACAATGGAACAGAGCGAAAAGACCCTTGACATGATCGTCAATCTTTGCAAGAAC
CGTGGTTATGTGTTCCCCGGTTCCGAGATCTATGGCGGTCTGGCCAACAGCTGGGACTACGGCCCCCTTGGCGTGGAGTT
CAAGAACAACGTCAAAAAGGCATGGCTGAAAAAGTTTGTGCAGGAAAGCCCCTATAATGTGGGCTTGGATGCTGCCATCA
TCATGAACCCGCAGACCTGGGTGACTACCGGCCATGTGTCCAGCTTCTCGGACCCCCTGCTGGACTGCCGCGCCTGCAAG
GCACGCCACCGCGCCGACAAGCTGATCGGTGAGGAGCACCCCGAGGTGAACGTGGACGCCATGAGCTTTGACGAGATGGA
CGCTTTCATCGCAGAGCACGAGGATATCGTCTGCCCCGTGTGCGGCAAGCACGATTTTACCCCCATCCGCAAGTTCAACC
TGATGTTCAAGACCGCCATCGGCGTGACCGAGGATAGCTCCTCCACCTGCTATCTGCGTCCCGAGACCGCACAGGGCATC
TTTGTCAACTTTGCCAACATCCAGCGCACCACCCGCCGCAAGCTGCCCTTCGGCGTGTGCCAGGTAGGCAAGGCCTTCCG
CAACGAGATCACCCCGGGCAACTTCACCTTCCGCACCCGCGAGTTTGAGCAGATGGAGTGTGAGTTCTTCTGCAAGCCCG
GCACCGATCTGGATTGGTTCGCTTACTGGAAGGACTACTGCGAGAACTGGCTGCTGAGCCTTGGCATCAAGAAGGAGCAC
CTGCGTCTGCGTGACCACGAGCCCGCAGAGCTGGCCTTCTACAGCCGTGCTACCACCGATATCGAGTATGCCTTCCCGTT
CACCGACTGGGGCGAGCTGTGGGGCATTGCAGACCGTACCAACTACGACCTGACCCGCCATCAGGAGGCTTCCGGCAAGA
GCTTGGAGTACTTCGACAGCGAGACCAACGAGCACTACATCCCCTACGTCATCGAGCCCTCTCTGGGCTGCGACCGTGTG
GCGCTGGCCTTCCTGTGCGAGGCCTACGACGAGGAGCACCTGACCGACAGCAAGGGCAAAGAGGATGTCCGCACCGTGCT
GCGTCTGCATCCGGCTCTGGCTCCCTACAAGTGCGCCGTGCTGCCCCTGAGCAAGAAGCTGGGCGAGAAGGCCATGGAGA
TCCGCAACGAGCTGAGCAAGTACTTCATGGTGGATTACGACGATACCGGTTCTATCGGTAAGCGCTACCGCCGCGAGGAC
GAGATCGGCACCCCGTTCTGCATCACCGTGGACTTTGACACCGTGGGCGACGAGGCCAAGGGCATTGCTGCCGACAACTG
CGTCACCGTCCGTGACCGCGACACCATGGAGCAGGTGCGTATGCCCATCAGCGAGCTGAAGAGCTACATCGAGAGCAAGA
TCGAGTTCTAAAAAATACACTGTTACGCAAAAGCAGCCCCGCCGGAGCACCGGCGGGGCTGCTTTTTTAGTGTCGTGACG
GCTGAAAAAAGTGGGTCAGAAACGTCCGCAGACGTTTCTGACCCACAAAACTCTAAAATCGTCAGGCGGGCAGTTTACTG
CTGGGCGAAGATCTTTACCTCGTCCTTGTCCATAAAGGCAGCGCCCGCAAAACCTGCGGCTTCCAGCTGACCCAGCTGCT
TGCCCAGCTTTTTGCCCTGCGGCAGCACGGTGACGTTGTACTGCTCGCGCAGCGCGGCGGCCTTGCTCAGCACGGCGGGG
AAGTCGGTGTCCTTGCCGTACAACAGGGCGATCTTCTGCTTTGCACCGGGGATCTGGTAGCCCTGCTCCAGCAGGATGCC
GCACACCCGCTCGAAGCCGATGGAGAAGCCCACGGCGGGCACCTGCACGCCAAGGAACTTGCCCACCATGTTGTCGTAGC
GTCCGCCGCCGGCCACAGCACCGCTGAACTGCGGGCAGGTCACCTCGAACACCATGCCGGTGTAGTAGCCCTGACCGCGC
ACCAGACTGGGGCAGTAAGCCACCTGATAGCGTCCGGCAGCCAGCGTGTTGGCGGTAGCCAGAACATACTTCAGGTCGTT
GGCGATGGCGGGGTCGGCGCAGCGGGCAGCTACGGCGTCCAGCGTCACGTCTCCGGCGGCAATAAAGTCTGCCAGTGCGT
GGATGGCGTTTTCCGGCAGCTGCTTCTCGGTCAGCTCAGCCTTCACGCCCTCGGCACCGATCTTGTCCATCTTGTCAAAG
GTGATGCAGACGGAGTCCAGCGTGTCGGCGGCAAAGCCCATGCTCTCCAGCATCCCGCGCAGGATGCGGCGGTCGTTGAT
GTTGACGGTGAAGCCGGTAAAGCCGATGTTCAGCAGCGCGCGGGTGGTCACGTCGATCAGCTCCACCTCGGCGTTGGGGG
AAGCGTCGCCCAGAATGTCGATATCGCACTGCACGAACTCGCGCAGACGGCCCTTCTGGGGGCGCTCGGCGCGGAACACC
CGGTCGGTCTGGATGACCTTGAAGGGGTTGGGCAGCTTATCCTTATTAGCAGCGTAGTAGCGGCTCAGCGGCAGGGTGAG
GTCGTAGCGCAGACCCATGTCGGACAGCTGCTTGGGGTCGCCGGTGTTCAGGGCAGCGGTCAGCTTGTCGCCGCGCTTGA
GCACCTTGAAGATCAGGTTCAGGTTGTCGCCGCCCTCGGATTTGTCCAGATTTTCCATATCCTCCAGCATGGGGGTGGAG
ATGCGCTCAAAACCGGCAGAGCGGTAGGTCTCCAGAATTTTGCCCTGAATGTAGTCGCGCAGGGTCTGTTCGGCGGGCAG
CAGGTCCCGCATACCCTTCAAAGCCTGTGTTTTCATAACAGTAGTTCCTCTCTATCTGTAAATTGTACCCGCCCTCGATG
CCTGAAAAGGGGCGGGAGCGTTTTTAACTCAGTACTTTACCATTATAAAGGATAATGCCGGATTGTCAATCCAAATGGGC
ACACTATCGCAAATTGCACAAATCTTTGAGGTGAAGGTATGAAACAGCAGTTTGCAGCAAAACACCCGTGGACAATTCTG
GCTGCGGGGGCAGCCATTCAGGTGCTTACCGGCTTACCGGCGGCTTGGGGCGTTTTTCAGCAGCCGGTCATGGAGGAATA
CGGCCTTTCGGAGCAGGGTGCGGGCTATGCCTTTGCGCTGCTCATCGCCGCCTTTGGGGTGGGGTGTGTGCTGGGCGGCT
TTTTACAGGATAAAAAGGGCCCGCGCTGCGCGGCGTTGTGGGGCACAGCCCTGCTCTGCGGCGGCTTTTTTGCAGCGGCC
TTTCTGCCGGGCAGGGCAGGGTGGGGGTTCTTTCTGGCCTTCAGCATCCCGGCGGGGCTGGGCACGGCCTTTTTGTACCC
CTCTATCCAGTCCTGCGCCCAAAAGTGGTATGCGGGGCGCAAGGGGCTGGCGACCGGGGTCATCGGCGGTGCAGTGGGAC
TTTCCGGCGCGTTCCTTACCCTGTTCGTCCGGGCGGCGCTGCGGGGCTTTGGCCCGGTGCAGGGTATCCGGGGCGCGTTC
TGGGCGCTGGGCGCGCTTACTTTGCCGGTGTGCCTTGCGGGCAGTGCGGTACTCAGCGACCCACCGCAGAAAAAACAGCA
GCCAAGCGGCAAAAATACCCTCGACCTCTCCCCGGGGCAGATGCTGCGCACAAAACAGTACTGGCTGTGCGCGGGCGCGG
TGTGCTTTTCCACCCCGGCGGTGCTGCTGTTCAGCCCTATCATCTTAAAACTGGGCATGGAGCGCGGACTGGACGAGACC
GCTGCGCTGTGGAGCATCGTACTGGGCAGTGTGGGCAGCGCCGCAGGACGGATGCTGATGCCCATGCTCAGCGACCATAT
CGGCCGCCGCGCCACCGACCTTGGGCTGTTTGCAGCTTCGCTTGGGCTGTCGGCGGCGTTCTGGGCGGCGCGGGGCTGGT
GGGTGGTGGTGTGCTACGCCGGGCTCACCTTCTGCTACTCGGCGCTGGCTGCGGTGCTGCCCGCCCTTTCCACCGACCTG
TTCGGCCTGCCCCATGCCGGGGTGAACTACGGCTTTCTGGCGCTGGGGCAGAGCGTGGGCAGCCTTGCATTCCCCTTTGC
TGCCAACCTGCTGGCGCTGGAAAACGGGCGGCACCTGCTTGCTATGGCCGGTGCGGCGGCGGGTTTTGCGGCCATCTGGG
CGCTGCATCCGGTGCAGAAAGACCCGCGCTGAAACGCGCAAAAAGAAAAGGGTGCAAAAAAGTTTGCCGGTGCTTACGGC
AGAATTGACAAAAACTTGACGACTGATTTGTGTAAAGCGGTGGAAATGCCAGTTAGCGCCGGATGACCGTAAAACCCGGC
TGTACTTTTTGCAGGAAATGACTTGCAAAATTCGTCCGTTTTCTCTATAATAAAATCATGCGTGGTAGTACCGGTGCAGG
CGCTGAAAGAGAGCAGCGCACCCGGTTCGGATGCAAGCAGTATGAAACAGCAGCTGTGCCGGCAGGGCGCGGCGGCGGTT
TTATGCTGCCAAAGCGACATTTGTCAAAAGGAGAGTATGATTATGACCTATTCGCAGCAAGTACAGAATATGTGCCCGAT
CACCAAAGGTCCTAAGCATGGTCCGGCTCCCATCCCCGAAGAGGGCGCATGGGTCAAGGCCTATGAGATCAAGGACATCA
GTGGTTACACCCATGGTGTGGGCTGGTGTGCACCCCAGCAGGGTACCTGCAAGCTGTCCCTGAACATCAAGAACGGCGTC
ATCGAAGAGGCTCTGGTGGAGACCATCGGCTGCTCCGGCATGACCCACTCTGCTGCTATGGCAGGCGAGATCCTGCCCGG
CAAGACCATTCTGGAAGCTCTGAACACCGACCTGGTGTGCGATGCCATCAACGTGGCTATGCGCGAGCTGTTCCTGCAGA
TCGTCTACGGCCGCAGCCAGACCGCTTTCTCTGAGGACGGTCTGCCCATCGGCGCAGGTCTGGACGACCTGGGCAAGGGT
CTGCGCTCCATGACCGGCACCATCTTCTCCACCAAGGAGAAGGGCGTGCGCTACCTGGAGCTGACCGAGGGCTACATCAA
CAAGCTGGCAGTGGACGCTAACGATGAGGTCATCGGCTATCAGTTCGTTAAGCTGGGCAAGATGATGGAGGATATCCGTC
ACGGCAAGACCCCCAACGAGGCTTACGAGAAGAACGTGGGTACTTACGGCCGCTTCAGCAAGGAGCAGGGCGCTGTGAAG
TACATCGACCCGCGTGAGGAATAAGAGAGGAGGAACAACTCAATGGCAACTTTTGAATCTATGGATCGCCGTATGCCTAA
AATTGAGGCATGCCTGAAGGCTAACGGTCTGGAGTCTCTGGACGCTTGCAACGAGATGCTCCTCGCTAAGGGCATCGACT
GCGACAAGATCGTCCGCGGCGTGCAGCCCATCTGCTTTGATAACGCTGTCTGGGCTTACACTCTGGGCACCGCTATCGCT
GTGAAGCGCGGCCTGACCGACGCTGCCGAGTGCGCAGCTGCTATCGGTGAGGGTCTGGAAGCTTTCACCATCCCCGGCTC
TGTTGCTGAGCAGCGTCAGGTCGGTCTGGGTCACGGCAACCTGGGCGCTCGTCTGCTGAGCGAGGACACCACCTGCTTCG
CTTTCCTGGCAGGCCACGAGTCCTTTGCTGCTGCTGAGGGTGCTATCGGCATCGCACGCACCGCAAACAAGGTCCGCAAG
ACCCCCCTGCGCGTCATCCTGAACGGCTTGGGCAAGGACGCAGCTTACATCATTTCTCGTATCAACGGCTTCACCTATGT
GCAGACCGAGTACGATATCCCCACCCAGACCCTGACTGTGGTCAAGGAGATCCCCTTCTCCGAGGGTGAGCGTGCAGCCG
TTAAGTGCTACGGCGCTAACGACGTTATGGAAGGCGTTGCCATCATGAAGAAGGAGGACGTGCAGTGCTCCATCACCGGT
AACTCCACCAACCCCGTCCGCTTCCAGCATCTGGTTGCCGGCACCTACAAGAAGTGGGCTATCGAGAACGGCAAGAAGTA
CTTCTCCGTTGCTTCCGGCGGCGGCACCGGCCGTACCCTGCACCCCGATAACGTGGCTGCAGGCCCCGCAAGCTACGGCC
TGACCGACTCTCTGGGCCGCGTGCACGGTGATGCTCAGTTCGCAGGCTCCTCTTCTGTGCCTGCGCACGTTGAGATGATG
GGTCTGATCGGCATGGGCAACAATCCCATGGTCGGCGCTACCGTTGCCTGCGCTGTTGCTGCAGCTCAGGCCAACGCCTA
AGTCTTTCCTAAGTTTCAGCGAGGGGGAGCTGCTTTCCGAATGAGCAGCTCCCCTTTTTTTGCTGATAGATATCCGAACA
CAAGCAACCCAAAACAAGAAGGATGAAACAATGAAAAAGAATCAGATCCGCAAGAGCGTGGCTGCGCTGGCCATGGCGGC
TGTTGTAAGCGTCAGCCTGCTGGGCTACGGCTGCGGCAGCAAGCCTGCCTCCTCCACCGCAGGCGTGTCCGGCGAGTTCA
CCGGTACTGCCAAGGGCATGGGCGGCGATGTTACCGTCACCCTGACCCTGACCGACGGCAAGATCACCGGCTGCACCGCC
GAGGGCAAGGATGAGACCCCCGGCATCGGCACCATGGCTCTGGAGCAGCTGCCCGGCGCCATTGCCGAGAGCGGCAGCAT
TGCCGTGGACGGCGTGGCCACCGCAACCATCACCTCCGACGCCATCAAGGAGGCTGCTGCTGCCGCTTTGGTCGCAGCCG
GCCTGAACGCTGACGACTACAAGACCGAGGTCAAGGCTGAGGAGAACAAGGCCGAGGACTCCACCATTGATGCAGACATT
GCCATCGTGGGTGCAGGCGGTGCAGGTATGACTGCTGCCATCACGGCTGCTGCCGAGGGCAAGAACGTGGTCATTCTGGA
GAGCCAGCCCATGGTGGGCGGCAACTCCGTGCGCGCTACCGGCGGCATGAACGCCGGCAAGACCGTGTATCAGGATGAGA
ACGAGTTCGGCGAGTCCGCAGGCGTGGAAAAGACCCTGAAGACCGCTGCTGAAAAGTATGCCGACAACGCTACCATCACC
GCTCTGGCAAAGACCGTCTCCGAGCAGTGGGCTGCTTATCAGGCAGCCCCCAAGGGCTACTTCGACTCTGTGGAGCTGAT
GGAGCTGGACACCATGATCGGCGGCAAGGGCATCAACGACCCCGCTCTGGTGGAGACTCTGTGCTCCAACAGCGCTGACG
CCATCGACTGGCTGGACGAGCACGGCATCACCCTGCACAGCGTTTCCAGCTTCGGCGGCGCATCCGTCAAGCGTATCCAT
CGCCCCGTGGATGCTGAGGGCAAGACCCTTTCTGTGGGCTCTTACATGATCCCCCTGCTGCAGGAGAACTGCGACAAGGC
CGGCGTGCAGACCCTGCTGAACACCACTGCTACCGAGCTGCTGACCGATGCAAACGGCGCTGTTGTGGGCGTGAAGGCTA
CCGGTTCCACCGGCGAGACCATCACCGTGAATGCCAAGGCTGTGGTGCTGACCACCGGCGGCTTCGGCGCAAATCTGGAC
ATGGTCACCAAGTACAAGCCCGAGCTGAAGGGCTTTATGACCACCAACGCCGCGGGCGCACAGGGTCAGGGCATTGAGAT
GGCTACCGCTGTGGGCGCTGATACTGTGGACATGGATCAGATCCAGATCCACCCCACCGTGGAGGCTAACACCGCTGCAC
TGATCACCGAGGGTCTGCGCGGCGACGGCGCTGTGCTGATCAACGCCGAGGGCAAGCGCTTCATCGACGAAGTGGGCACC
CGTGACGTGGTTTCCGCTGCCGAGATCGCTCAGACCGGCAGCTACAGCTGGCTGGTGGTGGATCAGGCTATGGTCGATGC
CTCCAGCGTCATTCAGGGCTACATCAAAAAGGGCTACACCGTGACCGGCCAGACCTACGAGGAGCTGGCAAAGGCCATGG
GCGTGGACGAGGCTGCTTTTGCCGAGACCATGAAGACCTGGAACGGCTACGTTGAGGCCAAGAACGACCCCGACTTTGGC
CGCACCAGCTTTGCAAAGGCTCTGGATACCGCTCCCTACTACGCTATCAAGGTTACCGCAGGTGTGCACCACACCATGGG
CGGCCTGAAGATCAACACCAACACCGAGGTGCTGAAGGCTGACGGCTCTGTGATCCCCGGCCTGTTCGCAGCAGGTGAGG
TGACCGGCGGCGTGCACGGTGCAAACCGTCTGGGCGGCAACGCTGTGGCCGACTTTACCGTCTTTGGCCGCATTGCCGGT
GCAGCTGCCAGCAAGTACGCTGCATGAGCATAAAGCAAAAAAACTCTGACACCGCCGCCCCCAAGGGCAGCGCGTGGAAG
AAAAATGTGATCTTTGCGCTGGTGGTGCTGGCGCTGGCCGCAGGTATTTTTCTTGCGGTGCGGGCGCAGCACCCCGCCAA
GGGCAGCGGCTTACAGGCCGTTGTGGATTTCGGTGACGGCGTTACCGAGACCCTGCCCCTTGCGCAGGATCATGATTACC
TGTACGAGGTAGGGGACTACATCGTGCATCTGCAGGTGAAGGATGGTGCCATCGCGTTTTTGGACAGTCAGTGCCCGGAC
CATGTCTGTGAGCAATTCGGCTGGCTGGACAAGGACGGCGCATGGGCCGCCTGTGTGCCCGCAGGGGTGTATGTGGTGGT
AGAGCCCATCACAGACGCAGGGTAAAAAAGAATAAATCAGCCGGGCCTTCGGGTCCGGCTGATTTTCTTTTTGAGGGAAA
AACGGCAAAAGAACCCTCTCAGGCATCGCTGTGCGATGCCAGCTCCCCCGAAGGGGGAGCTTTTTGGCGTGAGCCGATAG
TTGCAGAGAATCTCCCCCATCTGAGATTCTGAAAAGCCTGCGGGCTTTTCAGAACCCTTTTTCACAGGAAGGAGAGCAGA
GAAGAGGCAGTTTGAATCGTATTATATAAAGATATGCAACTGCTCAGCGGCGCACAAAGAAAGCCGTTCTTTGTAAAAAA
AGTCTGAAACTTTGTGGAAATGCCGTGAAACGAAAATTGGACGCTTGTTTATCGGGGCAAAATGCGATACACTACAAATA
AGAGCTTCTGACGGGTGCTTTTGCAAAAAGCACATTGTCATAAAAGAACCTAGGAGGAACGGCAAGAATGATCTGGAACA
AGTCTAAACAGCCCGCCGACCCGCAGCAGGACGCAGCGGCTGCACCCAAAAAAGGCGGTGCGGCAGCCTTTGCTCAAAAG
AACTGGAAGTGGCTGGTGCCGGTGGCCATCGTGGTGCTGGCAGGCGGCTGGTGGCTGCTGAAGCCCAAGGGTGCAAAGCC
CGCCAACGTGGATACTTCCTATACAGAAGCAGTGCCGGAGACCCGGGATGTCTCCAACACGCTCAGCGGCACTGGCACGC
TGAAGCCTGCCAATACTTACAGCGTCAAATCGCTGGTGCCCGGCAAGGTGCTGACCGGCGGCTTTGAGGAGGGCGATATC
GTGGAGGAGGGCACTGTGCTCTACACGGTGGATTCCTCCGATGCAACCACCAAGGTGGAGCAGGCAGCCATCACCCTGCA
GCAGGCGCAGCGCAGCTACGACAAGACCGCCGACCATCAGTATGTGCGTGCCGAGGTGGCGGGCGTCGTCAGCAGCCTGA
AGGTGAACAAGGGCGATGAGGTAAAGAGCGGTCAGGAGGTGGCCGTGGTGCGGGACAGCTCCAAGATGAATCTGGTGCTG
GAGTTCCCGGCTGCGGATGCTGCTAACTTCTCGGTAGGGCAGACCGCCCAGGTGACGCTGGACGGTACTTTTGAGGTGCT
GCCCGGCACTATTACCGCTGTGACCGGCACCGATGCCCTGAGCACGGGCAACCTGCTCACCCGCACTGTGACCCTCTCGG
TGTCCAATGCGGGTGGTCTGACCACGGCACAGGCTGCAACGGCTACTATCAACGGGGTGAGCTCCATTGCAGCAGCCAAC
TTCCAGTATCAGGCCGAGCGTACCCTGACTGCGCTGGCTTCCGGTACCGTCACCGCCATCAATGTGCGGGAGGGCGGCAG
CGTGAACAAGGACGATATCATCCTGACCCTCAGCGGTGAGGAACTGACAGAGTCCATCCAGTCTGCCTCCGAGACCCTGC
GCGGCGCGGAACTGTCCATGCAAAATATGCAGGACGCCATGGATAACTACACCATCACCTCGCCCATCAGCGGCACCATC
ATCGAGAAAAATGCCAAGGTGGGCGATGCCCTGAGCACCGGCAGCGACCTGTGCACCATCTACGACCTGAGTTATCTGGA
AATGACCATCAACGTGGACGAGCTGCAGGTCAGCAGCCTGAAGGTGGGGCAGTCCGTACAGGTGACCGCAGATGCCGTGA
AGGATAAGACCTACGAGGGCTTGGTCACCCGTGTGTCCATGAAGGGTGATACCAGCGGCGGTACCACCACCTACCCGGTG
ACCGTGCGCATTGACGAGACCGATGGTCTGCGCCCGGGCATGAATGCCAACGCCGAGATCGTGGTGGCGCAGGCGAAAAA
TGCGCTCACCGTGCCCAATGCCGCCATTGTGCGGGGCGGTTATGTGCTGGTGCGGCAGGATTCTCCCAGCGCCGTGAACG
CCGATGATTCCATGAGCGCACCGGAGGGCTATGTGTATGTCAAGGTCAAGACCGGTGTCAGCGACGACAACTATACGCAG
GTGACCAGCGGCCTGTCCGAGAGTGATACCATCGCCTACGACCCCAGCTCCGTGAGCAGCGACAGCTACTATGACGACGG
CGGCTATGATGATATGGGCGGCGAAGTGATCGGCGGCGCCGGAAACAATGCAGACCTTGCCGAGGGCGGGGAGGAGACGC
TGCCGGAGGAGACGGAAAACGGTGAAGCCCCCGCAGCGGACGCTGAAGAGCCCGCAGAGGGTATCGACCCCGCCGAGGCC
GGCGCAGTCGTGGTGGATTGACGCAGGAGGGATGAATGAGCGCTCTGATCGAGTTTGATGCGGTGTGCAAGTACTACCAG
ATGGGCGATACCACGGTAAAGGCTGCCGACCACATCACCATGAAAATCGAAAAAGGCGAGTTCGTGGCCATCGTGGGTCA
GTCCGGTTCGGGCAAATCCACCTGCATGAACATCATCGGCTGTCTGGATGTGCCCACCCACGGCACCTACCGGCTCAACG
GCCGGGATGTGGGCAAGATGAACCGCAACGAGCTGGCCGCTGTCCGCAACGAAATGCTGGGCTTTATCTTCCAGCAATAC
AATCTGCTGCCCAGGCTGAACCTGATGGAAAACGTGGAGGTGCCGCTGGTGTATGCGGGCATCTCCCGCGCCGAGCGCCA
CATCCGCGCCCGGGAGGTGCTGGAGCAGGTGGGACTTGGCGACAAGCTGAAAAACCGCCCCAACCAGCTTTCCGGCGGCC
AGCAGCAGCGCGTGTCCATTGCGCGGGCACTGGTGCGCAACCCGCCGGTCATTCTGGCGGACGAGCCCACCGGCGCGCTG
GACTCCCATACCGGCCGCGAGGTGCTGGGGCTTTTGCAGCAGCTGCACAAGCAGGGACACACCGTGGTGCTAATCACCCA
CGACAATTCCATTGCCGTGCAGGCCGACCGCATCATCCGGCTGGAGGACGGTCAGGTGGTGTATGACGGCGACTCCCACG
CACCGGAGGCCATGGTGCAGCCCACCCTGCTGCCCGAAACGCCGGAAAAGGAGGAACAGGCATGATCTTTGAAACCTTCC
GGCAGGCTATCCAGAACGTGTGGAGCAACAAGCTGCGCACCTTTCTGACCATGCTGGGCATCATCATCGGCGTGATGGCG
GTCATCGTCATCGTGGGTCTGGGCAACGGCATGACCAAGAGCATGCGGGACAGCTTTTCCGCACTGGGCACCAACACCCT
CAGCATTCAGGTGTGGGGCTACGGCTCCCGTACCGTGCCGGTGGAGGAGATGTACGATATCTGCCAGCGGCATTCCAACC
TGATCAAGGCGGTGTCGCCGCAGGTCAACTTCAGCGGCAAAGCCAGCGGTACGCTGAAGATCGGTACCACCAGCTACCGC
TGGTCCAACATGAGCGGTGTGGACGAAAACTTTACCGAAATGAAGAATTACCAGATCGTTCAGGGGCGCGGCCTGCAATA
TATGGATATGCAGGACAACAAGCAGGTCTGCGTCATCGGCGATTACCTCAACCGCGTAGCCTTTGGCGGCAACGGTGTGG
GGCAGACGCTCAAGATCGGTGCCAACAAGTTCCGCGTCGTAGGTGTGCTGTCTGCCAAAGTCAGCGACCCCACTATGCAG
CAGGGCAGCGATGACGACTGCGTTTACCTGCCCTACACCACCGTGATGCGGCTCTCCAGCCAAAGCATGGTGGACTGCTA
CACCGCCATGATGGCCGACGAAAGCCTTGCCAACGAGGCCAAGGCCACCATGGAAGAGGAATTGATGTCGATCCTCAAGA
CCGAAAACGGCTACTATGTGTACAGCGCCAGCGAGTGGCTGGAGGAAATGAACAAGATGATCAACATGGTCATCGTGATA
CTTACCGGTATTGCCAGCATCTCGCTGCTGGTGGGCGGCATCGGCATTATGAACATCATGCTGGTGTCTGTGACCGAGCG
CACCCGTGAGATCGGCATCCGCAAGGCGCTGGGAGCAAAGGAGCGCACCATTCTGGCGCAGTTTGTGGTGGAAGCAGCCA
CCACCTCCGCGCTGGGCGGCGTTTTAGGCATTGCGCTGGGCTATGCGGTGTCCATGGCGGCAAACAAGGTGCTGCCCATG
TTCATGACCGATACCACCGTTACGGTAAGCCCCTCCTTCAACTCCATTGTGGTGGCCTTTGGCATCTCGGTGGGCATCGG
CGTGCTGTTCGGCTACCTGCCGGCGCGGCGCGCAGCCCGGCTGAACCCCATTGAAGCATTGCGCTACGATTGATCGCGGC
GGCGTGATAAACAAAGAACAAGAGGTACGACCAATGAAAAAACGGATTCTCGCATTTCTGCTGGCGGTCAGCATTGCGGT
GTCGGTGCTGGTGCTGCCGGTCTCGGCGGCCAGCATCAACAACACGGCCCTGCAGACGGCTATTACTCTGGGCGCTGTGC
CCACCGGTCAGGAGCTTAGCGCCAACATTACCCGCGGCGCTTTTGCCAAAATGCTGGTGTCCTTTTCCACCTACCGGGAG
AGCGTAGGCGCGCAGGGCACGGTGGGCACCCTGTACCGGGATGTGCCCGGCAGCTCCCAGTGGGCACCCTACATCCGCAT
TGCGGTGCAGCAGGGCTGGATGAACGGTTACACCGACGGCTCCTTCCGCCCGGACAACACCGTTACGCTGGAAGAGGCCT
GTGCGGCGGTGCTGAAGCTGCTGAGCTATAAGACCACCGACCTGACCGGCTCCTTCCCGCAGGCACAGCTGAACAAGGCA
CAGCAGATCGGTCTGCGGGATCAGCTGACCTGCACGCAGGGACAAGCCATGACCTACGAGCAGTGCACCCTGCTGCTGTA
CAACGCCCTGCGCGCCAACACCGCCAGCGGCAGCGCTTACGGCAGTTCGCTGGGCTTTACGGTGTCCAACGGTCAGGTGG
ATACCTCCTCGGTGCTGCTCAAGAGCCGCAAGGGCCCCTTTGTGGCCGCGGAGGGCACCCAGCTGCCCTTTACGCCGGTG
AGCGTCTACCGCAACGATAAGGCCTCTGCTTCGGCAGAGCTGAACAAGTACGACGTGTACTATTACAGCGAGAGCCTGCA
GACGGTGTGGATCTACACCCGCCGCGCCGCAGGCCGCATCACGGCAGTATCGCCCAGCGCCAGCGCGCCTACCGCGCTGA
CCGTGGCGGGCAGCAATTACACGCTGGGCAGCTCTGCCGTGGCGTCCAAGATCTCCTCCCTGAACGGCGGCGGCGTGGGC
GAAGTGGTCACCCTGCTGCTGGGCATGGACAACGAGGTAGCCGATGTGATCACCGGTGAGGAAGCCGACAGCGTGTTCTA
CGGCGTGGTGCAGACTGCCACCCGCAGCCTTGTGGAGGATAACGGCGCAGACGTGCTGCAAAAGATCTCGGTGATGTGCA
CCGACGGCATCACCCGCACCGTAAATATCGACAAAAGCCTGAACTACCCCATCGGCTGGCTGGTGGAGATCAGCGTGACC
CCCGAAGGGGAGCAGGTGACCGCCATCGAGTCCAAATCGGTCAGCGGCACCATCAACGACACCGCCACCGTGCTGGGGGA
CTATGCTCTGGCCGATGACGTACAAATTCTGGATACGACATCGGAGGGGTTGGCTGGGACGGTTCGTCCCAGCCGAATAG
CGGGGACAAAGCTGAACGCACTGGCCGTGCGTTACTATACGCTGAATGAGCAGGGACAAATCGACCGCCTGATCCTGAAC
GATGTCACCGGCGATCTGTGGAAATACGGCGTGCTGGACGATGTGAAGAATCTGGCCTTCAACGCCAGTTCCATTCTGGG
CACCCTGACCGGCAGTGGCTCCTCCGGCTCGGGGGATAGCTCTTCCGGGAACGGTTCTTCCGGCTCCGGCAGTGGTTCCA
CCGGGGACGGCTCCTCCGGTTCCGGCTCTACCGGCGGCACCACCAACACCACCACCGTGGTGGACGATCTGCGCAGTGTG
CTGGTGCCCACCACCAGCGAGATCCTGTGGGGCGTGATCGACGGCTCGCTGCTGAGCACGGTCTGGAACCGCATCACCAG
CAGTTCCGGCTCGCTGCTGAGCATCGGTCTCAAGCAGCTGGCCAACATTACCGGCCAGCCTATGAGCACCATCCTCAATT
TTGTGGGCGGCGGCGCTACCTACATCTGCTACGTCAACGGCAGTCAGGCCAGCTTTTCCACCTCCATCAAGTATCCGGTG
CTGGCGGGCGGTTTGGCAGTGCGGCAAAACGTGAACGGCACTGTAAAGGCCATGATCCAGCTGATGCCTATGAAGATCGA
TCAGGTGGGTGCAGCCTCGGTGATGAGCAACGGCACCCGCTACGAGACGGCTGACGATATGCAGGTGTACCTATGGTACA
AGGGGCAGTATTACGCCACCAAGCTCTCTGAGGTGAACTCTGAGGGCTACTACCTGACCGGCTGGTACGATAACTTTGGC
TGCGCGGCAGGCAAGCGCGTGCGAGTGATCGTGGCAGTCAAAAAGGACTGATGGACTACTATGACCCCCGGCGCAGGGCG
CTGCGGGCGGTACGGCAGCTGCTCTACCCGCGCGAGTGCCCTTTCTGCGGCCGGGTGCTGGGAGATATACGGGATTGCCC
GGACTGCGCAGAGCAGCTGGAAGTGTTGCGCCGCAAGTCCGGCATCCGGCTGGACCCGGCGCAGCACTATATCAGCAATC
TGGCCGGTGCGGCTGCGCCCTACCGTTACAACGGCTGTGTGCGGCGCGGCATCCTGAACGCGAAGTATCAGGGCAAGCCG
TGGCGGGCTGTGGAGATGGGCAACCGTCTGGTACAGCTGGCCTTTGGCGGTGAACTGACCGTGCAGTACGGCGAGCTGCT
CCCGCAGCCGGTGCCGTGGGCGGCCATCGGGTACGACCTGATCGTACCGGTGCCGGCCTCCGGTAAAAGGCGCGGCTACA
ATGTGCCGGAATTGATGGCGCTGCCGCTGGCCAAGGCTATGGAGGTGCCGTTGGCACCGCAGGCACTGGAGCGCACCCGC
GCCAAACGGCATCAGGCCGGTCTGCCGCCGGAACAGCGCATAGCCAACGTGGCAGGTGCTTTCCGGGCGGCACAGCCGCA
GCAGCTGGAGGGCAAGCGCATCCTGTTGGTGGATGACGTCATCACCACCGGCACAACAGCTGCCGCCTGCGCGCAGGCAC
TGCTTCACGCCGGGGCAGACAGCGTATTCGCGCTGGCCTTTGCCACGGTGGAGTTTGGCGCACCGCCGGACGACACCACC
CCCATCCATGAGGACGATGAGGAAGATGTGTATCGCGATTTTTGAAAATAACGCTCTTTCGCGCATCCTTTTGGCGGGCA
AAAGCCGGGACAGTAAAATGTAAAAACTGCATCAGAAATTTGGAAAAAGCGCTTGACAAAACGGACAAAGTCGGGTATAC
TAATCAAGCTGCGAGCGGCAAACGCAAACAGATATCCGGGTGTAGCGCAGTTTTGGTAGCGCGCTTGAATGGGGTTCAAG
AGGCCGTGAGTTCGATTCTCGCCACTCGGACCATAAGTCCAACGATTTCACGTTAGAAATCGTTGGACTTTTTTGTTTAT
AGGCTGGCCTCATTTGGCTTTGACCACAATTTTGACCACAATGCCAAAGATTTTATCTGGTCAATCGCAGGGGCAAGTGG
GCTTTTTTGACGCAACATCATCTGCTGCGATATGCGAGCCAGTGTTGATGCCAACGATTTGAAAAGCTGGCTCGCGATAA
TTCGTGCCGTTCCGTCCAATTTTCAGGCCGAAAATGCCTCGCTGAACAACTGGATCGCACTCTGCCGAATGGATTCCTGA
ACATGGAGATCATGCTCAGTCATCTCGGTATCGGCATGGCCTACGATGCTCTGGATGGTCTGAATATCCACGCCCAACGC
CTGCATCGGCGATACAATTCCTTTTGTTTAATGGGCCTGTTTGACGGAGCATACAATCAAATTGTCAGGTTTTTGGCAAT
ACTGTCGATTGCGTCAAACAATTTTTTTCCCCTCCCCCAAAAATTGGATTTTGGAGTGTTTTTCATTGACCGATTGCGGA
ATTAGCTGTAAAATCTAAAAAAGAATAGTGGCTGTAGAGTGGGGTACTCTACGATCTGCTCGATCTTTAAGTATTATGAT
AAGGATTACGCCAATGCGGTGCTGGAACTGCAGGCGGCCGTCCGGTTACAGGGAGCAGGTACTGAAAGCTATCGGGGGTC
TTGCTATTGCACTTGCCAATGATGGAAAGCTGGAAGAGGCACAGCAGGAGCTGGATACATTGCAGAAAAAAGGCGCTTCC
TTCGGTGACTGTGATCTGGTTGCGGCAGAGATCCTGTCCTTGCAAAAGAACTATGATCAGGCGCTTGCGCTTTACATAAA
AGTGTTCAATGAGGTGGAGGACCCGCAGCTCCTGAGCCATGCTTACCTGTCAGCCGCAAATGCAGCGCTGAATCAGGACG
ATAGGGAAAAGGCTGTGCGCATTCTGAAACAGGGATGCCAGAACCTTCCGGAAGGTCAGGCTGTGCTTCAAAAGGAGATG
CTTGCGGATCTTATGATGCAGCAGGCAGCATCTGACAAAGAAAATGCAGAAGAATACTATGCTGAAGCGCAGCAGCTGCT
GGAGGAACTGGTGGACAGCGGCTACGATACTATTGCCACCCGGTTGAATCTGGCGACTGTACTGCAGGCATTGGATCAGT
ACAGTGAAGCTGAAAAGGTTTTGAAAGATCTGCAGGAGCAGTATCCATCGGATTATCGTTTTGATATGCAGATGGCATAT
CTTCTGATCGACCAGCTCCGCACCAGCGGATGGCTCAAATAAGGAGGGAATACCTGTGTCTACCGGACAGATCTTTTTAT
GGTTGAAATCGTTGGCATGATCGTTTCGGCTGTTGCGGCAGTCGTTTCAGCATGGATCCTGCGCAGGCAGGAAAAAAAGC
TGAAGGAACAGATCTGGAACGAGTATCAATAAAAATCAATCGATTAAGGGGTATGAAAAAATGCTGAAAAAACTTAGTGT
AATGGCTGTTATTCTTGCAATGTCGGCCATGCTTCTGGTGCCGACTGCATACGCGGTGCAGTCAGTAGACGCACCGGCAC
AGGTGGCTTTGTGACGATTGACGGCAAGCTGTATCATGTTTCGAAGAATGGCTATGCCATCGATCGGTACGCCAAGGGTT
TGCACGAGATCGACGGAGGAATGTACTATGTCAAAGAGGATGGCTCGTTCCTGACGAACAGCGCGGTAGAATACCTTACT
TTTGATGCGAATGGCCGCTATACCTCTGGCAATGCAACGCTGGACAGCTATGTGGATCAGGCACTGGCTGCGTGCACAAA
CTCTGGCATGACGAAGGCGCAAAAGCTGCGCGCCGCCTATTTGTATGTCCGGGATCACGGCGCATACCTTGCCTGTCCGC
ATCAGGCAAGAGGCACAACGGCTTGGGCAGAAGAGAGCGCTTTGTTCATGTTTGAACACAAAAAGGGCAACTGCTACTGC
TTTGCAGGACAGTTCCTTTATATGGCCCGGCGGCTGGGCTACAATGCCTATGTAGTGTCTGGCGGTGTGGGCCGCAAGGA
CTCGGACCATGCATGGGTCATGATCTGCGAGAACGGAGTTCCCTATATCTATGATGTGGAACTGGAGTGGGGCTATCGTG
CCGGCAGATACGGCCATGCAGAATATAATATGTATAAAATGCCGCTGAATAAAACGGTGTTCAGCTACCAGTTTCCGTGA
TTGCTGAGGTAGCCGAAAAATGGTGCTGAAACATTTGTACACCCTGCTTGTGGTGCTGGTTGGCTTTGTGATCTTCCGTG
CAGACAACATGGGGCAGGCCTTCTCAATGATAGGAGCCATGTTTTCCGGGGGCTCTGCCTCTGCGCAGACAGGGCTGCTG
CTGGCGCAGTGTCTGACCCCGCTGACCCTGTTTGCACTGGCGGTTGGCCTTGTGGGCAGTACGCCGGTTTTGCCGCTGGT
CTGCCGTAAAGCAGAGCAGCAGACCGGAAGCGTGTATGCATGCCTTCAGGCACTGAGTTATGCAGGGGCGCTGGCGCTTT
TGCTGGTGGATATCCTGCATCTGTCGGCTGCATCCTATGTGCCTTTTATCTATTTCCAGTTCTGAGGTGGAAAAATGCAA
GTGAAAAAATTAGGATATATCCTGTTTGTGGGGGTCATTGCCACAATTTGCATTTTGCCTGTGGCTGTGATGCCTTGGCA
GACGGAAAAAGCGGTGGGCAATGAGCAGCTTGCATCCTTTCCTGAATTACGGAAAGAGGATGGCAGCTTCAATACCGGTA
TCCTGAATGAGTTTTCGGATTATTTTGCGGATCATTTCGGGCTCCGTCATGAGATGATCACCTTGAACGATCAGCTTACC
GGAACCGTGCTCAAAACGCTGGACAGCAGCAGTGTGCTGTTGGGAAAAGACGATTGGCTGTTCTATAAAAGCACCCTTGC
GGATTATACCGGCGCAGAGCTCTTTACAGCCCGGCAGAGTTATGCGGCCGCTCATGTACTGGGTCTGATGCAGGAATACT
GCGAAGAGAACGGCATTGGGTTCTGCTTTACCATCGCACCCAATAAAAATTCCCTGTATAGCGGTCAGATGCCGGCACGA
TATACGGCAGCCTCCGTACGGAACGCCCAACTGCTTCAGCAGCAGATGGAACAGCAGAATGTCCGGTATGTGGATCTGTT
CAAAACACTGTCTGACCACGAAGAGCAGCTGTATTACCGTCGGGACAGCCACTGGAATATGCGGGGCGCACAGCTGGCAG
CACAGACTTTGCTGAAAGAACTGAAAGGCTCTGAAGCGGAGTTTGATTCCTGCATCAATGGAAAAACATCCCCGCATACC
GGCGACCTGTATGAGATGGTGTACCCTGCCGGAAACGAGACGGAACAGGATACGGCATACGACTTTACCTATCAGTATGA
CGAAAAATTCCACTCGGCAGATGATATCACGATCCACACGGAAAATTCGGCGGCAGACGAAAGCATTTTTGTATACCGCG
ATTCCTTTGGCATCAATCTGCATCCTTTCTTGGCACAGAGCTACGGCAACGCCTGTTTCTCCCGGAATATGCCCTACCTT
TTGACGGCTGTTACAGAAGAGCAGCCCGATGTGCTGCTGGTGGAACTGCTGGAACGCGCCCCGGAAATGCCTGCTCCGGA
ACGCACGGCAGTCCCGGCAGCAGATACCGGTACAAGTGCGAAGGCACAACGGAAGGACAGCCGAATGGAGGGGACTTTCT
GCCTGACAGGCGATCTGAGCGGGCAGCGTGTGGATGACGACTCTCCGATCTACATTCTGGCAGAGACCGGAACCTACGAA
GCTTCCCCCTGCGGAGAGGGAACACAGCCGTTTACGGCGTATCTTCCGCAGAATATGCGGGAGCAGCAACTAAAAGCAGC
ATTTCTGTCGGACGGTGAATGGGTCTTTTGCGCCCTGGCCGACTGACTGAAAGAATAGAAAGAAGGAACAAAAAAATGAA
TGTAAGCTATAAGATGATGGGTGTAGTGCTCTGCGGTGCGATGCTTCTGGCATCGGGATGCGGGGCAAAAGCAGAAACGA
CCGCTTCCTCGGCTGTGGAATCCGAATCGGTTTCCGTTGTGGCATTGGAGGCTGCTTCGTCGGAGGCTGTGCCGGAAAGC
GAGGCTGTCTCGGAGGCAGTTTCCGAAGCTTCTTCTGCGGTAAGCGAGGCGGCATCGGAGAAACCGACAGAATCCAAGGC
GGAATCCAAGGCAGAATCCAAGGCCGAGACTGCGGCAAAATCTAAGCCTGCAAAGCAGGAGACGGCTGCTTCCTCCAAAG
AAGAAAAGACGGAGCCTGTGGAAAGCAAGCCCGTTACAGAGACTGCTCCGGCAGAAACTGCCAGCCTGGAAACTGCCCTG
AAGTATGTGGGCAAAGATGTTTCCAAGCTGTATGCCGCTATTGGCAAGCCGAACAGTTCGGAGTATGCTTCCAGCTGCAT
CGGTGATGGCGAGGATGGCCTGCTGTATTACAACGGCTTTACTGTGACGACCTACCGTGAAAACGGTAAAGAGACGGTAC
AGGACGCCTATTAAACATGAAATTCGGCCTCTAGCATTCCACCGGGGGCTGAATCTTTATATGGGAAGATGAGAATGAAA
CGCCAGAAGATCAAACGATATCGGTTTAGCGTGACGCAGAATACGCGCAGAAGAAGGGCGGCAAGGCCGCTGAAAGTCGT
CGGTGTAGTACTGGTGTGCCTGTGTCTGCTCACAGGGGTCGCTTTTGGAGTTTACAAAGCGATCCAGAGTAAGACTACGG
GGTGGCACGGCGAAGGACTGCATCGCTACTATATCTCGCCGACTACCGGCACCCGTGCGCAGGGGCTGTATGAGATCAAC
TATAAGCTCTACTATTTTGGCAGCAACAACTTTTTGAAGACCGGCTGGATCGAAGAGAACGGCTATGTCGGCTATGCCAA
CGCAGATGGAGAGCTCACCCAGGGCGAAGCGAAGATAGACGGAAAATACTACTATTTCCAACCGGAGACCGGCCAGTTGT
ACACCGGCTGGATCATGCTGGACGGAGTGCAGTACTGCTTTGACGAAACCGGACATCCGCGCACCGGTACTTATCAGGAG
GACGGAAAGGTCTGGGAACTGGATAGCGATGGACGGGTCAAAAACCGACTGAACGGTTGGAAAAAAACGGACGGCGTCCT
GAAATACTACGACAACAGCGGCGCACCGGCACAGGGCTGGACAGAGATCGATGGAAAGGATTATTTCTTTGTGGACGGTG
TCAGTCAGGCCGGCTGGGTTGAAACGGATGCGGGCACGCGCTATTTGGACGGCAACGGAAATCAGATGACCGGGTGGTGT
GTGATCGACGGCCAGCCCTATGCTTTTGGGACAAATGGAGAACCGAAGCAGGGATGGAATCATTCCCATGAAAAAAGCTA
CTATTTTATCAACGGCGTCAGTCAGTCGGGCACATTCGGGGAGGGCGCACTTAGCAGCAACCTGAACGGCAGCGGCAGTG
TTCAGCCGGTTGGGGATCAGGCACCGGAGGACGATCTTGCAAAGGATGCAGAGGGCGAACCGCCGGAGGAAGAACTGCTG
GAAGCGCAGCCGACACAGACCGAAACAACGGAAGCGGGGCAGACTGCCCCGGCGGCACAACAGCCGACGCAGTCGCCGGA
GGGATCGGCGGCAGAGCAGGAGACCGCATCAAAGGCACCGACAGCGCCGGAAACTCCGGCACAGGAACAGCAGGAAGAAG
GGACGGAAAATACATGAAAACAACAAGACGTGATTTTCTGTGCCTTTCGGCCATGGCATGCGCATGGCTTCTGACGGGCT
GCCAGAACCCCACAGTGGAAGAGCGGGCTGTCAGCTGGCAGCAGCAGGAAGTCAGTGATCCGGTCTCTGAAACCGGACCG
ATGTGGAATGCAGCACTGGACGACAATGCAGTTCTGCGGGATGGTATCCGCGTTTCCCAGAACTTCGAACTGCCGTTGGA
AGGTTCAACAGGCTTTGCGGGGGCGGCTGTGATGCTGCTGTACGAGAGACCGGATGGGACCAGTACGGTACTGCGCAGAC
TTGCAGCGGGAGATATGTTTTATATCCGGCAGGAGTCTGGCGCATATTGGCAGGTCTGCCTGCTGGACGGCACCGTGGGC
TGGTTGGAAAATGAACTGTGTATGATCAATCTGCCCGATGTTCTGCCTTCCATCGTATACGAAAACCCCAATGCCAAGGC
ATCGATCTTTAAAACCTGCGGAAAGGATATTGAAGGCATTACGGGACAGAAACTGTATGACGGCCTGTTCTACAACCAGC
GCCTTGGGCGGGATGAGTATCTAATGCCTATCAATTACGCTATGGCAAAAAAGGTTGGTGCAGCGCAGAAAAATGCCTTG
AAGGCGGGCGATTGCCTGAAGATCATAGAGACATTCCGGCCCTATGAGGTGCAGATGCTGGTAAAGGATGCAGTGTACGC
CAAGGCAAGGATGGACAAGGAACTGATGACGGCGCTGAACAAGGGCGCGTGGAATATCGGCTGGTTTATTACAACGTCTC
TTTCCAACCATCAGCGCGGTGTGGCAATGGACACGACCCTGCTGCGCATCACTGAGCAGACAGAGCACAGCATGGCGGGG
TGTCCCTTTGTACAGGTGACCGGTGAGGAATACGCCATGCCCTCTGCCATGCACGAGCTGAGCAGTGCGGCGGCCTGCTT
TACCGGCCCGGTAACTTCTAATTCGGCCACCGCATGGAAGCGGGCCACTGCATCGGCATCCATGACAGACGGTGCGCGGC
GGCTGCAGGGGTACTGTACCAATGCAGGCATGACACCGCTGGCCTCGGAGTGGTGGCACTTTAACGATCTGGATGCACAG
AATAAGGTGCGCATGACCTCTGGAAACGGAAAATTCTGGCTGGACGGCTGTGTCAGCTGGAAAATGTTTGAAGCATAACT
TTGGGGCTGCACTAAATTGCGCAGCAGGTCATTCGGATCGAGGATGGGCAAACTCTGTTAGGAGGACTGTATTATGAATA
CCACATTGCGGCGGGATGCGGATGAGATCATCTGTTCCAGCATTCAGGCGGTTCTGCCGGATAAAGCCGTGTGCCGCGCG
CTGGAGGACTTTCAGCCCGGAGGCGGCAGAGTGCTGCTGGTGGCGGCAGGCAAGGCCGCTTGGCAGATGGCACACGCCGC
CGTGCAGGCACTAGGGCGCGTGGACGGCGGCGTGGTGGTGACCAAGTACGGCCATGTAAAAGGCAGAATCCCCGGTGTAA
ATTGTTATGAGGCAGGTCATCCCGTGCCGGATGACAACAGCTTTGCAGCCACCGAAAAAGCTTTGGCGCTGGTGCAGAGG
CTGACCGCAGAGGACACGGTGCTGTTTTTGCTTTCCGGCGGCGGCAGCGCCCTGTTTGAAAAGCCGCTTGTCCCCGGCGG
GGAATTGCAGGACATCACAAATCAGCTCCTTGCCAGCGGAGCCGATATCGTGGAGATGAATACCATCCGCAAGCGGTTGT
CCGCTGTCAAGGGCGGTCGGTTCGCACAGGCCTGTGCTCCGGCAAAGGTATTCAGCATCGTGCTCAGCGATATTCTGGGC
GATCCGCTGGATATGATTGCCAGCGGCCCGGCGGTGCCGGATTCCTCCACCTGTGCGCAGGCTTTTGCCATTGCGGAAAA
ATACCACCTGAACCTGTCGGAACAGGCGAAGGCGCTGCTGGCGCAGGAAACGCCGAAAGCCCTTGACAACGTGACCACGC
AGATCACCGGCAGCGTCCGAGAGCTGTGCACCGCTGCCGCTAAAGCCTGCCGGGAGCTGGGCTATGAGCCTATCCTCCTC
ACCGACCGGCTCTGCTGCGAGGCGCGGGAGGCAGGCAGCTTTCTGGGTGCCATCGCCCGCACCCATGCGGGACAAGGAAA
AAAGCTGGCCTTTATCGCGGGCGGGGAAACCGTGGTGCACCTGACCGGCAAAGGGCTGGGCGGACGCAATCAGGAGCTGG
CGCTGGCCGCAGCCCCGGCACTGGCCGGACAAAACACGGCGGTGTTCTCGGTGGGCAGTGACGGTACGGATGGCCCCACC
GATGCCGCCGGCGGCTATGCGGATGGCGATACCGCCGCCGCACTGGCAGCAGCGGGCCGGAACGTGTTCGATACCCTGCA
AAACAACGATGCCTACCACGCCTTGCAGGCGGTGGATGGGCTTATCATCACAGGCGCTACTGGTACCAACGTCAATGATG
TTGCCGTGGTGCTGATCGGGGGAGAAGCGCAGGCAGACGCCTGAACCCTGCTTGCCCGGTGCGCGGTGCTCCTATAACAT
TTGACCCCGCTTTGCCCGCTTTACCCGGGCAGGCGGGGTTTTTGTTGAAAATACTTGACAGCTCTTCTGCAAAGTGATAT
GATTTTGATATCAGAAAGAAATGCTTCCGACCCTGATAAGGAGGGACCTGCTATGGAAGAAAAAATTTTGAATACCCGCA
AAAACGGTATGGCTATGTTGCTGCTCACGTTGCTGGGCTATGTGGTGGCCATCGCCCTGTTCATTTTCTGCATCACGCTG
CTCAATGCAGATCGGCCGCACCGGCTGTTTCTGGGCGTGCCGCTGCTGATTTTGTCCATTGCGTATTGGATCGCAGGCAT
TTTCCTGTTCTGCGGTCTTAAGGTGTTAAAGCCGCAGGAGGCGCTGGTGCTCACCCTGTTTGGTGATTACATCGGCACCC
TGAAAGGACAGGGCTTTTACTGGGTAAACCCCTTCTGTACCGCCGTCAACCCCGCTGCCGGCACCCGCCTGAGCCAGAGC
GGAGACGTGAATAGCAAGGAAAACAGCGTGGCTGCGCTGTTTGGCAATAACGGCCAGAATGCTCAGATGAGCGTCGAGTC
CATGAGCAAAAAGATCTCGCTCAAGATGATGACCCTGAACAACTCCCGCCAGAAGATCAACGATTGTCTGGGCAATCCGG
TGGAGATCGGCATTGCAGTCATCTGGCGCGTGACCGATACTGCCAAGGCTGTGTTTAACGTGGATAACTACAAGGAATAC
CTCTCCCTGCAGTGCGACAGCGCCCTGCGCAACGTAGTGCGGGTGTACCCCTATGATGTTTCTCCCAACGTGGACACCAC
CGGCGACGGCGTAGCCGATGAGGGCAGCCTGCGCGGCTCCTCCGAGGTAGTGGCTGCCCGCATCCGGGACGAGATCCAGA
AGAACGTAGCCGAGGCAGGTATCGAGGTGGTGGAAGCCCGCATCACCTATCTGGCTTACGCACCGGAAATTGCAGCGGTC
ATGCTGCAGCGCCAGCAGGCCAGCGCCATCATTGATGCCCGCAAGATGATCGTGGACGGCGCTGTGGGCATGGTGGAAAT
GGCGCTGGATCGTCTGAACGAGAACAAGGTAGTGGAACTGGACGATGAGCGTAAGGCGGCAATGGTGTCCAATCTGCTGG
TGGTGCTGTGCGGCAACCGGGATGCCCAGCCCATCGTGAACAGCGGCAGCCTGTACTGATGGCCGAGCCGAAAAAACAGG
TGCCCCTGCGCCTGAACGCTAAACTCTACGATGCCCTTGCCGCTTGGGCAGAGGATGACTTCCGCTCGGTGAACGGGCAG
ATCGAATATCTGCTTACCGAGTGTGTGCGTCAGCGCAAAAAGAATGGGAAATATGTCTCCGACCAGCTGGATGTCCCGCC
GGAGCTGGATCTCCATTGAAGAACCCGTGAAAAAACGTTTGGAGCGCGCCGCAGAGCACGCCAAACGCAAATTATTCACA
AGGCCGCTGCACAAGACCGGTGCAGCGGCCTTGTGTTTGCCGGGAAAAAGCCGTGCCTTCCGGCGGGAAGCGGGGACAAA
TGAGCGCTGATTTGATATATCAATTGAGCGCGCAATGCTCCGGTATTTCGTCGAAAAAGGCGACCGAAGCTGCGGAAATG
TCTTGAAGAGACAGGAGAAGATGGACAGATATCTGGGCGAAAACGTTTCTTTTTTGGGTTTTTCCGGAAAAAAACTTGCC
TAAAAGTTTGCGGCGTGCTAAACTAACAGCGGGGAATTGTTTTGCGTAAGCAGATAGGGGGTGAAGCTATGAAAATACTG
GTTGTGGATGACGGTCAGCTTGCGATCAATTCGCTGATCCGCATCCTGTGCCGGGTGGCACCGGACTGTGACTATATCAG
TGCCATGACAACTGACGATGCCCTGACGTGGATGCGGCAGGGCCCAATGGATGCTGCCTTTTTGAACTTGGAAATGCCGG
GCATGAATGGCCTTGCCCTTGCCCGCATGATCCAGAAATTGCAGCCCCGCTGCAATATCATCGTAGTCACCGAGCATCCG
GAGTATGCGTTGGAAGCATTGCAGATCTTCGTCAGCGGTTTTCTGCTCAAGCCCGCCAACGAGGCGGACGTGCGCAATGT
GCTGGAAAACCTGCGTTACCCGCCGGAAACGGCACCTGTGGGCATCAAGATCCAGTGCTTCGGCAACTTCGAGATCTTTG
TGGGCGGACGTCCGCTCTCCTTCAAGCGCAGCAAGAGCAAGGAGCTGCTGGCCTACCTTGTGGACCGCAACGGTGCCACC
TGTACCAACGGAGAGATGCTGGCTGTCCTGTGGGAGGATAAGCCCGACACCGCCTCGCTGCACAGCCACCTGCGCAATTT
GATCTTTGACCTCAGCCATACGCTGGAGGATGCAGGGGTCAACGGACTGCTGGTACGCGGCCGCAGCACCTTGGCACTGG
ATACCAGCAAGGTGGACTGCGATTATTATAACTTCCTGCGGGGAGACCGCTCGGCCTTCAACTCCTACCGGGGCGAGTAT
ATGACCCAGTATTCCTGGGCAGAGGTTACCCGCTCGGCGCTGCGCCAGCAGGCCGCAGCTACGCCCAAAAGCGGGTCTAT
CCCAAGCTATTACGTCCCGCCTACGGGCTTTTAAAACTGCATAAAACGCCAAAGGCTGCTGCGCAAACGATGCGCAGCAG
CCTTTATCATTCTCTTAAAATTGTTCCAGTTCCAGTAGATATTCCTTGATCTCCAGTCCCTCGGCGTAGCCGGTCAGGCT
GCCGTCTGCGCCGATGACCCGGTGGCATGGCACCACGATGCACAGCGGGTTGCGGTGACAGGCGCTGCCCACGGCGCGGC
TTGCCTTGGGTTTGCCCAGCGCCGCCGCCAGTTGTCCGTAGGTGCGCACCTCCCCGTAGGGAATCTTGCGCAGCTGCGCC
CATACCGCCTGCTGAAAGGGCGTGCCCTTTGCTGCCAGCGGCAGGTCGAACTCCCGGCGCACCCCGGCAAAATATTCGTT
CAGCTGCTCCTCGGCTTCCTGTAACAGGGGCGTTTCCACCACCCTGCGGGGCAGAGGTTCCAGCTCCGGCGCACCGTCCG
GGCAAAAATGTACCCCGCACAGCGCGTCGTTTTCCTCCTCCAGACAGATGGCACCAAGGATGCTGTTGATGTACCAGACG
TTCAAAACCGGCCTCTTCCTTTCCTGCAAGAATGTGCTATACTGGTATTATCTTAACACAAAAGCTTCCATGAGGAAAGG
GGCGTTTCAACTATGGTCAAGGCACTGGAAGACATTATTGCAAAAAGCAGCAGCATCGTCTTTTTCGGCGGCGCGGGCGT
TTCTACGGAAAGCGGCATCCCGGATTTCCGCAGCGTGGACGGGCTGTACCACCAGAAATACGACTACCCGCCCGAAACCA
TCCTCAGCCATACCTTCTGGGAGGAAAACCCGGAGGAGTTTTACCGTTTTTACCGCGACAAGCTGATCGTAAAGGGGGCA
AAGCCCAACGCCGCCCATCTGCGGCTGGCAAAGCTGGAGCAGCAGGGCAAGCTGCGGGCCGTGGTCACCCAGAACATTGA
CGGCCTGCATCAGGCGGCGGGCAGCAAAACGGTGTACGAGCTGCACGGCAGCACCCTGCGCAACTACTGCACCCGCTGCG
GCAAGTTCTACGATGTGGATTTCATCGCAAACAGTACCGGCGTGCCCCGCTGTACCGAGTGCGGCGGCATCGTAAAGCCG
GACGTGGTGCTTTACGAAGAGGGCTTGGACGAGGAGGTGCTGTCCGGCGCGGTGGATGCCATCCGTCATGCCGATACCCT
CATCATTGGCGGCACCAGTCTGGTGGTGTACCCCGCCGCCGGGCTCATCCGGTATTTCCGGGGCGATAATTTGGTGGTCA
TCAATATGCAGCCCACCGGAGCGGATGCCTCTGCCGACCTGTGCATCGCAAAGCCCATCGGGCAGGTGCTGAGCGAGGAC
ATCTCGCTGGACTGATTTTTGCACTGTAAGGCGCGCCGTTTCGCGCCGGTTCGCACGCAGTTTTCCGTATGCTGATGGAA
AGAACATCAGAACGGAGGAACTGCAAATGATTCAGGTATGCGACCCGCCGCGTCAGCGGCAGATACGGCGGCTTTCCGCC
GAGGAATTTTTTACATTGGTGCGCTGTGGCGGGGCGGGGTTTTACCGTCCCTGCTCCGAGGTGCTGCGGATGCTGACCGC
AGGAGAGGCGTGGGGCACAGCCGGGGCAGCGCTGCTGGTGCTGCCCCTTACCGCCGATACCGCCGCCGCAGCGGCACTGC
GCAACTGGCTGGGACGTCGGCAGCTGGAGGGCGGCTGCCTGCTCACCCCGCCGGTAAATACCGGCGAGGAGCTGCCCGCC
CGGCTGGTGGAAATTGCCGCAGCCCGGGCAGACCGGCTGCGCCGCAAGGGCACGGTATGGGCGGTGGTAGAGTGCACCGA
AACGGCGGCAGCGCTGTTGCCGCTGTATTTTCGGCAGGGCTTCGGGCTGCGGGCGCTGCGCCCGCTGGAAAGCCTTGCGC
CCTGCTTTTTGCTGTGCACCGGCTGCGCGCCCGTCCGCACTGCACCGGTGTGGGTGCCGCTGGAGGACAGGGTACAGCTG
GCGCTGCTGCTGGCAAAGGGCTATGCCGCGCTGGACAGCCGCCCCTACGGCGGCAGTCTTGCACTGGCGCTCTATCCGCT
GAAAGAAACGGAATGACGTAAACCAGAGAGGGAATGGAAAATTATGAAGGCAGTGATTCTGGAAAGCTATGTGATGGAAG
AAGGGGACTTGGACTGGTCCGGGGTAAAGGCACTGGTGCCGGACACCACCAGCTATGTGCGCACCGACTACGCCGACATC
GCGCCCCGCATCGGGGATGCAGAACTGGTGCTCATCAACAAGTGCCGCATTGACGAAGCAGTGCTGGCGCAGTGCCCGAA
CCTCAAGTGGGTGGGTATCATCGCCACCGGTACGGATAATATCGACCTTGAAGCCTGCCGCCGCCATGGGGTGGCAGTGG
CCAACGTGCCGGGGTACTCTACTTACAGTGTAGCACAGATGACTTTTAGCCTGCTGCTGGCCATCTGCCAGTGCGCCCAG
CGGTACGACCGGGCAGTAAAGGCCGGATACTGGCAGCTGGGCATCCCGGCAGAGTACGGTCTGCTGCCGCAGGTGGAGCT
GCTGGGCAAGACCTTTGGCATCTACGGCTACGGCAGCATCGGCCGCCAGACCGCCCGCATTGCAAGGGCCTTTGGCATGG
AGGTGCTGGTGTGTACCCGCACGGTGCGCCCGGAGTACGCCGCCGATGGGGTGGAATTCGTGGACTTTGACACCCTGCTT
GCCCGCAGCGATGTGCTCAGCCTGCACTGCCCGGCCACCCCGGAAACCCGCGGGCTGGTCAGCCGGGAAGCCCTTGCAAA
AATGAAGCCCGGCGCTATTTTGCTGAACACTGCCCGGGGCGCACTGGTGGACGAAGAAGCCGTGGCGGATGCGCTGGAAA
GCGGGAAGCTTGCCTTTTACGGCGCAGATGCTTTTGCCACCGAGCCGCTGCCGCCCCAAAGCCGGTTGCGCAGTCTGCCG
GGCGCGGTGCTCACCCCGCACATTGCATGGACCACCAAGGAAGCATTGCAGCGGCTGATGGATATCACCACCGGCAATCT
GCGCAGCTTTCTGGCCGGGAAAGGCGAGAATATCGTCAACCCTTGATTTTGGCAGGGCACTGTACTATACTGTTCCATGA
TTTCAGGCTCTCCCGGCAAAGGAACTGCCGTAAAATATCGTATGCACAAGAGCATCCGGCAGCCTTGCCGCTGCTCTGAA
GGAGGTAAAAATGAGTTACGCCATCGTATTCAGCAGCAAAACCGGCAACACCGCACTGCTGGCACAGACCCTGCGGGAGC
AGCTGCCGCAGACAGACTGCTGCTATTTCGGCGCACCGGATGCTGCCGCGCTGACGGCAGATACTCTGTATGTGGGTTTC
TGGACGGACAAGGGCAAGGCGGACGCCGACACGCTGGATTTTTTGCAGCAGCTGCACGGCAAGCGGGTATTCCTGTTCGG
CACCGCAGGCTTTGGCGGCAGTGCGCCCTACTTCGAAAAGATCCTTGCCGCCACCCGGAAGGCGCTGGATGGCAGCAACA
CCGTTATCGGCAGCTTTATGTGTCAGGGCAAAATGCCGGTGTCCGTCCGGCAGCGGTACGAGGCCATGAAGGCAAAGCCT
TTGCACATCCCCAATCTGGATGCCCTGATCGAAAACTTCGATAAGGCGCTCTCCCACCCGGACGCCGCAGACCTCGAGCA
GCTGAAACAGGCTGTAAAGTGAGCGAAAAAGAGCGACCGCACATTGTTTTGTGCGGTCGCTCTTTCTGTATAAGCTATAT
AGGACAAACGCTAGTCAATGGTGGTTTTGGTGCGCCCGATGCCGATGACGGCGGTGGAGATCTTTTTCCAGCTGTCGCAG
CCGCACACGCCGTCCACCCGCAGGCTGGTGCGCTTCTGGTAGCCGCGCAGAGCCTGCTCGGTACGGGCACCAAAGATGCC
GTCGATGCGGGTGCCGGTCTGGTAGCCAAGGGTGGAAAGTGCATCCTGCAAGATCATGACATAGCAGCCCCGGCTGCCCC
GGCGCAGGGTGGGGTAACCGGCGGTGGTGCCGCTGCAGGCCGGGGTGCCGTAGCGGCGGTCAAAGTGCACCCATGTGGGG
GTCTGGCTCAGCGGCTCCACATAGCCCCACGCGCCGGTAGCGCGGGCGGCGTTGTAAATGGCGGTGCGCTGGCGCTGGTC
AAGGCTTTGCCCCACATCGAACGACACCCCGGCGTAGTGCTGGCTGCGGGTGCCGTGGCCGCCCTCCCAGATGCGGCGGA
AAGCGTACCCTACCGGGATGCCCCTGCCGTATTTGCGGCGGGTCAGGTTCCACGCTTCCATGGCAGCAATGGTGGTCCAT
AGGGTAGGACTGGCCGATTTGCCCCGGAACTCCCGCAGCCGCAGGGTGGTCAGGGTGCTGTAAGGCATGGGGTCGTTCTC
GTTCAGGTTTGCGTAGGTGTACACCTTGTTTTCGTAGGCGTCATAGATCAAAAGGCGTGCCATCCCTCATTCCTCCTTCT
CGCAGCCGCAGGGGTCAGTACACTGGGCTTGCAAGGCGTGCCATGTTTCCCGGTACACGATGCCGTTTACCGGCTGCAGC
CCCGCCTGCTGCTGGACAGCCCGCACGGCAGCGGCGTCTGACGCGCCAAAACGGTTGTTATCGGCCACATATCCCTCGCC
GCAGGAAAGCTGTGCCCGGCGGTTGAGCCAGCGCTCCACCTGTCCCACCTCCTGCCCGGCGCTGCCTTCGGCGATGGCGC
GTCCCGGGTAAGCGGTGCCGGGAGGGGTGCCTCTATCGGGATTCGGGGCGTGGGCGGCCAGCTGCAAGCTCAGTGCCTCC
ACCGCCGTCCATGTGTCGGCATCTGCAATGCCGGTCTGCTCCAGCCCTAATAGCTGCTGGGCGCTGCGGGTGGCGGTGGC
AGTTTCCTCGGTATAGCGGTCGGCAAGGGGCGGGGCCTCTACGCTGGAAAAATAATAGGCGATGCGCAGCAAAAGCAGAT
TGTAGTACAGCACCGTCTTGCCGCTGCTGCCCACCGTCAGCGGGGCGCCGGGGTAGGGCAGACGCTTTAAGGTGACCACC
GGGCCGGAAGAGCGCAGCTGGCTGGCGCGGCCATAGAGGGAATTCCATGTGGTGCGCCCCACTACGCCGTCCACGGTAAG
CCCCGCAAACCGCTGGTACGCCCGCACCGCCCGCTCGGTATCTGCGCCGAACTTGCCGTCAATGCTTACCGGCGGGATGC
TGCTTTCGTAGGCGCTCATGAGGTAGAGGTAAAATTGCAGCTCCCGCACCGCCGTGCCGGTGGAGCCGCTGCGCAGCACG
CCCGGGTACTCGCCGGGGCGCAGGGAAGAGGAGAGCAGCCGGTTGGCAATATCGTTGTACACCTCGTACAGCTTTTGCCA
TGTGGTGCGCCCCACCACGCCGTCTGCCGTCAGCCCGAAGTAGCGTTGGAACCGCCGAACAGCCGCCGCCGTGCCCGCGC
CGAATTTTCCGTCCACAGTCACGCTTTCAAGGCTCGTGTACACGGTGCGTGCGATCTTCAGCCAGAACTGCACCAGCCGC
ACATTCTGCCCGGAGGAACCCTCCCGCAGCGGCGTGCCGGGGTAGGCATTGGGGGTGCCGTTGTCGGACTGGATGCTCAA
AAACTCGTCGTACAGCTCCTTCCAAGTGGTCTGGCCCACTATGCCGTCCACCGTAAGGCCGTACTTGCGCTGGAAGGCGC
GTACCGCATTGGCGGTGGCGGTGCCGAATACGCCGTCCACTTTTACGGATGGAATGGCGCTGTCGTACTGCGCCAGCGTG
TTCAGCCAGAACTGTACCTGCTCCACCGCGCTGCCGGAAGCACCGGTGCTCAGCACCGTGTCGTTCCATGTGCCGTTGGA
CAGGGTGCCGGTGGAAGTCTCGCCCTCGCTGGTCAGCTCGGCGAGGTCCTTTACCGATACATAGATGTAGCTGATCTTGT
ACCATGTCTGCCGCCCCACTACGCCGTCGGCGGTCAGGTTGAACTGCTTCTGGAACGCCCGCACCGTTGCGGCCATCCGG
CTGCCGAATACGCCGTCTACTGTCAGTTTGCCAAGGAAGGGGTAGTCCTTGGTGATGCGGTTCAGCTGCCTTTGCAGGGT
GAATACCGCCGCGCCGCGGCTGCCCTGCCGCAGCGGCGTGCCGGGGTAGCTTTGCGGGATAGAGCGGATATTTTTGGTGC
GCACGATCTCGATGCTGCTGCCGTAGTAGTAGCGCAAGATCTGCAAGGCGCTGCGCCCGTTGTTGGCCAGCGTTACCGTG
CCCCACTGCTTGAGCCCGGGGCAGGTGACCGACTTGCCATCGCAGTACTCGGAATAATAGGGGTTCACCGTGCCACGCTT
GCGCAGATAGGTGTTAAAGATATCGTCCGTAATGCGCACCATCACCTCAAACACTGTGCGTCCGTGGACGTAGTACTGGT
CGTAGCTGGTGGAGTTGGTGATGTTGAAGGTGTAGCCCTTGCTGGGGTACCACTCGGTATAGATGCGGTTCAGCGCCAAC
GAGATCTGGCAGTGGATATTCGCCCGCAGTGCCTGTTCCGGCCAGGTGGGATACACCTCGCTGGAGGCTACGTTGGCAAT
ATAATCCCGGAAGGAGACGGTCACGTTGCGGGCGGAAGCTGCCGGTTTGCCCAGATGCACTGTGATATTTTTGGGGATGA
TGACCTGTTCCAGCACCCGGGGTGTGCAGTGCTGCACCGGCTGCGGGCCGCTGCCGCCGCTGCCGGCAAACAAAGCGTGC
GGCGGGATGACGATGGGCGCGTTCGGGATGTCCCGGTCTTCCTCGGTAACAGGAAGCATCTGGGGCTGCGCCAGCGTTAC
CTGCCCGGCAAAGATCTGGATGCCCTCAATGCGCACGGTGCGGTAGCCGGGCTTTGCGGCGGTCAGGCTGACAATGGCGT
AGGGGCGGGTGGTGTTGTCCTCGTCCAGCGAGAGGGCGCAGGCGGGGGCTTCAATGGGGATATCGGCGGCGCTGCCGGTG
GTATCAGTGATGCGGTGCAAGGTAAAGCCGTCCCCCTGCACGGTAACGGTCACCCCCTCCACGGGGGCAGACTGGCGTGC
CGCAAAGGTCTGGATGCGGAGAGTTCCGGTGTTTTTCATGGAGATACGCTCCTTTACTGGTAAAAGTATGCTTCTGCCCC
AGCGTATTCCGTCCGGTGCCCGGGCGTGCATGGCAATGCCCGCAGCAAACAAAAAAAGCCGCCCGTAGGCGGCAGGGGAG
AATAGCTTATTTGGCGCTGTCCTTGGCAAGGGCGGCGTCAATATTTTTTTGCAGGGCGGCAAGGTTCTCTTCCTTGTCGA
TGCCGCCCAGCAGGGGCTGGCCTACAACATTGCCGTCCCGGTCAAAAACGTAGGTGGTGGGGAAGGCCATGATGTTCAGC
GCAAACTTGCCGGCCTCGCTGCCGGAGGCGAAGTAGATGTTGCGGTAGCTTGCGCCCTTTGTAGCCAGCAGCTTTTTGGC
GGCATCAATGCCCTGCTGGTTGCCGTCCAGCGTCTCGGTGTTGATGCCGACTACCTCGCCGCCCTGTGCCTTGACCTTCT
CGTTCAGGGCGTTCAGGTCGTCCAGTTCCTCTACGCAGGGCTTGCAGCCGTTGAACCAGAAGTTCACCACCGTAAAGGCG
TTGCCCGCAAACAGGCTGTTGTCCACCGGGTTGCCCTCTAAATCGTTGCCCTCAAACTGAGGGAAGGCGGTGCCCTGTGC
GGCAGCACTGGAAGAGGTGTCCTCTGCGGGGGCAAGGGCAGCGATCTGATTTTCGATATCCCGAATCTTTTCGGCATCGG
CGGTCAGGGTCTTGTACTCCTCGTCCGAGAACTGATCTTTTGCCTTTTCCACGGCACTCAGCAGAAAATCGCCGTAGTTC
GTGCTGAGGGTGGTCTCGGTCACGTTTTTGTCCATGGAAGAGAACACCTTCTCCCACAGGGCATCGTTTGCGGAAAGGAT
CTCGTTTTCCTCGGCCAGCAGCTGCTCCTCGGTCTTGCCTTCCGCTGCCGCAGAGGAAGCGGAAGAAGATGCAGTAGAGG
CAGAGGATGCGCCCTGCCCGCAGGCGGCAAGGCTGAAGGCCAGCACAAGGCCAAGAAAAAGTGCGGTTACACGGTTAAGC
TTCATGGTTTTACTCCTTTGTCGTTTCAGTGTTTGATTTGTCTCCCAGTCCGAATTTATACTGGATGGCATCTGTGGGGC
AGGCTTTCATGCACATCCCGCAGCGGATACATTCGGTGTGGTTGGGGGATTTGGTAATGTCTACGTCCATCTTGCAAGCC
TTTGCACAGGCGCCGCAGGAGACGCATTTGTGGGTGTCTACACGCATCTGGAACAGCGAAACTTTGTTCAGCAGTGCATA
GAACGCGCCCAGCGGGCACAGCCACTTGCAGAAGGGGCGGTAGAACACCACGCTGCCCACAATGACTGCCAACAGAATGC
AGGCCTTCCATGTAAACAGCTTGCCCAGCGCGGCGCGGATACCCGCATTTGTCAGGGAGAGGGGAATGGCACCTTCCAGC
ACGCCCTGCGGGCAGAGATACTTGCAGAAGAACGGGTCGCCCATGCCCAGCTCGTTGACCGCCAGCAATGGCAGCAGCAC
CACCATGACCAGGAGCACAGCATACTTTAAATAGCGCAGCGGCTTCAGCTTCTTGGTGGAAAGCTTGGGGGAGGGAATCT
TGTGCAAAAGCTCTTGAAACCACCCGAACGGGCACAGAAAGCCGCAGATGAACCGTCCCAGCAGCACCCCGAAGAGAATC
AGGATGCCGGTGATGTAGTAGGAAAAGCGGAATTTGGAGGAGCCTATCACCGCTTGAAACGCTCCCACCGGGCAGGCACC
GGCAGCGCCCGGGCAGGAATAGCAGTTCAGCCCCGGTACGCAGACGTATTTGCCACTGCCCTGATACAGTGTCCCTTTGG
CAAAGTTGGGCAGGTGGAGGTTGGTTAAAAGGGTCGCCCCGGCCTGTATAAAGCCCCGGAAGCGAGCAAGGGGATTTAAT
TTTTTCTTATCCAATGCCTACACACTCCATACACAGCCGGATGGCCTTTGAAAATACGGTGTCTGCCTCGCCCCGCCATA
CGCCGAACAGCAGCATCAGCACCCCGGCGGCAAGCAAAAGCAGCTGCGCCTGTTTTTTTGTCATGAACATCATAGCCTCC
TGTTGTTTGATGGCACCAGTATACACCATGGGAGATAAAATTTCTGCTAAGAAAATCTTAACACGAATCTTAACACCGTC
TGCTATAATCTGTTATAATGAAAAAAACGCAATTTTTATGGGAAGGGTGGAACACAAGATGCGTCTTTTGGTGGTAGAGG
ACGAGCACTCCCTGCGGGAGGACATTGCCCGGAAGCTGCGGCTGTCCGGGTACGAGGTGGACGCTTGTGCAGATGGCGAA
GCCGCGCTGGAAGCACTGGCGGCAGAGCGGTACGACCTTGTACTGCTGGACCTCAACCTGCCCAAGGTGGACGGGATGCA
GGTGCTGCGCAACTTACGGCAGCACGACCTTGAGACCTGTGTGCTGATCTTATCAGCGCGCAGTGAAATTTCAGATAAGG
TAGAGGGGCTGGATGCCGGGGCAAACGATTATCTTTCCAAGCCCTTCCATCTTGCGGAGCTGGAGGCCCGGGTGCGCAGC
CTGACCCGGCGCAAGTTCATCCAGCAGGATGTCTGCCTGTGCTGCGGGCGGCTCAGCTTCAACACCCGCAGCCGCGTTGC
CACGGTGGATAGCCAGACCCTTGCGCTGACGCGGAAGGAGAGCGGCGTACTGGAATATTTGCTGCTGCATCAGGGACGCC
CGGTCAGTCAGGAAGAGCTGATTGAGCACGTCTGGGACGGCAGCGTGGACAGCTTCAGCAACTCCATCCGGGTACATATC
TCTGCCCTGCGCAAAAAGCTGCGGGCGGCGCTGGGCTACGACCCCATCCGCAACCGCATCGGGGAAGGCTACGAGATCGG
AGGCGAGGCGCAATGAAGCATTTATCCCTGCAATGGCGCATCACCCTGCTGACGGCGCTGCTCATCGCCTGCGCCTGCGT
GTGCATGAATCTGCTTTTGTATCGCACCGGCGTTACCGGCATGGATGCCCTCAACGGCTTTATGATGCAGTATCAGCCCG
GCAGTGCGGATTCGTTGACCATCGAGATCCCGCAGGAGGAAATGTCCAGCCTGCTGGCGCATTTTTCACAGGAAGTCTAC
GATGCAAAGGTGGTTTTTGGCCGCAAGGGCTGGTGCATCACCGCCGTGGTCACTATCCTCAGCGCAGCCATCGCTTATTT
TGTCAGCGGCAGAGCGCTGAAACCGTTGCAGCAGCTTGCGCAGCAGGCGCAGCGGGTCGATCAGGACAGCATCGCCACCG
TCCGTCTGGACGAAGATACCGTGCAGGAATTCGGGCAGCTGAGCCGGTCGGTGAACCGGATGCTGGATGGTCTGGCGCAG
TCCTTTGAATTACAGCGGCAGTTTGCGGGCAACGCCGCCCACGAGCTGCGCACTCCGCTGGCCATTTTGCAGACAAAGCT
GGAACTGTTTACAGAGGAGCACCCGGCCATGGATGCCGAGACCGCCGGGCTGGTCAGCTCCCTGCGGGAGCAGCTGGACC
GCCTGACCGCCCTTGTGCGCACTTTGCTGGAAATGAGCAATCTGCAATCGGTCTCCCGCACCGACCAGATTGCCCTTGCA
CCGCTGGTGGAGGAGATCTTGACCGACCTGACCTCCCTTGCCCAGAAAAACAACATCTCCTTGCAGCAGGACTGCGCGGA
GCTGGGCATGGTGGGCAGTGATGCGCTGATCTACCGGCTGGTGTTCAATCTGGTGGAAAACGGCATCAAGTATAACCGCC
CCGGCGGGGCAGTGCGCGTCACCCTGCGGCAGGAAAGGCAGAATGCCGTGCTGCGCGTTGCGGATACCGGTCCGGGCATC
CCCGCAGACTGCCGGGACAGCATTTTCCAGCCCTTTTTCCGGGTGGATAAGTCCCGCAGCCGGGAGATGGGCGGCGTTGG
GCTTGGCCTTGCCCTTGTGCGGGAGATCGCTGTGCTGCACGGCGGCAGCGTGACCGTGGAGAACAGCAGCGAAAATGGCA
CCACCTTTGCCGTTACCCTGCCGCTGGCACAGCCCTGTTGAAGCAAGCAGAGCATGGAAATCGTGCTTCCGAATAAAGGC
TTCCCCCGGTCGGGGGAAGCCTTTTGCCCAGTGACGATTTGTGCAAGCATGGGAAGGGGCTTTATTTTTGGCACACGGGG
GAGTATACTGGAAACAGCAGACCCCGGAAAATAAGAAGGATAAAGGAGACACTGAAAATGCAGGCAACCATTCACAACGA
ATTCCTGACCCTGACCGTGGACACCCATGGTGCAGAGGCCGTCAGCCTGAAGAATGCCGCAGGCGAAGAGCTGCTCTGGC
AGGCCGACCCCGCCATCTGGAAGCGCCATGCACCCATCCTGTTCCCGTGGACGGGCAAGCTGGTGGACGGCACCTTTACC
GCCAAGGGCAAAACATGGAAGGGCGGTCAGCACGGCTTTGCCCGGGATCTGGAGCACACCTTGCTGCGGGCAGAAGGGGA
TACCATCCAGCTGGAACTGCGGGCAGACGATGCCATCAAGGCAGAGCGTTTTCCCTATGATTTTGTGCTTACCAGCACCT
TCCGTCTGGAGGGCAAGACCGTGCACCATACCCTGCAGGTGACGAACCCCGGCACCGAGGAGCTGCGCTTCGGCATCGGC
TTCCACCCGGCGTTCAATGTGCCGTTTGACGCCAAGCACACCACCACCGACTACGAGTTCCGTTTTGACCGGCCGGAAAG
CCCGGTCATCCTCGATGCCAGCCCCAACGGCTTGCTGAGCGGCAAGAGCTATTACCAGTGGAAGAACCAGCAGGCGATCC
AGCTGACCGATGACCTGTTTGCCAACGACAGCTTCTGCATGGCAGGCCTGCGCACCGGCACCATCGGCATCTGCGAGAAG
GACACCGGACGCAATATCACCTGCCGGGTGGAGGGCTACCCCTATTCGCTCATCTGGTCGGCTCCTGCAAAGCCGGTGCG
CTTTGTGTGCATTGAGCCGTGGCACAGTCTGCCCGCTGCTGCCACCGACCCGCAGGACTGGGAGCAGCGCGCCGCAGCCG
CCTGCCTTGCCCCCGGCGAAAGCTGGCAGACCACCCTCAGCACCACCTTTGACCGGTAAGACATAGTAAAGTAAAACCCC
CGGAGCACAAAAGCGCTCCGGGGGTTTTGTATCGGGTCAGAAAGGCAAATACTTAGTAAGCAACGCCCCAGTAGACCATG
GCCTTGGCGGGCTTGCCGCAGCAGGGGCACACATCGCTGAGCTGCTCCTGCTCAAAGGGCATACAACGGCTGGAAAGTCC
GGCCTCTTCCTTCATCTTCATCTCACAGGCCAGATCGCCGCACCACATGGTCTTGATGTAGCCGGTGTTGGCCTTTGCCA
GCTCCTTCACCTCGTCCATGGTGGTGGCAGCCCAGGTGCGCTTTTCGCGGTTTTCCAGCGCACGCTGGTACAGATCCTTG
CGCAGAGCTTCCAGCTGGGCGGGGATGGCGGTCTCCAGCTCGTCCAAGCTCACAAAGACCTTCTCGCGGGTGTCGCGGCG
CACCAGAACGCACTGGTTCTTTTCCAGATCCTTGGGGCCGATCTCAAGGCGCAGGGGCACGCCCTTCATCTCCCACTGGG
CAAACTTCCAGCCGGGGGCGTTGTCGCTGTCGTCCAGCTTCACGCGGGCGTACTTGCTGATCTTCTCGGCCAGCTCGGCA
GCCTTTTCGGAAACGCCGGGCTTGTGGGCGGCAATGGGCACCACCACCACCTGAATGGGGGCAATGGCCGGGGGCAGGAT
CAGGCCGTCGTCATCGCCGTGGGTCATGATGATAGCACCCACCAGACGGGTGGAAACGCCCCAGCTGGTCTGGAACGGAT
GATGCAGCTGGTTGTCACGGCCGGTAAAGGTGACATCGTAAGCCTTGCTGAACTTGTCGCCAAAGTAGTGGCTGGTGCCG
CTCTGCAAAGCCTTGCCGTCCTTCATCATGGCTTCGATGGTGTAGGTGGCCTCGGCACCGGCAAACTTTTCCTTGTCGGT
CTTGCGGCCCTTCACCACGGGGATCGCCAGATCCTGCTCGCAGGTGTCTGCGTAGCAGTTCAGCTGCTGCTGGGTCTCAG
CCTCGGCTTCGGCAGCGGTCTCATGGATGGTGTGACCCTCCTGCCACCAGAACTCGCGGCTGCGCAGGAAGGGACGGGTG
GTCTTTTCCCAGCGCACCACGCTGCACCACTGGTTGTACTTCATGGGAAGCTCGCGGTAGCTGTGCAGCACGCGGGACCA
GTGGTCGCAGAACATGGTCTCGCTGGTGGGACGCACCGCCAGACGCTCTTCCAGCTTGTCGGAGCCGCCCATCGTGACCC
ACGCCACCTCCGGCGCGAAGCCATTGACGAGCTCGCCTTCCTTCTGCAGCAGGCTCTCCGGGATCAGCACCGGCATAGCC
ACGTTCTCATGGCCGGTAGCCTTGAACCGGGCATCCAAGTCCTTCTGGATCAGCTCCCAGATGGCCTGACCATAGGGGCG
CAGGATGATAAAGCCCTTCACACTGGAATACTCCACCAGCTCTGCTTTTACGCAGATGTCGGTGTACCACTGTGCAAAGT
TTTCTTCCTGACTGGTGATCGCCTGCACGAGCTTCTTGTTGTCTTTTGCCATTTTGTTATATCCTCCCAAGGCCGTGCGC
CAAACGCTTTACGTTCCGCACGAACCATAATAAAGCCCCGTCTGCCTGCACGGCCGTGTGCCGCACTGCAAAGGCGGGGC
TTTTGCCTAAAAGAATCAGTTCTGCGCGTGGCTGTCCACAAAGTTTACCACATCGCCTACGGTGCGCAGGGACTCGATGG
CGTCGTCCGGCACCTCGATGCCAAACTCGTCCTCCAGCGTCATCACCATGTCTACGATATCCAGACTGTCAGCCTCAAAA
TCGCTCATGATATCGCTTTCCAGCGTGATCTTTGCCGGGTCAACGTCCAGCTGCTCAGCCAGCAATGCACGGATTTTTTC
AAAAGTATCCATTCCTGTGGTCTCCTTTTTGCAGTTGTATTGCATACGCGTACAGCCCGCCGTGCCCCGGAAAAAGTCTC
CGGTATCCGGCACAGCCTTGCCTGCTGTACAAAGCGCTCTCTTTTTTTATATCCCATGCAGTGCGTATTGTCAAGCCCTG
TTTTGCAGCAACTGAAGAAAATTGTCTGAAAGCTGCTTTTTCCCTTGACATCTCGTGCCGGTTTTTTTATCATTATAAAG
TAATGAGTTTACAGGGACTGACCAGTCCCTTTTATAAGGAGCGATAAGCATGAAGCTTTCATTCACCAAAATGCAGGGCT
GCGCCAACGATTATATTTATCTGGATTGCCGCACTTCCGGTGTGCCGGAGGAGATCGCGGCGCTTTCAGAGCGCTTGTCC
CGGCGGCACTTTTCCATCGGCGCGGACGGCATTATCTGCATCTGCGCACCGGTCACAGCCGGGGCAGACGCCATGATGCG
CATCTTCAATGCGGACGGCAGCGAGGGCAAGATGTGCGGCAACGGCATCCGCTGCGTGGCCGAGTGGCTGTACACCCACG
GCATGGCAAAGCCGAAGCTTGCCATCGACACCCTCAGCGGCTTAAAGACCGTTGCCCGCATGGGCGAGGGGCTGTGGCAG
GTGGAGATGGGTGCCTACACCGCCATGGCGGCGGCGCTGCCCGCCGTGAACATGGGCGAAGGGCCGCTGGTAGACCTGCC
CCTGGAGGTGGAAGAGAACCTGTGGCGGGTGACCTGCATCAGCGTGGGCAACCCCCACTGCGTGACCATTGTACCGGAGG
TGGACAGCCTGAAGCTGGAGCAGATCGGCCCGGGCTTTGAGCACCACGAAAACTTCCCGGAGCGCATCAACACCGAGTTT
GTGCAGGTGGTGGATGCCACCCACCTGAAGATGCGCGTGTGGGAGCGCGGCAGCGGCGAGACATGGGCCTGCGGTACCGG
CACCTGTGCCACCGTGGCAGCCCTGACCGAGCTGGGCGTCTGCCCAGCCGGAGAGGACATCCATGTGCAGCTGCGCGGCG
GCGAGCTGACCATCCGGGTGCTGCCCGGCAAGCAGCTGCTGATGACCGGCGCTGCCGAGACCGTGTGCGAGGGCACGACC
GAAGTGTAAATAAGAACCCTCTCACTCGCCTGACGGCGACAGCTCTCCCTTCGGGGGAGCTGGCATCGAGCGAATGCGAG
ATGACTGAGAGGGTTGCACCAATAAAAGAAGCGAGGGAAAGTATCATGAAGATGAACAAGCATTACAACGAACTGAAGGC
CAGCTACCTGTTCGTGGACATTGCCCATAAGGTGGCTGCGTATCAGGAAGCACACCCGGAAAAAGAGATCATTCGTCTGG
GCATCGGCGATGTGACCCAGCCGCTGGCAAAGTGCGTGGTGCAGGCCATGCGCGACGCTGCCGAGGAGATGGGCACCAAA
GAGGGCTTCCACGGCTACGGCCCGGAGCAGGGCTACCCCTTCCTCAAGCAGGCCATTCAGGGCTACTACGCCAGCCGCGG
CACCCAGATCGCCGAGGACGAGATCTTTATCTCGGACGGCGCAAAGAGCGACCTTGCAAACCTGCTGGGTCTGTTCGATG
TGGACAATACCGTGCTGGTACCGGACCCTGTGTACCCCACCTATGTGGACGATAACGTCACCGATGGCCGCAAGATTATT
TACAGCCGCACCGGGCAGGAAAATGGTTTCCTCGGCATGCCGGACGAGAGCGTGAAGGCAGACATCATCTATATTTGCAG
CCCCAATAACCCCACCGGCGCTGCCTACACCCGTACACAGCTGAAGGCATGGGTGGACTACGCCCGCAAGAATGATGCCA
TTATCCTGTACGATGCCGCCTACGAGTGCTTCATCTCGGAGGGTGAGCTTGCCCGCAGCATCTTCGAGATCGAGGGTGCA
CGCCAGTGTGCCGTGGAGATCTGCTCCTTCTCCAAGATCGCAGGTTTTACCGGCACCCGCTGCGGCTACACCGTAGTGCC
CAAGGAACTGGAGCGCGAGGGCATGAACATCAACAAGCTGTGGCTGCGCCGTCAGACCACCAAGTTCAACGGCGTGCCTT
ATGTGGTACAGCGCGCCGCTGCCGCCGTGTTCACCGAGAGCGGCATGGCCGAGATCCAGTCCAATCTGGACTACTACCGC
CGCAACGCAAAGGTCATCGCCGATGCACTGGACGAGTGCGGTGTGTGGTACTGCGGCGGCAAGAACAGCCCCTACATCTG
GCTGCGCTGCCCCGGCAACATGAAGAGCTGGGAGTTCTTTGACTGGCTGCTGGAAAACTGCGGCGTTGTGGGCACCCCCG
GCGTGGGCTTCGGCGAGTGCGGCGAAGGCTACTTCCGTCTGACCGCCTTCGGCGATGCAGAAAAGACTAAGCTTGCAGCC
GAGCGCATCAAGACCGCTATCAAGGCACTGTAAAACCTATAAAAATTGCACCCGCTGTCCATTTTGGATGGCGGGTGTAT
TTTTTTGCGCACCCTCTTGACAAACCTGTATCTACTGTATATACTGTACATATACAGACGAAACGCGAGTATCAAAGGAG
CAGCCGATGGAACTGTTTATCAACAACAAAAGCGGCGCGCCCATCTATGACCAGATCTACAACCAGATCAAGCAGCAGAT
CATCAGCGGGGCGTTGCAGCCGGACGAGGCCATGCCCTCCATCCGGGGGCTGGCACGGGATCTGCGCATCAGCGTCATTA
CCACCAAGCGCGCCTACGATGAACTGGAAAAAGAGGGCTTTCTTTACGCAGTACCGGCAAAGGGCTTTTTTGTAGCCCCG
AAAAACACCGAGCTGCTGCGGGAAGAAAACCTGAAAAAGATTGAAGAACATCTTACCGAGGCCGTCCGCCTGTCCGCATC
CTGCGGGCTGAGCAGGGAAGAGCTGGGGGAGATGCTGGAACTGCTATGGGAGGGCTGAATATGAACGCACTGGAACTGCA
GGGGCTTACAAAGCACTATAAGGACTTTACCCTTGGGCCGCTGGACCTGACCCTGCCCGGCGGCACCATCTGCGGCCTGA
TCGGCGAAAACGGAGCGGGCAAAAGCACCACCATCCGGCTGATCTTAGACATGGTGCAGCGGGACGGCGGCACCGTGACC
ATTCTTGGCAGGGACAGCCGCACCGCTTCTGTCCGTGCCAAGGAGGAAATCGGCGTGGTGCTGGGCAGCGAGGGCATCCC
CCTGTGCCTGAACGCGGTGCAGGCGGGCAAGGTAATGGCAGGCATCTACCGCAACTGGGACGCTGCCGCCTATGCGGAGC
TGTGCCAAAAGTTCGGCCTGTCGGACAAAAAGCAGTACAAGGACTACTCCACCGGCATGAAGATGAAGCTGTGCATCGCC
GTGGCACTGGCGCACCACCCGAAGCTGCTGCTGTTGGACGAAGCCACCAACGGGCTGGACCCGGTGGTGCGGGACGAGGT
GACCGACCTGCTGCTGGACTTTGCCCGGGACGAAAACCACTCCATCCTCATCTCCTCCCACATCGTCAGCGACTTGGAAA
AGCTGTGCGATACCATCGCCTTCCTGCACAAGGGCAGACTGCTGCTCTGTGAGGAAAAGGACGCCCTGCGGGAGGAATAC
GCCCTGTGGCACGGCACGGCGGCGCAGCTGGCGGCGTTGGACGTGACCGTGTACGGCAAGCGGGTCACTCCCTACGGAGC
CGAGGCGCTTGTGCGCCGTGATGCAATGCCCGCCGGAGCAGAGCTTGCCCCGGTAAGCATTGAGGAATTGTTTGTACTGA
TGGTGAAAGGGGAGAACGTGCAATGAAAGGTCTGCTATTAAAGGATGCCTATCAGATGTGGAGCTACACCAGATGGATCA
TTCTGATGTCGGTGGCTATGATGCTGATGGGAACGTTTTTCATGAAGGAAGGGTCTAATTTCTTTATGTTGTACGGCGGG
CTTTTGCTGGGCATCCTGCCCATGACCTTGCTGGCTTACGACCAGAACGGCCGGTTCAGCGCTTACAGCGCCGCCCTGCC
GGTGACAAAAGGACAGATCGTGGGCGGCAAATACCTCATCGGACTGTGTGGTATGGTGCTGGCGGAACTGCTGAGCATGA
CAGCGCTGGCGGCAGCACAGCTGCTCTGGGGCACGGTGACGGTTCAGCTCACCGTGGCGACCCTGCTTCAGGTGGCTATG
CTGACCCTGCTGGGCAACATTATTTTGCTGCCGCTGGCCTACCGCTTGGGCTACCAGAAAGCCCGGTATGCGTACTACCT
GTGCATCGGTCTGCTTGCAAGCTTTATGGGATATTTCGTTTCTTCGGGGGATAGCGCTTTTGAAAGCATCCTGCCCGCGC
ATGGCTCGCTGCTGGTGCTGGTCGTAGTGCTGGCGGCGGCGCTGGCGCTGTATGCTCTCTCATGGCGGCTGTCCGTTGCA
TGGTACGGAAAGGCAGAGCAGTAAAATGAAGAAAAGTCAAATCGCAGGTATCCTGTTCGGCGTTGCCATGGGCGTTTTGT
TCAGCGTGTCGCTGGGGACAGTCGGTTTTGTGCTGGGTGCCAGCTTTGCAAATCTGGGCATGGTGATGTTCAAAGGGCTG
GATGACCCACAGGATAAAAAGTAATATAAAAAGCAAGTGCACCACCTTTTCAAAAGCCAACGCTTTTGATGAAGATGTGG
TGCACTTGCTTTTTGCTTTTTATTCTGCGCTGTACGCGCTGCCCATGATCCACGGGTTACTTGCGGAATATTTTGCGTGG
TTGCGCAGGTAGGTGACCCATGCGCCGTAGCCGTTGCCGGCCGAGAGGTGCACGCCGTCCGGTGCGGCGATCATCTCTTT
CAGGTTGCCCTCGCCGTCAGCCAGTGCCTCCCACAGGTCCAGATAAACGCAGCCCTTGCTGGCGGCCAGCTGTGCCAGCT
GCTCGTTCACGCCGCGCAGCACATCCGAGGCAAGCCCCGGCTTCTTTTCCGCTGCCGCAGGCCGTACCGGCGGGATGGAC
TGTACATAAATAATGCAGTCCTCGCCCAGCGTCTGGCGCAGCTCGTCCAGCATCTGGCCGTAGTAGGCCAGAAAACGGTC
AGATGCGCCCAAGGTGGTCAGGGTGTTGGTGCCCAGCAGGATATACAGCTTTTTGGGCTGCGCCGCTGCCAGCACATCCA
GCGCTACCTCCTGCCCGCGAGTGGGGCTCTTGACGGCGGCGCGGTTGACGATGGCGTCCGGCCCCACACCCGTATAGCCG
CAGATGAGCGCGCCGCTCAGATTGATCTGATAGTCCGAGAAGCCCACCGTCAGGCTGTCGCCCAGAAAGGCGGCGTCCGA
AAAATAGCTCAGGTCTACCTGACCGCAGGCCGGCTGCCGGATAACACTGGCGTCATACGCCTTAATGGTATAAGCGCCAT
CGGTCTGCCGGGCCGGGCCGAAGCTTTCCAGCTGTACCGCCTGCGCTGTGCCGCTGCTATCGGCGGCACCCTCGCTGCCG
CTGCCGGAAGCCGCCTCGCCCTGCATGGGCAGCGGTGCCAGAATGTTCTGTGCAATGCCGCCTGCGCCGGTCTGCGGGGT
GCTGTCCTCTTCAACGGTTCCTTTTTCCAAGATAGCGGTCACCGCATAGGCGACCAGCAGGATGGCCACAATGACCCCCA
CCAGCCGCAGCTTGCCGCCGATGCCCCCGCGTGTGCGCCGCCGGGGTGCCGAATGATACTCGTGTGAAATGCCCATATTC
TCTGTCCAGCTTTCTGCATTTATCCCAACAGGCAGGTGCTTCTGCCCGGTAATTTTGGAGTGCGCACCCATTTTATCATA
TTTTTTTTGCCTGTGCAACCAATTGGGTCTTGCATACAACAGGCAAAACGGGTACAATAGAATTGCAGCTTATTTTGCAC
ATTTTACAAAAAGCAAATACACAAGCTGCAAATATTTTTGTGTCAGTTGCGGCAGATGGCTGTTTTGCCGTCCCGGTCCG
TTGGCAGTGCAGGGCCGACAGACCACTTTACCGGACGGTGCGGAAAGCCGTTTGCCCGGCAGCGGACACATTTTATATGA
TCTGAAGGAGGTTTCCATGGCCAAGAATATCATCATTGGTCAGAGCGGCGGCCCTACCGCCGTGATCAACTCCAGCCTTG
CGGGCGTATACAAAGCCGCCCGCAGTCTGGGTGCAGACAAGGTGTACGGCATGAAGTACGGCATCGAGGGTCTGCTCAAG
GAAGAGCTGCTGGAGCTCAACGTCCTGCTGGACGACCGCATGAGCATCGAGCTGCTCAAGCGTACTCCGTCCAGCTATCT
GGGCAGCTGCCGCTTCAAGCTGCCCGACCCGGACACCGATGCCACCCCGTTCGTCAAGCTGTTCACCCTGTTTGACAAGT
ACGACATCTGTGCCGTGTTCTACATCGGCGGCAACGACTCGATGGATACCATCGCAAAGTTGTCCCGCTACGGGCAGCAG
GTGGGGAGCAGTGTGCGGTTCATCGGTGTGCCCAAGACTATCGACAACGATCTGTGCCTCACCGACCACACCCCCGGCTA
CGGTTCTGCCGCAAAGTACATTGCTACCATCTTAAAGGAAGTCATCCGCGACTCTTCGGTGTACAACATCCGCAGCGTGA
CGGTGGCCGAGATCATGGGCCGCCACGCAGGCTGGCTGGCTGGTGCGGCCTGTCTGGCAGGCGGCGAGGACTGCGAAGGC
CCCGACCTGATCCTGCTGCCGGAAGTGCCCTTTGATCAGGACAAGTTCCTTGCCCGGGTGGACGAGCTGCAGCGGGTAAA
GTCCAACGTTATCATCGCAGCCAGCGAGGGCGTAAAGACCGCAGACGGTACTTACCTGTGCGATTTGGTTTCCACCGCCG
GGCAGCTGGATGCCTTTGGCCACAAGGCCATCCTCAGCGGCACCAGCCGTTACCTTTCGGAGCTCATCCACGACAAGCTG
CAGTGCAAGAGCCGCGCCATCGAGTTTTCCACCCTGCAGCGCTGCGCCAGCCATCTGGCCAGCCGCACGGATGTGAACGA
GGCCTACGCCGTCGGCGGTGCCGCTGCCGCTGCTGCCTTTGCCGGCGAGAGCGGCCGCATGATCGCCCTCAAGCGAGTCT
CCAACTACCCGTACCAGTGCATTACCGAGTCTGTGGATGTGCAACAGGTGGCAAATCTGGAAAAGAAGGTCCCGCTGGAA
TGGATCACTCCGGACGGGATGCAGGTGACCGAAGCCTTTGAGGAGTATGCTCGTCCGCTGATCCTGGACGAGGTGACCCC
TGTGTATGTGAACGGTACCCCCCGCCACATCCGTCTGTGATCCGCCTTTTCCTTCCGCGTCTGTTTTCGTGCGACTGCAC
GTTTTTATAGCCGAAACAGAAAAAACAAAAAAGGAGAAATCATCATGGGAAAAAACGCAATTGTCGGTCAGTCCGGCGGC
CCCACCTCTGTCATCAATGCCAGTCTGGCGGGTGTCTTTGAAAGCTGCAAGAACCGCGGCGCAGACGTTGTGTACGGTAT
GTGCAACGGTGTTGCCGGTCTGCTGGAGGAGCGGGTGGTGGATCTTTCCACCCTGCTGACCGATGACTTGGACATCGAGT
TGCTCAAGCGCACCCCGTCCAGCTTTCTGGGCAGCTGCCGCTACAAGCTGCCCGACTGGCGGGATGACGAGGCGGTGTAC
AAAAAGCTGTTCGCCATTCTGGAAAAGCTGAACATCGGCTACTTCTTCTATATCGGCGGCAACGACTCCATGGACACCAT
CGGCAAGCTGGCTGACTACGGCCAGCGCATTGGCAGTGACATTCGCTTTATGGGTGTGCCCAAGACCATCGACAACGACC
TGATGGTCACCGACCACACCCCCGGCTACGGCTCTGCGGCCAAGTACATCGGTGTTGTGATGAAGGAGATCATCCGCGAC
GCCACCGTGTACGGCACCAAGTACGTTACCGTGGTGGAGATCATGGGCCGCAATGCCGGCTGGTTGACCGCCGCCGCCGC
ACTGGCCAAGAGCGACGATTGCGAGGGCGTGGACATGATCTGCCTGCCCGAGGTCCCCTTCAACGTGGAGCGCTTTGTGG
AAAAAGTGCGTGTGATGCAGGAAAAGAAGCCCAGCATCGTTATTGCCGTGTCCGAGGGCGTAAAGCTGGAGGATGGCCGC
TATGTTTGCGAGCTGGCTGACGACGTGCACGCAGTGGACGCTTTCGGCCACAAGGCGCTGACCGGTACCGCACGGTATCT
GGCCAACGTGGTTGCACGCAATCTGGACACCAAGACCCGCTGCATCGAGCTTTCCACCCTGCAGCGCTGCGCTGGTCACC
TGACCAGCCGCACCGATATCACCGAGGCCTATCAGGTGGGCGGTGCCGCTGCCAAGGCAGCCTTTGAGGGTGTTACCGGT
CAGATGGTTGCCCTGAAGCGCATCTCCAACAACCCCTACCAGTGCACCACCGAGCTGCATCCCATCAGCGAAGTCGCCAA
CCTGGAAAAGAAGGTTCCCCTGAGCTGGATGAACAACAACCACACCCAGATGACCGAGGACTTCCTGGACTACGCCCGTC
CGCTGATTCAGGCCGAGCTGACCCCGCTGTACATCGCCGGTCTGCCGCACCACATCTACATGAAGAACCAGAAGTGATTT
TCTCCTGACCTGTTTTTGTCAGGCTGAAAAGCCCTCCCGCCCGGACGCTGTAAAGCGCACCCGAGCGGGAGGGCTTTTGT
ACTCTCTGCCTTTATTTCTTCTTTTTTTGCGCCCAGCCCAAATTATGGGTTGACAAATTGCGCTTTCAGTGGTAACATAT
ACAGGCAGTCCACGTGACTGCAAAAATAAATATGGGCGTGTTCCCGAGTGGCCAATGGGGACAGACTGTAAATCTGCTGC
TTTCAGCTTCGGTGGTTCGAATCCACCCGCGCCCACCAAAAAACCTCAGCGTATACAATACGCTGAGGTTTTTGTTTTGT
AACAAGGCTAAACTCATAGGGCGGGTGGATTCGAACAGCTGCGGCGCTGTCGCAGAAGACAGCGTAAAAACAGCCCAGTG
GGCTGTTTTTAGCAGCGCGGCTCGCGTAATCCACCCGCGCCCACCAAGGACTCCAGTATCCGAACCGGGTACTGGAGTTT
CTGTTTTATCTGCCTTGAAAAGGGGCTGCAAGGGTGGATTCGAACAGCATCGACCCGCCGAATAGTCCGGCGGGGGAAAG
CCCCTGTGCAACAGCGACGACCGCTGCCAGCGGCAGAAACAGGGAGGAGCTGTTGGGGCTGCGGCCAGCAGGATGCGCGT
GCCGCCCAAGGCACGACGCAGCCGCTGGGAGCCGCGACCCGGGTTCCTTTTCTGCGCGGCTCGCGACATCTGCCCGCACA
CATATTGCATCTGTCCCTGACCTGTGATACCATACAGGTAACTGAAACAACACAGACGGAGGACTTTTTCTATGATCTAC
GATACCCTGAACAACCTGCCCAACTATCTGGGCGTAAGCGACAATCTGGACACCGTGATCGAGTACATCATGGCGCGGGA
TATCACCACCCTGCCTGCCGGGCGCACCCGCATCGATGGGGACAAGGCGGTGGTCACCGTGAGCACCGTCACGCCCCAGA
CCTCCGACAAGGCACTGTTCCAGCGGCACGACAATCACATTACGCTGGAGACTGACTTGGACGGCAGTGAGCTGTTTGAG
GTAAGCCTTGCGGAGCTGACGCCCACCAAGCCAACCGATGAAGCCGCCGACACCACCGTAGGCACTGCCGGTACCAGCAT
TGCCGGAATGCTGTGCGAGGGACGCTTTGCCTTGTATCTGGCGGGGGAACCGTATAAATCCGGTCTGAAGGCGCAGGGCT
GCGGAAAGCTGAAAAAAGCCGTGTTCAGCATTGAGCTGGACCCGGACGAGGAAGAAACGGAAGAATAACTGAAAGGAGAC
TTTCTGTATGGGATTTTTTGCTGTACTGGCTGCAAGTCTGTTTGCCGTATTTATTTTTACTGTATTCGGCGGCTATTCGC
TGCTGCTCTGGTGTCAGCAGTCCCTGTGGATGGTCGTTCCTCCCGCGCTGGTGCTGGCCGTTCTGGTCTGGACATTTTTG
AAAATGGACGATAAGATCACCGCCCTGCAAAAGCGGGTGGACGAGCTGGAAGCCGCACAAAAAAGCACGGAGAAGCTTGA
AAAATAATACAGCGCCGCCCTTCGTAGAGAAACCTCTCTGCAAAGGACGGCGCTGCTTTTTTGTGAACGCTTTCACGTTG
GCCTGCCGGTGGTTACAGATTTAACAGAACATTCACCCGGAAGATCTGCTCCTCGGTCTCCAAATGCAGATTGCCGTTAT
ATTTGTGCACTACCGTCTCGGCAGATACCAGCCCGATGCCGGTGCCCTCGTGCTTGGTGGAGTGCAGGATACCCTGCTGC
TTTTTCAGCATGCCGTCGTAACGGTTCTCCACCACAAGCCCCAGCATGGCGGGACTGAGCATCTGCGCCATCACCTGCAC
CCGGCGCTGCTCCGGCGGCAGCTTCTGGCTGGCGTGCAGGGCGTTTTCCAGCAGATTGCCCAGAATGGTGCACAGGTCGG
CCTCCGGCATGGGAAGCTGCCGAGGCAGTGCCAGCTTCCACTCCACAGGAACGCTCTGTTGCCCGGCTGCATGGTCGTAA
TATCCGGCCAGTGCATCCACGGCGGCGTTGGCACACAGGCTGGGGCGGTGCTCACTGAGTTCGCTTTCATACTGGTGCAG
ATAGCTTTTCAGCTCCTCCAGCTGCCCGGTCTCGGTCAGTCCGGCAATCACATGCAGATGCTGCCGGAAGTCGTGCCGCA
GACGGCGTGTGTTGTCCAGATAGGTCTGTAACTCCATGTACCGGCGGGATTCCATGGCCAGCAGCTGGTTTTCCCGGTCC
AGCCGGGCATTGCGGGTAAACTCCCGGGCAACGCGGTACATCTCGTACAGCAGCAGAAAGATGCCGAACAGCGAGATGGA
CACCGCCAGCACCGAGATGATCTTCAGTCGCCCGACCAGCACCACGGCGGGGTTCAGCGGCATACAGTATACCAGAAAAA
CGGCATAGAGGGCGGGCAGCGGCCACGCAGACTGCCAGAAGGCTTCACCGCTGTACTCCCGCAGCAGCCACCGGCTCCAC
TGCACGGCGGTGAACCAGAACAGCACGGTGAGCATCGCGGCAAGGCCCAGCCGCAGCAGCGCCGTGGAGGCAAGGCAGAC
GGTCTGTGGGTTGGAGATCTCGGTCTGGGCGTTGAGCAGCGTCGACAGCAGGGAACACACCGCCATCATCACGGCAGAGA
TGGAAAACAGAAACGCGGTCTGGCTTACGGTCACTTCCGGCGTTACCCGCCAGCGCAGCAGCCAGAAGGAGACCAGCACG
ATGGCGGGCAGGAGAGAATTGCTGTTCAGCCCGAACACGGCGCAGAGCGCGGCGCAGCCGATGCACAGCAGGGTGATGCA
TCCGGCAGCGATGCAGGCGGTGCGCCTGGGGGTGCGCAGCTTTTCCCATAGGGATGCCAGACACAGAAACGCGCTGGGAT
ACAGCAGCGCAAAATCCAGAAAATAACGGCCGAACAGAGCAAGATCCATGGCGGCTGCTCCTTTCCTCAGTGCAGCTCCT
GCCGCATGTGGCGGAACTGGTATTGTGTAAAGTGGGCAAGCAGAGTGCATTTATCCTTTTGCCGTACCGGCAGGCGGGTG
CCGTCCAGGATCTCGATGCAGTCCTTCCCGAACCGCAGCACCTTGTCCATGTTGATGATAACGCCCCGGTTGCAGCTCAT
AAAGTTTTCCAGAGCAGTAAGCTTTTCTTCGATCTGCGCAAAGCTGCACATGGCACGGTACTCACCATCCTCGGTGGTGA
TAAGGACGTAGTGGTTCCGGGCAATGGCATACAGCACCTTGCGCAGCGGCAGCTGAATGCTTTGGCGGGCAATGCGGATC
TCCAGTTCCGGCTCCTTACAACGCAGCGCCCGCCGCAGCTCGGCGGCAAGGTGCACGAATTTTTCCTTCTGGTAGGGTTT
GAGCAGGTAATCGAAGGGGTGCACCGGAAAGGCGTCCCATACATATTCCGGCGAGGAGGTCACGAATACGATCAGCACCT
CCGGGTCGGCCTGTCGTAGCCGGCGGGCGGTCTCGATGCCGTTGGTGCCCGCCATGCAGATATCCAGAAACACCACGGCG
TATAAGCCGGGCTCTGCTGCGGCACGGAGAAAATCATCCCCGCAGGTAAACCATGTGCACTCGGCTGCAGGCAGCTGCTG
TTGCAGCAGCTCCTCCAGCCGCCGGGCATCCGGGGTCTGATCCTCTACGATGGCGATTGGCAATGCCATCCCTACACCCT
CTTTCTCCATTCATTGTTCCTTTATTATAGCATACTGCGGCGGGAAGGGTATCTGCTTTTTTGCACAAAACGCCCCATTT
TGCGCGCCGAGCGCCGCCCTGCGCACCCGCAGCGGGCGACTGCCAAAAAGTTTTGGTTGACAGACGGGGCGAATCATGTT
ATTCTTTTGTTGATTTTGAGAGACGCCGCCTTGCAGAGTCTTTTCAAAGCAATTTACTCGGGACCGCCCAAACGGGGCTA
AGGCCATACGGACAGCCGGGTCCACTGCCGACCGGCGGCGCAAGCTGCCATTATTGATTGAGTTTGAAGCTCAAATTTTA
TAAGTTGGTTCCTTTACAACCATGAAATTGCGCAGCCTATGCGCAGACTTGTGAAACGGTCAATAAGAGTAGTAAAAGTG
TAGTTGCTATATAGACTCTCATCACCCCGTCTTTTTGGATCGCAAATAACGCGCAGCACCGGCACTTACGGCTGGGTGCT
TTATCAGCGCGGAAAAAGCTGCTCCAAGCGCAGGTCTGCATATTTGTGCAGTGCCTGCGCTTTTTTGTTGTGCAAAAAGA
AGAACAGGGACGGAGGAAAAGATGAACGAGAACAAAGCGCGTTCCCGGCTGGATCAGCGCCGTGCGCCCATTTACGAGGC
GCTGGAGCGGTTCCGGCAGATGCGGGTAGTGCCTTTTGACGTGCCCGGCCACAAGCGGGGCCGCGGCAACCCGGAACTGA
CCGCTTTTCTGGGTCAGCAGTGTGTGGGCGTGGACGTGAACAGCATGAAGCCGCTGGATAACCTTTGCCACCCGGTGTCA
GTCATCCGGGAAGCCGAGGAGCTTGCCGCCGATGCCTTTGGCGCAGCACACGCCTTTTTAATGGTGGGCGGCACCACCAG
CAGCGTGCAGAGCATGGTACTTACCGCCTGCAAACGGGGCGATGAGATCATTCTGCCCCGCAACGTGCACCGCAGCGTGC
TGAACGCGCTGGTGCTGTGCGGCGCTGTGCCGGTGTATGTGAACCCGGAGGTGGATAAGCGTCTGGGCATCTCGCTGGGC
ATGAAGCGGGAGCAGGTGGCAAAGGCCATCAAGGAGCACCCCAACGCTGTGGCTGTGCTGGTGAATAATCCCACCTACTA
CGGCATCTGCTCCGACCTGCGTGCCATCGTAAAAATGGCGCACGACGCCGGAATGCTCTGCCTTGCTGACGAGGCGCACG
GCACCCATTTCTACTTTGGCGGCGGCCTGCCGGTTTCTGCCATGGCGGCGGGCGCAGATATGGCCTCGGTGTCCATGCAC
AAGAGCGGCGGCAGCCTGACCCAGTCCAGCCTGCTGCTCATCGGCCCCAACGTGCACCCGGGCTATGTGCGCCAGATCAT
CAACCTGACCCAGACTACCTCCGGCAGCTATCTGCTGATGTCCAGCCTAGATATCTCCCGCCGCAATCTGGCGCTGCGGG
GACGGCAGGTGTTCCATCAGGTGGCAGACATTGCCGAGTATGCCCGCGAGGAGATCAACGCCGTAGGCGGCTACTATGCC
TTTGGCAAGGAGCTGTGCAACGGCGATTCCGTCTTTGACTTTGACACCACCAAGCTCAGCGTCCATACGCTGGATATTGG
TCTTGCAGGCATCGAGGTCTACGATATCCTGCGCGATGAGTACGATATTCAGATCGAGTTCGGCGATATCGGCAACATCC
TTGCCTACCTGTCCATCGGCGACCGCCCGCAGGAGGTGGAGCGCTTGGTCAGTGCACTGGCCGAGATCAAGCGCCGCTAC
CGCACCGACGGCTCGGGTCTGCTGAGCCAGGAATACATCGACCCCGTGGTGGCTGCCAGCCCGCAGGAGGCCTTCTACGC
CCCCAAAAAGAGCCTGCCCCTGCGGGAGACCGAGGGCATGGTGTGCAGCGAGTTCGTCATGTGCTATCCCCCGGGCATCC
CTATCCTCGCACCCGGCGAGCGCATCACCAAGGAGATCTTGAACTACATCGAGTACGCCAAGGCCAAGGGCTGCAGCATG
ACTGGCCCGGAGGACCCCGAAATCTTGCACCTGAATGTTCTGGCATAAGGAGGGAAAGAGATGGAATTTTGGTTTTCAGA
GTTTCACACCCCGGATGTGAAGCACAGCATTCGTGTGAACAAGCAGCTCTACTCCAAGCAGAGCGATTATCAGCGCATTG
ATATCTTTGAGACCCCGGAGTTCGGCCGGGTGCTCACGCTGGACGGCAACGTGATGCTGACCGAGCGCGATGAGTTCATC
TACGATGAAATGATCGTTCATGTGCCTATGGCGGTGCACAAGGAGGCCAAGGACATTCTGGTCATCGGTGCCGGAGACGG
CGGCGTGGTGCGGGAGCTGACCCGCTACGACCGCGTGGAGCGCATCGACCTTGTGGAGATGGACCCGCAGGTGGTGGAGG
CCTGCCGCGCTTACCTACCCGGCAATGCCTGCCGTATGGATGACCGCCGGGTGCATATCTACTTTGAGAACGCCCTGAAG
TATATCCGCCGCTGCGAGGAGGAGTACGACCTCATCATTGTGGACTCCTCCGACCCCTTCGGCCCCTCTGAGGGTCTGTT
CACCCGCGAGTTCTACGGCAGCTGCTTCAACGCCCTGAAAGAGGACGGCATCATGGTCAACCAGCAGGGCAGCCCCTTCT
ACGCCGAGGACGCCAGCGCCATGCAGCGCAGCCACAAGCGCATCGCATCCACCTTCCCCATCAGCCGGGTGTATCAGGCA
CATATCCCTACCTTTGCGGCGGGCTATTGGCTGTTCGGCTTTGCAAGCAAAAAATACCATCCCATTGATGATCTGGACGC
AGAAGCGTGGAAGGCGCTGAATATGCGCACCCGCTACTACACCACCAAACTGCATATCGGAGCATTCTACCTGCCGGCTT
TTCTGGAGGAGATGCTGCGGGAAGTGGAGGAACACTGATGCACCCCAACGTTGAGACCTTTATCGGCTGCGACAGCAGCT
ACCGCGCCGCCAGCATCGTGCTGTACGGTGCGCCTTACGATTCCACCACCAGCTACCGCCCCGGCGCACGGTTCGGCCCG
GCGGCCATCCGGCACGAGAGCTACGGTCTGGAGACTTACAGCCCTTACCAGAACGCCGACCTGACCGATTTTGATGTGTT
CGACAGCGGCGATCTGGAGCTGTGCTTTGGCTCCAGCGAGTTGGCACTGGCCGATATCGAGGCCCGGGCAGAGGAGATCC
TGAAGGACGGCAAGTTCCCGCTGCTGCTGGGCGGCGAGCATCTGGTCACGCTGGGCGCCGTGCGGGCTGCGGTGAAGAAA
TACCCGGATCTGCATATCGTGCATTTTGACGCCCACGCCGATCTGCGGGACGACTATCTGGGCGCGAAGCTCAGCCACGC
TTGTGTGCTGCGCCGCTGCCACGAGCTGGTAGGGGACGGCCACATCCATCAGTTCTGCATCCGCAGCGGCGACCGGGCAG
AGTTTGAGTTTGCTGCCCAGCACACCGAGATGCACAAGTTCGATTTTACCGGTCTTGCCGAGCTGACCGCACAGCTGTGC
GAGAGCAAGGTGCCGGTGTACCTGACCATCGATCTGGACTGCCTTGACCCCTCCTGCTTCCCGGGCACCGGTACCCCGGA
GGCTGGCGGCGTAAGCTTTTTGCAGCTGCTGGATGCCATCCGCACCGTGACCAAGGCTAACATCATCGGTGCAGACCTGA
ACGAGCTTGCCCCCACGCTGGACACCACCGGCGTTTCCACCGCTACCGCCTGCAAGGTGCTGCGCGAGACCCTGATCGCG
CTGGACAAGGGCTGGCCGGGCTTTCAGGTATAAATACGAACCTACCATTTTACAGATAAAGGAGTAACCGACATGAGCAA
AGTTCTGATCATCGGCTGCGGCGGCGTGGCCTCTGTTGCCATCCATAAGTGCTGCCAGGTGCCCGAGGTGTTCGCCGAGA
TCTGCATCGCCAGCCGTACCAAGGCAAAGTGCGATAAGCTGGCGGCTGAGCTGGCTCCCACCACCGCCACCAAGATCACC
ACCGCACAGGTGGACGCAGACAAGGTGGAGGAGGTCATCGCCCTCATCAAGGCCTACCAGCCCGACCTCGTGATGAACAT
CGCCCTGCCTTATCAGGATCTGACCATCATGGATGCCTGCCTTGCCTGCGGCGTCAACTACATGGACACCGCCAACTACG
AGCCCGAGAACACCGACGACCCGGAGTGGCGCGCCATCTACGAGAAGCGCTGCAAGGAGGCTGGTTTCTCTGCCTACTTT
GATTACAGCTGGCAGTGGGCTTACGCCAAAAAGTTTGAGGAAGCCGGTCTGACCGCTCTGTTGGGCAGCGGCTTCGACCC
GGGTGTGACCCAGGCTTACTGTGCCTACGCCAAAAAGCACGAGTTTGATACCATTGACACCATCGATATTCTGGACTGCA
ACGGCGGCGACCACGGCTATGCCTTTGCCACCAACTTTAACCCTGAAATCAATCTGCGCGAGGTGTCTGCCCCCGGCAGC
TACTGGGAGAACGGCCACTGGGTGGAGATCCCGGCTATGAGCATCAAGCGGGAGTACAACTTCGATCAGGTGGGTGACAA
GGATATGTACCTGCTGCACCACGAGGAGATCGAGTCTCTGGCAAAGAACATCCCGGAGGCAAAGCGCATCCGCTTCTTCA
TGACCTTTGGCCAGAGCTATCTGGACCATATGCGCTGTCTGGAGGACGTGGGCATGCTGTCCACCACCCCCGTCAACTTC
AACGGACAGGAGATCGTGCCCATCCAGTTCCTCAAGGCTCTGCTGCCGGACCCCGCCAGCCTTGGCCCCCGCACTAAGGG
CAAGACCAACATCGGCTGCATCTTTACCGGCAAAAAGGACGGTAAGGATAAGACCTACTACATCTACAACGTCTGTGACC
ATCAGGAGTGCTACAAAGAGGTGGGCTCTCAGGCCATCAGTTACACCACCGGCGTGCCGGCTATGTGTGGTGCCCTGATG
CTGCTTACCGGCAAGTGGACCACCAAGGGCGTGCACACTGTCGAGGAGTTTGATCCCGATCCGTATCTGGATGCACTGGA
TAAGTACGGCCTGCCCCGCTCCGAGAGCCATAACCCGGCTCTGGTGGACTGATGCGGGTGCGCGACAGCCGCCCGCCCTT
TGCGGGGCTGGCAAACCTGTCCGAGGAGCAGCTGCACCGCCTGCCCACCCCCTGCTATCTGCTGGACGAAGCCCAACTGT
GCCGCAACGGTGAGATCCTGCTGGGCGTGCAGCAGCGCACCGGCTGCCGCATCCTGCTGGCGCAGAAGGCTTTTTCCAAC
TTTAACGTCTACCCGGTGCTGGCACCCTATCTGGCAGGTACCGAGGCCAGCGGCCTGTACGAGAGCCGCTTGGGCAGGGA
AGAGCTGCCGGAGAAGGAGAACCATGTGTTCTGCGCCGCCTACCGGGCAGATGAGTTTGAGGAATTGCTGCAATACGCCG
ACCACATCGTGTTCAACTCGCCCAGCCAGCTGGCAAAGTTCGGCCCAGCGGCAAAGGCGGCGGGTAAAAGCATCGGTCTG
CGCATCAACCCGGAGTGCTCCACGCAGGAGGGTCATGAAATCTACGATCCTTGTGCCCCCGGCAGCCGTCTGGGCACCAC
CCGTGCTCAGTGGGACGCCGCTGTGGCAGCGCACCCGGAGCTGCCCGCCCTGCTGGACGGTCTGCACTTCCATACCCTCT
GCGAGCAGGACGCCGATGCGCTGGCGGTAACGCTGGCCGCAGTGGAGAAAAAGTTTGCAGACCTGCTGCCCAGAATGAAG
TGGCTCAACTTCGGCGGGGGGCACCACATCACCCGCCCGGGCTATGCCCTTGCTACGCTGGAAAACTGCATCCTCTCGGT
GCGACAGAAGTACGGCGTACAGGTGTATCTGGAGCCCGGCGAGGCTTGGGCGCTGAACGCGGGATATCTCGTCACCACCG
TGCTGGACACCCTGCGCAACGGGGATACCAGTCTTGCCATTCTGGATATGTCCGCAGCCTGCCACACCCCGGATGTCATC
GAGATGCCCTACCGCCCGCCGCTGCTGGACGCCGGTGAGGCGGGGGAGAAAGCGCACACCGTCCGGCTGGGCGGCCCCAC
CTGCCTTGCGGGGGATATCATCGGGGATTACAGCTTTAACGCCCCCCTTGCCGAGGGCGATAAGCTCATTTTCGGGGATA
TGGCCATCTACACCACCTGCAAGAACAACACCTTCAATGGGATGCCCCTGCCGCCCATCTGGCTGCTGGGCGCAGACGGC
AATTGCAGGGAACTGGTGCACTTTGGCTATCAGGACTTCAAAATGCGTCTGGGCGCACAGTAAAATAAAAAGCGTTTGTC
ACGGCCTGCGGGCTGCGACAAACGCTTTTTTCATGAAAGGGGACGTAAGGTGAACGGCAGATAAAACAAAAAAGCACCAC
ACGTTTCCGTGTAGTGCTTTCATTCTGGTGGAGATTACCGGGCCGATTCTGATCACGGTGACCCTCTTGCAGTCCATGCA
CGGCACTCTCCTGGGTGAGCTAAACCCTCACTCGTTTGGCAGCAACAAAAAAGCACCACACGTTTTTGTGTAGTGCTTTG
GTTCTGGTGGAGCTATCAGGAGTCAAAACGAACATTTTAGCATCCAGTGACAGCCCGCCATCGGGCGGGTCTTCTCCGGT
CTCCAAAGGAATTTCGACGCTGTTCTGGTCTCCCATGCAGGAGAAAACCAGCTTCATGCGATTATCATCATAGACATAGA
CAGCCACAAGGAAGTTCTTGAACAGTTCCATCTGAAAATCCCGGTCGTGGATGTCACCCTGCTGCAGCAGTTCCAGATAG
GAGATGATTTGCTCCCGGTCGATTTTCACGACATCCTCTTTGGCTGCATTCAGCTGGACGCTCAGCCGGGATTGCTCAGT
CTCAAGCTCGACCATCCGGGTGCGGGTGGCCTCTGTGATAATCCCCATCTCGATGGCTTTCAGCATATTCGAGGTGGCTT
TTTTATTTTCCTCCAACTGCTGCTCCAACGCCTCAATCTGGAGGTCATTGTCGTGCTTTTCCCAGTATTCGACCGTCCGA
TCTGCTATCCACGCAATGACATCATCGGTCAAGCAGTACATCTTGATGGCCTGAGCCACAGCCGGTTCAATGACATCCCG
GCGGATGTTCTTCTTGTCACAGGCGTGCTCGGTGCGCCGCTTCTGGCAGGTGTAGTAGTAATGCAGCTCGCCGTTTCTAC
TGGTGCCAGATACGCCCGTCATGTAGCTGCCACAATGCCCGCAGCGCAGCTTCCCGGTCAGCAGATAATCTTCTGCCCCG
ACACGGTGCCGGGTTCCGACTGGATTCTTTTTCATCCTCATGGCCTCCTGTACCCTGTACCACAAATCATCGCTCACTAT
GCGTGGAATGCCATCGGCCACCCGGACATCCCCGTATATGTAGATGCCCCGGTACCGCTCGTTCTGGCAAATACTCTGGA
AGCTGCCTTTGTTCCAGTTGGCTCCCTTGCTGGTCTTGATGCCCTGGGCATTGAGATCTCGCGCAATGTCCACGAACAGG
TCACCAGCAGCCACACGGGTGAATATTTCCCGCACAACGGCCGCATTCGCTTCATCCAGCACCACACGGCCATCCTCACC
CCGCTTGTAGCCCAAGGGCTGCCGACCGTTCGCCATGCACTTGCTGGCGTTATCATACAGCCCCCGGGTGATGTCCTCCG
CCATGTTCTCGCTGTAAAATTGATTCACATTCATCATGTTCCTCAATGCGAAACGCCCGGCGGCTGTATCGTCAAAATCT
TCCTCGGCGTAGAACACCTTCACGCCGCAGTCTTCCAGTTTGGCCTCGTTGACCATTGCCTGAAGCATATTGCGGCCAAT
GCGGTTTGACTTCCATGCTACAACCGCCTGAAATTTGCCTTTTTCAGCATCCCGCATCATTCGCTGGAAGTTGGGCCGCT
TATCGGTCTTGCCGCTGATGGCCCTGTCCTCATAGGTTCCAACGACGTGCAGCCCCAGCTCGGCAGCGTGCTTCATGCAC
TCTCTGACCTGCTGCTCAATGCTGACCTCTCGCTGGTTGTGGGAGGAATAGCGGGCATAAATGACGGCATTCTGACCCGC
AGCAATATTCTTTTTTCGGGCCATCAACCATCACCTCACGATTATCTTCTTCAAAATTCGCAATATTTTTCCGATTTTCG
GTATAATTCTACGAATCCCTGAAAAGCGGGTGCGTATTTGATATAATTCAGTTGCTGCCGACAGTAAATTTGAGAAAGGA
GCCATGCCGTATGACTACGAGCGAATGGTCGGATATCTTTGCCAAAATCAAAAAACTGTCGGATGCTGATAAGGAGCGAT
TGCTTATTTTTCTGCACGCCCTGAAAGGTAACGAAGATAGCTCAACGCCTCCTGCTGCCGATCTGCCGGTAAATCAAGAA
GCAGCTCAATAATTTCAGCCGTTTGGCCGTCCTCCTGCTGGAGGGCGGCCTTTATCATTTCCTTGGGAGTATGGCCCAGC
AGAGAATCCAGCGACTCGCCCAGCTCATCCGCAATGGCGCAGGCCGTCACCAACGAAATAGAGTCGCTGCCGCTCAGTTC
TTCTTCGATTTCCTGAACGCTGATACCCGCAGCCTCTAAGTCGGCCGGATCTGCATTATTCAAAATCTGCATCACGCTGT
CGCGGAATTTCGAAGCCCACTCATTCCGGCTGGCTTCTTCATCCCATCCCATGATGTAAGACGGGGTCGTATCAAGTGCA
TCAGCAATAGCCTTGATTTTAGACTGCGTGAGGACACGGAAGCCAAGCTCAATCTTATTGATAGATGATTTCGACTTATA
GCCGATTTTCTTTGCTAGTTCTTCTTGGGACATCCCCAATTCTTCACGTCGAATTTTCACTCTTTGTCCGATGGTCATGG
TTTTGCATCCCCCTAAATTCTTCTGATGCAATTATAATACGGCGTAGGCATGAGGTCAACATTTTTTCAAATTTTTCAAA
AAAATAGTTGACATTCGGTCTACGAGGTGGTAATATACGCCCAGTAGACAACCAGTCTACGCCGAACGGAAAGCGAGGTG
AACTTACTGTGACCAATACCACTTTGCTCAAAGCAAAGATTGATGCCTCCGGCTACAAGATGAAGTATATTGCAAATCGC
ATTGGCCTTTCATATCAGGGATTTTTGAACAAAATTCGGAATAAAACCGATTTTACCGCACCTGAAATTAAAAGTCTGTG
CGAGTTGCTCCACATCGGAACGGAGGAAATGGAGCAGATTTTTTTTGCTCTGTAAGTAGACCGTTTGCCTACTTCAAAAC
AGGAGGACCACATGGACACCACAATTCACATCAACGTGGCCGATATTCCCCCGGAAGTCGGTGAGAGCTTTGGCCGCGTG
ACGCTGGCGGGATTCAAAAAATTCATCGCCCAGCCCGGGAACCGCGAGAAGCTGGAAGCCCAAACGGCTGCCCGCAAGGT
TCGCAAAGAAAGGGAGTGTAAGGAATGACCCGGATTCTGATGATCGTGTACGGCATCACCGCCGAACAGGCAGCAGCTCG
TGCCCCGGCGGCGCAGTTTGCTGTGACCTCTGTTATCGCAGCCCTGTTTGTCTGGCTGGACAGCATGGGGATGTTCGATG
ATGTAGGCCGCTGGATGGGGCGCAAGCTCCGGGAGGTGCTGGATGCTGTATCCGACTGACGAAGAAGCTGGCTGCCCTGA
GCCTCCTGTGTGCCCCCTCTGCCACCAGAGGTGCGATACCATCTACCGCACCGATGATGGCACAATCGTTGGCTGCGACC
GCTGCTTAGAGGCCGCAGACGCATGGGAAGTCCGTGAGTGCTTCCCGGAAAAGGAGTGATTTTATGAAAGGATTGGTATT
CGACACCGAGAATCAGATGCAGTTCAAGGACTTCGGCGAACCGCTGCTGGACAACCTCCAGAAAGAGGTCGGCGGTTGCA
TTGAGGTGGTTCATCCCAAGTATCTGCCGGAAGGACTGTGCATGGTGATTGATGATGAGGGACTGCTGAAAGGCTACGCC
ATCAACAACATTGCCAGCATTCTCTACGGTACGCCGGAACATGGTCAGCCCATTGTGGGCACCGCTGTGATTCTCCGTGA
GGGCTTTGTGGCCGGGGAGCTCGACTTTATGAGCCTGGATGACGGAGATGAAGTTGGCCTGATGCTCTTGTTCTCTGCGC
TCGGTATCTGCATCAAGGACGAAAGCGAGGCCGAATGATGGATCTGGAAAAATTCTACTTCACCTACGGTTCCGATGATG
TCCAGCCGTACTGCGGTGGGTGGACGGAGGTTTGGGCACCCAACTACCAGATGGCGTGTCAGGCATTCCGGGCAGTGCAT
CCCGACCGCATTCCCAATATCCTGAACTGCTCCAGCGTGTACAGCGCAAGGGAGTTCGAGAAAACCAAGATGTTCGGCCC
GGGCGGCAACTTCGGCCTCCGCTGCCGGGAGACCATCACTCTGAACATCGCTGTCAACAAGGCCGAGGAGGGGGTGATTT
TTTGAAAGTAAGAGGCAAAAAGCTGACCCGCAAGCAGAAAGAGGCCCTTTCCGCACAGGGCTGGGATTTCCGCCTGTACC
TCTGTGTCCGGGATGGCCCGGACTTCATGGAGCTGGTCAACCGCACCACTGGCAAGTACATCATGTTCAAAAAATGAAAG
GAGAATGCAACATGGCACAGGATACCGCATTGCAGGTCATTGAACTTCAGCAGTTGCCCATCATTGTCGAGCGGCTTCAC
AGCGTTAAGGCCGATATTGAGCAGCGCACTGCCGAAGCTCTTTCACTGGTCTGCACCGAACAGACCTATAAAAGCGTCAA
GGATGCCCGCGCGCAGTTAACCAAGGAATTCAAGGAGTACGAGGCCAAGCGCATTGCTGTCAAGGACAAAATCCTTGAGC
CTTACAATGCCTTTGAGCAGGTCTACCGGGAGTGTGTGACGGTACCGTTCCAGCAAGCAGATGCCGAGTTGAAGCAGAAA
ATTGCGGATGTGACCTCTGGTATTGTGGCTCAGAAAACGGAAAAGCTCATGGATTACTACGGCGAGCTGGTGGAAGCCGC
CAACATTGACTGGCTGGATAATCTGACCTACCGCCCGAAGGTCACTATGAGTGACAGCCTGACTTCTTTGAAAAAGCAGG
CAAAGGCGTTTGTGGACGGCATTGTGGCCGACGTGGCCGCCATCGAGGGCATGGATAACGCCGCTGAGATCATGGTGGAG
TACCGCAGCAATCTGGACTTGCCCACTGCCATCAAGACCGTGGCTGACCGGCACAAGGCGCTGGAAGAACAGCGCAGACG
TGAAGAAGAACGCCGCGCCCGGCAGGCAGAGCGGGAAGCTGCTGCTGAAAAGGTTCGTACCGCTGCTGCGGCCGCAGCCA
AGGCCCAGCCTGAACCGGCGCAGGAAATCTCCGCAGACCCGGAAATCGCCGTGCAGCCTGAACAGGAGCCGGTACCGCAG
CCTAAGCCGGAACCTATCTTCATGACCCGCTTCTATGCAAAGGGCACCAAGGCCCAGCTCGTTGGTTTGAAGCATTATCT
TGAAAAGGAAGGTATTGAATATGGCAACGCCTAATAATCAACTGCCAGCGCAGCAGAAACCCAAGTTCTCCGTAGCAATC
ACCACCAAGGGCTACCAGTCCTTGATCTCCAACACCCTGCGTGACCCGGCCCGCGCCCGCCGTTTTACAGCCTCCATCAC
CAGTGCGGTGGCTGTCAACCCGGCTTTGCAGGAATGCGATGCCGGTACGATTCTTGCCGGTGCCCTGCTGGGCGAAAGCC
TGAACCTCAGCCCGTCCCCGCAGTTGGGCCAATATTATCTGGTTCCGTTCAAGCAGAAGGCCAAGTATGACCGCAACAAT
CGACTGATCCGCCCGGAAAGCACCACGGCCACGTTTGTACTGGGTTACAAGGGGTACGTTCAGCTGGCGTTGCGTAGCGG
TCAGTATGCTGATCTCGATGTGATGGAAATCAAGGAAGGCGAGTACCTTGGCAAAGATTCGCTGACCGGCAAGGCAAAGT
TCCAGTTTATTGAGGACGACGATCAGCGGGATGCACTGCCTACGGTGGGCTATATGGCCTACTTCGAGTATTTGAACGGT
TTCCGCAAGGTGCTGTACTGGTCCAAAGAGAAGATGATGAACCACGCCGACACCTACTCCAAAGCATTCAGCCGCCAGAA
GTACGAGGAATTGCAGGCAGGAAAAGTCCCGGAAAGCGAAATGTGGAAGTATTCCTCTTTCTGGTACAAGAACTTTGATG
ATATGGCAAAGAAAACCCTGCTTCGCCAGCTCATTTCTCGCTGGGGTGTTATGAGCATCGAGATGGCCAAAGCCTTTGAA
AGCGACAACACCGTGTCCATGGTGGACGGCAACGGCGAAATCATCACCGAACCGGAATCTATGCCTAGTGCATCCGAACA
GCCGGAGCTGCACACCGGGAAACCGGATGTCGGCGATGGTCAGGGCGCTCTGCCTCATGGGGATATTTCTCAGGGTGAAC
CGACGACCGTAGAAACGGTAGTTGACCTCAGCTCGTTATGATCGACTACAACATCATATCCACCGGAAGTCAGGGAAATG
CGGTGGTGATCGAGCACAAAATCCTCATTGATTGCGGGGTTTCGTTCAAGGCACTGGCAGCGGAATACCGGACGTTGAAG
CTGGTGCTGCTGACCCACATCCACAGTGACCACTTTCATCCATCCACATTGCGGCTGCTGGCCTCCAACCGGCCGACGCT
CCGCTTTGCCTGCTGTGCTTGGCTGTGCAAGCCGCTGGTGGATGCAGGGGTGCCGGTCTCGCAGATTGACGTTCTGGATC
CGGGACACCTGTACGGATACGGAATCTGCAACGTCATTCCGCACATGGTCAAGCACAATGTTCCCAACTGCGGGTGGAAG
GTCTGGCTGGACGGGAGAAAGCTGTTTTACTGTACCGACATGAATAACCTAAACGGCATTTCCGCCCCGAACTATGACTT
GTACATGGTTGAGGCCAACTATGACGACAAGGACATTCAGGCCAAAATTGCAGAAAAGAAGCTGACTGGCGAATACATTT
ATGAAAAACGTGTTCTGCGAGACCACATGAGTGTGGCCAAAATCAATGATTGGCTGTACGCCAACATGGGGCCGAACAGT
GCCTATATCTATATGCACTGCCATCAGGACAAGGAGGATGCCACATGACCGGGCGGCTGGTGGACATGGCTTTTACCCTC
GGCGGGAAACAGAAGGTCACGCTGGAACTCAACGGTGACTTCCGGGAAATCTGGGACAAGCTCCATCAGGAGCCGATTCT
GGACGTGGAAATCAAAAAGCACAGGGAAAAGCGTAGCCTGTCGGCAAATGCGTATTTCCACGTTCTGTGCAACAAGATTT
CTGCGGAGACCGGTGAGAGCGAGGATGCCGTGAAGCGGCGGCTCGTGGTTTCGTATGGAGCGCTTGCCCGCGATAAGGAC
GGCAAGCCTGTTGGTCTGAAGCTCCCTCCGACCGTGGATCCATGTGACTTTTATCCCTATGTCCGGCTCTATGAAACCCG
GCAGGAAAACGGCAAAGACTACTCCTGCTATTTTGTCTACAAGGAAAGTCACAAAATGGATTCAAAGGAGTTTGCTCACC
TTGTGGATGGAGCAATCGAGGAAGCTAAGGAATTGGGTATCCAGACCGATACTCCGGAACAGCTGGCCCATTACAAGGAA
GAGTGGGCTAAATAGTCAGCTTTTCATGAAAGAGGTGATTTTTAATGCTGAATAGTTGCGCTTTTCAGGGGCGGCTTGCT
GCCGACCCTGAGCTGCGAACCACCCAGACGGGAAAAACGGTGACAAGTTTCCGTATGGCGGTTGACCGGGATATGGTGGA
TGCCAACGGTCGCCGACCTACGGACTGGCTCACCTTTACTGCATGGGGTAAGACGGCGGAGTTCGTCAGCAAGTACTTTC
GTAAGGGAAGCGCCGCTGTGGTTCATTCTCGCTGCCAGACGCGGCAGTTTGAGGATAAGAACGGCAATAACCGCACGGCG
ATTGAGTTTGTGGTGGACAACATCTATTTTGCGGGGCCGAAGCAGGAAAACCAGCAAGGGCCCGTGGATGATGGCGGGAC
GAACCCGCCACCGGCCACCTACCGGAACCAGCAGCCGCAGCCCCAGCAGATGGGTTTTGCTACCCAGAGCCAGCGCCAGC
AATGGCAGGGCGCGTCCGATCATCCCGGTAATGTTCAGGTCAGTCAGAACTTCTCGCAGGGTAGTGACGATGATTTCTCA
GTTCTGGACGATGCCGACGATCTGCCGTTCTAAGGAGGTTCGCTGATGGCAACTGGCAAACGGTACTACTGGATAAAGCT
CAAAGATAGTTTCATGTCCTCGGACGAAATCGACTACCTTATGAGCCAGCCGGATGGTGCCAACTATGTTGTTCTCTATC
AAATGTTGTGCCTCAAGACCATCAACACAAACGGTTGTTTGGTTTCCAAAATCGGAGAAATGCTCATCCCCTACGATGCC
GAAAAGATTCAGAGGGAATGCAAATGGTTTCCTTTGTCAACCGTCCGTCTGGCTCTGACCCTTTATAAACAAATCGGATT
GATTTTTGAAAACCCGGACGGAACTCTGTCAATCTCTGATTATCAGAACATGATTGGCAGCGAAACCGACTGGGCAGCAA
AAAATCGTAAAATTCGTAGCAATGCTGCAAATAAGGAGTTACAGGCGGGACACGACACCGGACACACAACTGGACACAAT
GTGTCCACTGATGGTGGTGAAAATGTCCCTACAGAGAAAGAGATAGAGAAAGATAAAGATATAGAGAAAGATAAAGATAT
AGAGAACAGAGAAAGAGTAAGAGATAACGGTAGTCCGACCGTCGATGCTGGGCTGGCTGAGATCATCCGCTCTTTCGAGG
ACAACATCGGCAGCTTTCCCCCGGCCGCAAAGGATGCCCTGATGGGCTGGCGGGAGATTTTCACGGATGACCTCATTCTG
ATGGCCATCAAAAAGGCTGCTCTGGCCGGGATTCGCAAGTGGTCCTACGTCAACGGCATCCTGAAAGCATGGAAAAACGA
GGGTGTGAGAACCCTTGGTGACGTGCAGTCCCGTGACGAGCGGCGCAAGCCCCCGGCGGGTCAGCAGCCCAAACGCTCCG
CTGCCGAGGACTACAATGAAATTTTCGGTGAACTTTTGGGAGGTTCAACATGACAGACAAAAAACTGATGGAGTTGCTGG
TGGTCATTGATGATCACTACAGCCGCATCCGCAGCAAAGAGGAACGCATGGCAGATACCAAAATCTATATCCAAGCGTTC
GGTGCTATCCCGGATGAAATCGTGGAAAAGGCCCTGTACACTGCATTTACGCAGTGCCGCTACCAGAATCAGCTTATTGT
TGACTGGTGCGCCGAGGTCAAGAAGCTGCTGGCCGCCGGGCTTCCCTCGGCAAACGACCTCTGGGCACAGGCTGCGACCG
CCGCCAAGCAGATTACGGCAAATCTGTACTACATGACCCACGGCGGGCTGGTGACCAGCGAGGGCAAACTCACCGGAGAG
AACTTCAAAACCCGGAATGCTGAGATCTTCGCCGCCCTGCCGGTGGCGGTGCAGCGCTGGGCTGGCTCTCCGGCAGAGCT
GAGCATGACCTTTGGCTGTGACGGCGCAGACCTGCTCCAGTTCGTGAAGCCGGGCTTCGTCCGGGCGGTGTCCGAGGCTC
CGATCGAGAGCTTGCAGCCCCCGGCCCTGCCCGGTGGGGCAGCTCCGGCGCAGATTGGAGGTGGCACGGCATGAGGCGGA
AAAGTCCTTTTCACAGCCTGATTGTGGGCGTTTCGTGCGCAATGGTTGGCTGCATCCTCGCAAGCACGGCCTACTCCCGG
CGAGTAGACGAGCTGGAAATCGAGCGGGACATCTACGCCAGCCGCTTCCAGAACTGGCAGATGCGGGCGATTGACGCGGA
GGAAAATGTCGGCCGGCTTCAGACCGAGGTAGATAACCTGACCGCAGAGCTGAACGCCCAGATCGATTTGACTCTTACAT
ACGCCGGGTCGTTCAGCTGCACGGCCTATTGTGCCGAAGAATACGCCCACATCTGCGGCGAGGGACACGGAATTACATCC
AGCGGCGCAAAGGTGCAGCCGGGCGTGACCGTGGCAGCTGACACCAGCATCCTGCCCTACGGCACGGTGGTCTATATCGA
GGGTGTAGGTCTCCGGGTCGTTCAGGACACCGGGAGTGCTGTGGTAGGTAACAAGCTGGACGTGTCGGTGAACACCCATG
CAGAGGCTCTGAGCTGGTCTGGATGGGGTTCTCACCGGGTTTGGATTGTCACAGCAGGAGGTGACGCTGATGCGGACACC
TAAACAGAAAACCTCCGCCCAGAAGCGGTATGAGCAACTCAAGTCCCGTGGCTTGTGCGTTGCCTGTGGAAAAGTGCCGG
CGCAGCCCGGCAAAACCAAATGCGTCCAGTGCGGCATCAACGCCAGCAAGTCGGCGCTGAGCTGGTATTACCGCAAGCAC
AAGGAGGTGCAGCATGGCACTGAATGAATATGGAGTCAAACTGGACAGCAACGGCTATGCCCCCAGCATCCTCAACCAGC
AGCCCACCTGCCTGATTTGCGGGCGATACCACACGGCCCGGCACGAGGTCTTTTATGGCCCCTACCGGGATAAGAGCAAG
CGCTTGGGGCTGTGGGCGAATCTCTGCCCGTGGTGTCACCAGAACGGCCCGAATGCCATCCACCGCAACCATGACGAAGA
TCTCCGCTTGAAAAAGTGGGCACAGAAAAAGGCTATGGAGCATTACGGGTGGCCGGAGGAGAAGTTCCGGCAGGAGTTCG
GGAGGTCGTATCTGTGAGCACTTGCCCGATTATCGCCATTGACCCCGGCAATGCCCAGTCTGGCTACTGCGTTATCAATC
GCAACACCCTGCGTCCGCTGGAATTCGGCAAGGTTGACAACGCCGAGCTGCTGCGGAAGCTGGCCTCTGCCACGGAGCAG
GGCTGGCGGTGGGCGGTCATCGAGATGGTGGCCTCCTACGGAATGTCTGTAGGCCGGGAGGTATTCGATACCGTCCTCTG
GATCGGCCGCTTCTACCAAGCCCTGAACGCCTGCTGCCCGGTACGGCTGCTGTGCCGCATCGAGGAGAAGCGACACATCT
GCCACAACACCCGCGCCAATGATGCTGCCATCCGGCGGGCACTCATTGACCGATTCGCAGACCACGACCTCAAAAATGGC
CGTGGTACAAAAAAGAACCCGGATTTCTTTTACGGCTTCAAAGCCGATGTGTGGGCAGCCTACGCTGTGGGTCTGACCGC
CATTGAAAACCGAGAGAACGATTATCATTTTTCTGCTACTTGAAAGGAGCACATACCATGGATAGCTACGAAAACGAAGC
CTCTAAGTTCGCCGCCCAGCGCACCAAGCTGAAGAACATCTGCGAGGCGCACGACCTGACCTACACGTTCATCAAGAACA
GCTACCCCATCAAGCTGATTATCCGCCCCATCAAGGGTGTGGGCGAACAGATGTCCATGCTGGAAACCGCCAGCGAGGAC
AGCTACATCTTCCCGGATGCCTACCTCCTGTTCACCATGAAGGATGGTGTGCTGGTCTACCGCATGAGCAAGACCTTCAC
CATTGAGGATGCCCTGTTCGGCAAAATCAAGAACATCTTCAAGAATATGCACTCCTACTACTGCCAGTTCTTCTTCCGTG
AGCTGATTGAGAGCGGCCGGCTGAAAGCCATCGGCGGGAAGATGCCGGAAATTCCTGAAACCACCGCAAAGGAGCCTGAG
GAAAAGGCTCCCGACCTGCCCCCGGATGCCGAAAAGCTGGAAGAAATCGAGGATGATACCGATGATGCAGACGATGCCGA
GGCCGAAGCGCCCGCAGAGGACGAGCTGGCAAAGGCCACCGAGATTGTCCGGCAGAACGACGGCATCACGCAGGCCCTGC
TGGAACAGCAGATGGGTGTGACCGCAGAAAAGGCCATCGCCCTGCTGGATGAACTGGAAACGGCCGGCGTGATTGACTTC
TACGATGGCCGCTACTACCTCGCCAAGGCAGACAGCGAGGAGGAATAATCCATGGCAAAGGCAGCAGTAACGCGCAGCAT
CCGGGACGACCACCAGAAGAATTTCCTCAAAATCTTCAATGGCCTGACCGGAAAACATAGCCGCTGGGAGATTTGGGAGG
ATTTCGTCACCTTGACCGCTATTGAGATCTCAAACAGCACGGACAAGGTAAACGCCACGGAGCGCACCAAGATGTATCAG
ACCATCATTTCCAAATACTCCGCCAAAGAGCGGGACGGCATGGCCGAAATGCTGGCCGAGGTGGTCATGGGCATGGAAAA
GAACCCCGACCAAGATTTCCTCGGCTCCTTGTACATGATGTGTGAGCTGGGCAATGACCACGCCGGGCAGTTCTTCACCC
CCTACGATGTGTGCCGCTGCATGGCCGAAATCACGTTTGACCCGAAGCTGCACCCGGACATGGAGGGCTTCATCTCGGTA
TCTGACCCGGCCTGCGGAGCGGGTGCCACGCTGCTTGCCTTTTTGAACGTCTGCAAAAGACGGAATATCTGCTACCACAA
CAAAGTCCTTGTCATAGCCCAAGACATTGACTTTATCGTTGGGCTGATGTGCTACATCCAGTGCAGCTTCATGGGCTGCG
CTGGATATGTAGTCATCGGTGACACACTCGTGAACCCGGCAACGGCCTACGACAGCCGCGGATTGCTGCCCGCAGGACCA
CAAAACCGCATCTGGTATATGCCGCTTTTCTCAACCGATGTGTGGTATATGCGCCGCCAGATAGCGCAGATGAACCTGCT
GTTTGAGCCGAAAGGCGAACCTACAAAAATCGAAAAAACCGATATTAAACCCGCAAATTTGCAAAAATCTATCAAAAATG
AGCCTAAAGCCCCGGAAAACGAGCCTCTTAACGAAACCAAAACCGGGCAGCTCACGTTTTTCTAACCCGAAACAAGAAAG
GAGTATCCCTATGGCAGACATTACTTATATCCCTATCCGGCAGCTTCACCCGCACCCGGATAACCCCCGCAAGGAGCTGG
GCGACCTGTCCGAGTTGGCGGCCAGCATCAAGGAAAACGGCGTGTACCAGAACCTGACGGTCATTCCCGGCCACTACCTC
AGCAGCCGGGAGTACATCAGCAAGTGCGTTGACGAGGGCGGCGATGCAGCAGCCGCCGCAGCAGCATGGGCTCCCAAGGT
TATGTGGGTGGGTGACGACTACACCATCATCATCGGCCATCGCCGGGCAGCGGCAGCGCAGCAGGCCGGGCTTTACGAGC
TGCCCTGCGCCATCGTTGAGATGGATGAGCGGGAGCAGATGCAGACCATGGCGGTGTATGGTTCCGGCAGCCAGGCTGAC
ACGCCCTGCGATAAGTGCAAAGCTGCTCACCCTGAATGCGACAAGTGCTGCAAAACTTGCGATGACCACTGCAATGCGTT
CCAGCTGTGCAGAAAGGAGTATGGCGAATGACCGACCTTGTAAAGTGTGACCGCTGCGGTACGCCGTTCAGCATCCAGAC
CGCCGGCATCCGCGCCACATGGAGCGGCGACTACATGGTGCAGTATTTCACCTGCCCTGGCTGCCACCATCGCTACCAGA
TTCTGACCACGGACACCGAGCTGCGCCAGACCATCCAGAGGCATAAGGCCATCGCCGCAAAAATCAAGCTGGGCCAGACT
AAGCATTTCCGGCCGGGAACGCTGAAAAAGTATCAGGCTGAAATGGAAAAGCTGGAGGCTGAGCAGAAAAAGCGGCGGGA
TGAACTGCTGGACAAGGGCAACGAGATCCTCGCCGCACTGGGAAAGGAGTAACCCATGGACGACTTAAAAGAATATGCAG
ACCGCCTCAAATTTGAAATTGTGGCTGCCGACTTTCTGAGCACCGAAGACCGGGAAATGGTCTTTGACCTCATCGAGAAA
GTTCTGGGTGATACCGATGCCTGACCAGTTTTTCATCAACATTACGCTGCTGGCCGTTGGCGTGTCCATCGGGGCGCTGC
TGGGCGAAACCAGCCGCCAGCAGCATGACCGTGCTCTGTTCCGGGAGTATATCAACTTCATGGCCGAATCAGAGCAGAAA
AACGAATTGCTTTTCCGTGAAGTGATTCATTTCCAGACACAGAAAGGAGCCTCCCATGAGGAAGAACAGGAATAACCGCC
CGCCGGAAGTCGGCGCACGGGGGCTGCTGCGGCTGCGCTGCCCCTGCTGCGGTAAGGAGTTCGGTACATACCTCCACGTT
TCGCAGATGTCCATCGGCTGCCGCTGCGGGGCCACGATCTCGCTTGAACGTGGGCTTGCCCACTATGAGTTTGAGTGTGG
GTGCTGCGGGCTGCACGCCAAAGGCCAGACCAACATCGAGGATTTGGAAATCACCATCCCCTGCAAGTGCGGCAATCCCA
TCACGTTGCACTGGGACAAGGACAAGCGGAGGTACATCGAATGACCCTTGAGGAAGCCTGCCGCCTCATCGACCCGGCAA
CGGATTTGGACGCTCTGGCCGAGATTGAATATTACAACGGCTTCAAAGGCAAAGACGCTGCTGCCAAAGCCCTGCACGAG
GCCAGCCAGATGGTCGTTGACTTTGTGCGCCAGATGTCATGGCATGATGCCAAGAACCCGCCAATCGCCCATGAAGAAAG
CTGGGAATGCGCCGGCGAAAAGCACTGCGCCGTGATAAGCGACATCGTATGGGTGTGCTGCGAGAGCGGCCACACCATGA
AAGGCTGGGTCGAAAACGGGACGTGGCACATTGAGGATGGCCACCGTGCAGAGGATGGCCACTACGGGCATGTGAAGCTG
TGGGCACCGCTGCTGGAGCCGCCGGAGGTGAAAAAATGAAAACCATCACAGTTAAGCATGAGGTTTCGCCGGGTCGTGAA
AGTTGCGAATTCGGCGGAGATTTTTGGGGCAAAGAGGTGTGCAAGTACCATACGTTTCGTACTCAAACCCACGGACGCAA
GGCTCCACCGGAGTACAGAAAACCGAAGTGTTTACTGTTCGACTGCTGGCTTGAACAGCCGTACAAAAAGTGTGAGGCTT
GCAAGAAAGCGTGTATGGAGGCTGAATATGACAATTGAACAACTGCATTTCATGGTTGAATCTCCGGCCAACTTTGTCAG
ACTGGCCTGCACAATTCTCTTTGAAAAAAGAGAAGCAATGGCCGAATGGGCTGCCACATGGCATGACGTGTTCGATTGTG
CCAATGGCGAACAGCTTTTTCTTCAGTTCATGGAAGAACTTTTCCCGGATGGCTGCACCATTGGGGAAAAGGAGCTGAAT
CGGATAACCGACCGGGCAGTCCGCTACTTGCAAACCGAAACCCGCTGCCTAGACCTGAAAGCCGGTCACGATAAGTCTCG
GTTTACCTACTGGGTGTCCTTTATTCCTGAACACAAAGTCTATGGATGCGAGTTCGCTCGGCATGAGGAAACCATTATTG
AAATCCTTACCGCATTCTTCGGGAAGTCAATCGCAGGTTACAGTCTGGACACTTTGAAGCACTTCATTCTCCGTTCCTTT
GAAATCCGCTCTGATAATTCATCGGTACGGTCTATTGCAGAGGATGTGGACTTTATCCAACGGGCGGTATTTGCCCGGAG
TTTTGGCAACGGCAAACAGGAGGTGCCGGAATGAAATGGGTTGCGCTTATCTATGCAGCGGAGTGGATTTCAGTGGGGTT
GGCGGTGTCAACCGCAATCCACGTCACCGGAAATCTGAGGGCGCTTTGGTTCTTTTTGATTCCGGCATTATTCGGCGTTA
GCTATCATGATGGCGATGAGGGAGAGAAAAAATGAAGTACTGCGTTGAAATCTCGGAAGAACAGTTGCGTATCATCAGCG
TGGCTGTGGACGAGTATATGAGGCTGCGCATGGGGCAGTTTGAACCCTTGACAGAGGATTTGGTCTTTGATGGAGAGGAC
AAAAAGCAACTCTATGAGAAACCATACGACATCCGCGTCTATAACGAACGGAAGCATTGCATCGAAACGATGTTTGAGGC
TGCCTATAAACTGGCCTACCCACCGTTTGGACACCGGGAGCGGCAACACGATTCATGGGGAACGTGCATCGACCTTGTAC
ACGCTATCGAGCATCAGCAGTGGTTAGATGCCCCAGAAAATAAACGTGAGGCACCGGGCACAACAAACAGGTCATTTGAT
CCCGTTCCACTGGGGCACGAACCGTTCCCGAAAATCGAGAGGGTGGACGAATGAGCTGTCTGTCTTGCGAGAACTACATA
CCCCTTAACCCGGCCATCCAGCGCACCGATGCCCAGGGCCAGACCTATACTGTGCCCGGCCTGTGCAAAATTGGTGCAGA
CCACATAATTTGTGGACTTCCGGTCTACCTTCCGACAGCAAAATGTGATAAAATAATAGAGGCGCCGCCGCAAGACGGTA
GCTGAATTATGACGGAGGTAGGTTGTGACATTACAGGAATTGTCCAAGTACTATGACATTCAGATGACCCTCGAAAAAGA
CCGTGAAGCCTTGGAGCGACTGCGACAAAGAATCACTCCCGCCTCCCTACAACTGACCGGGATGCCCCACACGCCGGGTG
TCCGGGATAAAGTCGGAGATCTGGCTGTAGAGTTGGCCGACATGGACGAGCGCATCCGCTGGCTGGAAGAGCTGGCAGCG
CAGGAAAAGCCCAAAGTCGAGGCCTACTGCAAGAGCATTGTGGATGCTCGGATGTATCTGGTTTTCAGACTGCGGTTTAT
CCGCTGCTACTCATGGGCCGAAGTTGCCGGAGTTCTGGGAAAAGGATATACCGAAGATGGGGTCAGCCGGATGGCATACA
ACTACCTCAACAAAAACTGACCGATAAGCCCTGCATTTGCGGGGCTTTTTATTTTTGCCCCAAAACTGAAATTCAAATCA
GAAATCCACACAAAATCAGCTCAAAATTGAAATGAATTTAACTTTTACCCCCTGAAAAGTTGAATTCAAAGTGGAAATCG
TTGAGAATCAAGGGGATGGTTTCACTCGCTGTCGGACGTTGTCGGATGGTTTCGGATGGATGCCGAAGCTTACCGATGGA
TTCAGATGACAACGGACGCTCCGAGTGATATGATTAGGATGCAAAATTCAAATCAAGCCAAGCGGTGCTCACCATTCCCG
GTGGGTGCCGCTATTTTATTGCCTGAAAGGAGGATTCCGGGCCGCACGTTGCTCCTTTGCGTGCGGCATCACCGTAGCAC
CCCGAAAAGCCGAGGTGCTGCAGCTGGGCATTTCGCCGTGCCCAGTCACAAAGAAGGAGATTTTCCATGTATCAGAAAAT
CAAGGCAAAATTCAAGGCAAACCCCACCATTTTCTACGCCTGTTCCATCGTTGCATCATGGGCAGGAGTCGGCTCCCTGA
TGAACTTCCGCACGCTGGCCATCAACAACGGCGCTGCTGCGGCTATCATCTGGGCGGTTTTCAACTCGCTGGCCTGTATC
TTCTTCGGTCTGTTTGCGGAGTACATCCCGACCGTCCGGCGCATCATGCAGAGCAAGGTGATGTTCTACTTCATCGGCTT
TTTGACCGTGTTCCAGACATGGACGCAGATGTCCGGCATCTATGAGATCTTCGGCGACACGCCGATCGGCACCACCGGAG
GCACATTGATTGTCTACGGCACCTGCCTTGTGTTCCTGTTTATGCTTCTGAAAGAGGGCATGATTCGGAACGTCCTGTCT
GATGGCTTTTCATGGGTGGTTGTTTACGGTCTGCTGGCAGTCGTTGTCATTGCCGCGCTGGTATACACCCACGGTGCATT
CGTCAACATCGACCCCGGCCTGACTGCTGCCGGTATCCAGACGGGCCTCTACAAAGGCTTCTTGCTGCTGCCCGGCCCGT
TCACTTATCCGTACTACTACTCGCTGTTCTCCTACAACGACAAAAATGAAGATGGCACCCAGCACGGCAACATGAAAAAG
TCCTTTGTGCTGGCTGGCGTGATGTTCGGTGTCTACATGGTGCTGGCTGCGCTGCTCACATGGGTCAATTTCAGCCCACT
GCTGAACACGCTCAAGGCTATCCTGATCACCATCATTGCGCTGTCCTCGCTGTCCACCTACCTCTATTCGGAGTATCTGG
TGTTCGGTGAGAACATCGGCTTTCTCATTGACGTGCTCACTGTTACCTCGTGGCAGCTCGTGATCCCGCTGGGTGTCATG
GGCATCTGGACGCTGATGAGCGAGCTTCGGGTGTACATCATCATCTTTGTGCTGCTGGCCTCCGTGGTCCTGCACCTCGT
TTCTGACCGAAAGGAGGATGCACGATGAAAATCACGGTAAAGAAGCTGTCCGAGCTGCACAAGCCCGCCCACAACATCCG
CCGGCATTCCGAGAAGCAGTTGACCGAGTACATCCGCAGCATTGAAATGTTCGGGCAGGTCAAGCCGCTGGTCGTGGCCG
AGGACGGTGAGATCATCGCCGGTAACGGTCTGTATGAAGCGCTGCTCCGCATGGGCCGGGAAACCTGTGACTGCTATGTC
ATGGTCGGCCTGACCGATGTTCAGAAGAAAAAGCTCATGATGGCCGACAACAAGGTCTATGAGCTGGGATTCACTGATGT
GGATGCCATCGAGGAACTGGTCAAGGAGCTGGACGGTGATGTGGATGTCCCGGGCTGGGATGCCGATCTGCTGGAAATGC
TGAACAGCACCGAGGATGAAGCGGACGAAATGATTGGCTCCTACGGAGAATTCCCGGAGAGCGAGATTTCGTCCATCAAC
CGCCAGCAGAATGAGGAACACGTCCCCTATGCAGCAGCGCCTACCTATCCGGTAGCGCCGCCCGACCCACAGCCCGTGTC
CACCGTCTCCGAGCCTCCGCAGCAGCCCTCCCCGGTGTTGGAGGTGTCTACACCTACCGAGCCGGAAACCGCTGTTCCTG
AGGCGGCCAGTGGCGCAGAGCAGCACCGGTACATCCGCTGCCCGAAGTGTGGTGAGCTGATATGCCTGTGAAAGTAGTGG
AAAGCAACCTGAACGTGTTGCAGGCTGCGAAGATCCGCATCCGAAATGTGTTTGCCAACGGCTGCAAAATCTACCTGAGC
TTTTCTTCCGGCAAGGATAGCCTGTGCATGGCCAACCTCGTTTATGAAATGATTCTCTCCGGTGAGCTGGACCCCAAGCA
GCTGACGGTGACGTTCATCGACGAGGAGGGGCTTTACCCCTCGATGGTCGATGCAGCATACCGCTGGCGGCGCAACTTCC
TGTCGGTCGGCGCAAAATTCTTGTGGTTTTGCCTGCCGTTCAAGCAGGTGTCCGTCATTGACCACCTGTCCAGCTCCGAA
TCGTGGATAACGTGGGAGCCGGGCAAGGAAGATGTCTGGATGCGCAAACCGCCCGATTTTGCCATCATGTACAGTCCCTA
CCTCCACTATGCAGGGGAAATGAACTACCAGACGTTCTGCTCCAAGGCGTTTTCTGACGGCATCCAGCTTGTCGGTCTGC
GCACGGCGGAAAGCCTGACCCGCTTCAAGTGCATTGCCAACACCAAAATGGAGCGCATCACCCGCGGCGGCAAGTTCTAT
CCCATCTACGACTGGAAGGACTCCGATGTGTGGCTGTACATCAAGGAGCGAAACCTTGAATTTCCTGAGATCTACATGAG
GCTCTATGAGGCGGGTGTCCGAAAGAATGCCCTCCGGCTGTGCGCATTCTTCGGTGACTGCGGCACACAGGGCCTCCGTT
GGATAGCTGAAACGGACAACGACCTGTGGGAGCGCATCCAGCGGCGAGAACCCAATGCCTACCTCGTTCTGCTCTACTGG
GATTCTGAAATGTTCCGGCGCACCACCCGCAAGCGTGGGGAGCTGGAAGAAGAATCCGAGAAAAAGGACTATAAAGCCCT
CTGCAAAGACCTTCTGTTCCTGCACCCGGAGCGCTACACCATCGCCAAGGACACCCTGTCCCACATCGAGCACTGGCGTG
GCCTGTTCATCAAGACCTACGGCATCGCTGAGCAGAAGCACTACAAGACCATGTACGAGGGCCTGTTGTACGGAGACCCC
AAAATGCGTATCCTGCGCATTCTCTGGACCACCATCTACAACGACCACAACGCCCGCATCAAGGAGGAGCAGAACCATGG
AAAGCATTGATGTATTCGCCCCGCTGGCATCCCTCCAGTGGGTAGACCGCAACACTATTCACGCCAACGACTACAACCCC
AACAAGGTCAGCGAGGAAAACCTGAAGCTGCTTATCCAGTCTATCCTGACCAACGGCTGGACACTGCCCATCGTGGTACG
CCCTGACGGCACCATCATTGACGGCTTCCATCGCTGGACTGTATCGGGCCGGGAGCCGCTGCTGTCCCTGCTGGGCGGCA
AAGTGCCGGTCGTAGTCGTAGACCACCACGGCGACGAGAGCGCCGACGTGTACGGCACCATAACCCACAACCGTGCCCGT
GGCACCCACCTGTTGGAGCCGATGAAAGCCATTGTCAAGAAACTCATTGACGAGGGCAAGACCGTGGAGGAAATCGGCAA
GCAGCTGGGCATGAAGCCCGAAGAAATCTTCCGCCTGTCCGGCTTTACCAAAGACGAGTTCCTGAACATGATGACCAAGG
GCCACGACACATACTCCAAGGCTCAGGTCATCCGCAGCGTATGAAATCGTCCTTGCCAGCGCTCATGCTGGCAGGGGCTT
TATCTCGAGGAAAGGAATCATCACTATGGATTACTATGATTTTGTGGCATCCGCCATTGCTGCCGTCGCCAGCCTCTATA
ATGCAAACGCTGAGCTGGCACATCTCCAGAAGATCGGCGTGAAAGACGTGTGCGTACTCTGGTGCGGCAGCACCCTTCAG
AACAACAAGGCTTGGCTGTCCACCACCGTCCCTGACTGTATGTACTACGAGGCAACCTACGACGGCGACAAGAAGGAGCT
GCGTCTGGATGCCTATAGGAAGATTCAAAGCGTGAGCATTCCCTGCTGAAAGGAGCACGACACCATGAACACCGTAACCG
TATACGCCTGTCCCAGCGTCCCTATGGACAGCATCGAGTGTACCATCAAGTATGACCCTGCTGTGGTCGAAGCCTTTCTG
CATCCGCCCAACAGCGGACAGGAGCGGGCCGACGATGGCTCGTTCGGTGACGAAAAGGTACTGTGACGGGGGTGCCCCAC
ACTGAGCGGGCTCGACGACCCCGAAACCAAGCTAGTTAGTGAGGGAAAAATCAGTCATTTCGTTACGGTTTGTATAATGA
CTTCGCTGTGATTTTCCAAAGAGTTTTACAAAAAAGGAGGTGGTTTCTGAATGCCGACAAAAGAAAGAGTTGCTGACATG
ACTGTGACCACCACCCAACTGGCCGCCGTGCTGGGCATCACGAACCGCAGGGTGCAGCAGCTCACACAGGATGGGGTGCT
CACCACCGTCAGTCGAGGAAAATTTGTCCTTGGTGACGCAGTGCAGGCCTACAATGCCAGCACTGCCCGTGGCGGGCTGA
CCAAAGAGGAAGCGGCAGAGGCCAAAAAGCTGGACCACATCAAGCAGAAAGCAGAAGCTACGCTCAAAGCCAGCAAAGCG
AAAATCGCTCAAGCTGAGGCAAAAGAGCTGTCCGGGCAGATGCACCGCAGTGAGGATGTGGCCGCTATGACCTCTGAGCT
TATCTACACCGTCCGGGGTGCGCTGATGGCGCTGCCCAGCCGTGTTGCCATCAATGCGGCTGCTCTGTCTGACCCGGCAG
AGGTGGCAGAGTATATGCGTGGCGAGGTGAATCAGATAGCCGAGGAAATCGCCATGTTCCGTTACGACCCGGCAAAGTAT
GAGGCCCGTGTCCGTGAACGCAAGGCGTGGGCTGAAAAGCTGGCTGGTGACGACGATGAGTGAGAATGCAGCGGTTGACC
GTCTGAATGCTCTGGTGTCAAAGCTGGTGGCAGCTATCCGGCCCCCGCCCAATGTGTCCGTGAGCGAGTGGGCCACACAA
AACCGCGTCCTGTCCCCGGAAGCGTCTGCCGAGCAGGGCCGCTGGCGTAACAGCCGCACGCCCTATCTGGTGGAGATCAT
GGACGCATTCTCCGACCCGCGCATCCATCATATCGTTGTCGTTGCGTCCTCACAGGTCGGCAAGTCGGAGTTTGAAAACA
ATGTCATAGGCCGCACCATTGACGTTGACCCCGGCAGTATTCTTTTCATCCATCCCCAAATGACGGATGCCAAGGAGTAC
AGCAAGCTCCGTATCGCCCCCATGATACGAGACTGCCCTACACTGCGGGCCAAGGTCGCGGAGAAAAAGAGCCGGGACAG
CGGCAACACGATTTTGCAGAAAAGTTATCCCGGCGGCATCCTGACCATGTGCGGATCTACCGAGGCGCACGCTCTGGCAT
CAAAGCCCATCCGCTATGTGCTGGGTGACGAGCGTGACCGCTGGGCAGTGAGTGCCGGCACAGAGGGCGACCCTTGGGAA
CTGGCAATGGCCCGGCAGACCACTTTCTACAACGCAAAGGCTGTGGAAGTCAGCACACCCACCATCAAGGGACACAGTGC
CATTGCCAAGTCCTACGTCAAGGGCACGATGGAGCGCTGGGTATCCCAGTGCCCGCACTGCAAGGGATTCCATGAACTGC
GTTGGGAAGATATTCGGTACGAGTATGACACCATCGAAACCCACGGAGAGAAAACCTACAAGGTCAAGGACGTGTGGTAT
CTCTGCCCGGAGTGCGCCTGCATTTCGGACGAAGTGACCATGAAGCGGGCACCAGCTCACTGGCAAGCGGAAAATCCCGC
CGCCTATGAGAACGGTATCCGCAGCTTTTGGCTGAACAGCTTTGTTTCGCAGTGGGCAGCATGGAAAGATACCGTGCTGA
AATACCTGAATGCCCTGGGCGATACCAAGAAGATGCAGGTTGTCTACAACACCCGTCTGGGGCTGCTGTGGGAAGATCGC
GGCGATGTGCAGGACGAGGACACCATGCTTGGCCGCAGGGAGGAATACCCTGCGGAACTGCCGGATGGTGTGCTGGTGCT
GACCGCTGGCGTTGATACGCAGGACGACCGCATGGAGTACGAGATCGTGGGCTTCGGCCACTTCGGGGAAACATGGGGCA
TCGAAAAAGGCATCATCTCTGGCCGCCCGGACAGTGACGAGGTCTGGCAGCAACTGGACGAGCTGGTTTTCGACCGCAAG
CTGAAATTCGCTGACGGCCTAGAGCTGCCCGTTTCCATCAAATTTGTAGACGAGGGCGGCCATTTCACCCAAGAGGTGCG
CCAGCGCTGCCATGACCGCATCGGCAAAAAGGTTTTCTGCATCAAGGGCTTTCCCGGCTCCGACCGGCCGTTCACAGGCC
CGCCAAAGCAGGTGAAAATCACGGTGCAGAACCGCTACATCGGGATGTGCTGGCAGTACCAGTTGGGCGTTGACGCTGGC
AAGCAAATCATCATGGACGATTTGAAAGTGCAGGAGCCGGGCCCTCGGTACTGCCACTTCCCACGCCGGGACGATTACGG
CCTCGGCTACTTCAACGGCCTCTTGTCAGAGCATTTGATATACAAAGAGGGCCACCGCAACCCGTGGCAATGGGATAAAA
TCTCCGGCCATGAGCGAAACGAACCTCTTGACTGCCGAAACTATGCCATAGCGGCCTACAAGGTGCTGCCGAAAGACCTT
GATGCCATCGACCGGGCGCTGAAAAGGCTGCGCGGCAAGGCACCAGAGGCACCGGCAGCCCCGGTGATAAATATTCAACA
ACCCGTCTCCCGTCCCCAGCCGTCCCCCGGCCGGAGGCGGGAGAACTTTTTAGACGACTGGTGAGGTGTGAGTTATGGAT
ACCGTGACCATCAAAAAGCGGCTGGAGTTCCACACGAAGCGGCTTGATAACCTGTATGTGGCCTACAACAAGCTGCTTTC
CGGTGGCGTGAAAAGCTACCGTCTGGACGACCGGGAACTCACACGTCTTGACCTCGGCAAGCTCAGCGATGAGATCAAAG
ATGCCGAGGAAAAGGTCGATGAACTGACCGCGCTGCTGAACGGCCAGAGTGCCCGCAAGGCATTCTCCGTTATCCCGCGC
GATTGGTGATCCTTTAGGGTGACGGCCCGAAAGGGCCTTTGCCGCGGGCTGGCTGCTTTTTACTCCTTTCCCCAGCCAGC
CCGCTTAGTTTGAAAATTACGGAGGCGATTACTCTTGAGTGTCAGATACCGCGTCACCGCTGCACCGCAGGCCAGCGGCT
ACAGCGAGGCGGGCGCATCCTACAAACGGCGTGCGCTGCGGGCTTTCTTCCCCAACAGCAACTCTCCGAGCAGCGATATT
CACGACAACGCAGATATTCTGCGGCAGCGGAGCAGAATGCTCTACATGAGCGCACCTGTTGCGACCAGTGCCATCAACAC
GAATCGAACGAAGATCGTTGGCACCGGGCTGACCTTGAAAGCGACCGTTGACCGAAACGTACTGGGGCTATCCCCGGAAA
AAGCCAAAGAGTGGCAGAGTAAAACCGAGGCAGAGTTCCGACTTTGGGCCGAAAACCGCCGCAGTTGTGATGCCATGGGG
CTGAACGATTTCTACGGCTTGCAGCAGTTGGCCCTGAAAAGCTGGCTTATGAGTGGTGATGTGTTCGCCGTGGTGAAAAT
TCGTGACCCGGACAAGCTGCACCCCTACGGGCTGCGGCTGCATCTGGTGGAGGCTGACCGTGTGTCCACCCCGGATAAGC
TCGGCGGTATGCTGGATGGCCTGGGCTATACCGAGGGCACAAACCCCAACACCGGGAACAAAATCTATGATGGTGTGGAA
GTGGACAGCAGCGGCATGATCGTGGCCTACCACGTCCGCAACACATATCCGCATGAGTGGCGGAATGACATCACCAAATG
GCAGCGAGTGGAGTCGGTCGGTGCGACAACTGGGCTGCCCCAGATCCTGCACATTATGGAGTCCGAACGTCCGGACCAGT
ACCGTGGTGTCCCGCTCATTGCACCCATTATCGAACCGCTGCTCCAGCTTCGCAGATATACGGAGTCGGAACTGCTGGCA
GCTCTGGTGCAGAGCTTCTTCACGGCATGGATTGTCACCGATACCCCGAAGAACGCTATCCCGTTTGACGAAACCGGCAG
CGGAGATCTCGGCGGTGTTCCTGTGGACAACCCAAAGGCTGACAACGCCAGCCACAGCCCGAACGAGTATGAGATGGGGC
CGGGTACGGTTGCGCACCTCGGCAAGGGCGAGGACATCAAGTTCGGAAACCCCAATATTCCCACCGCAGGGTTTGATACG
TTCGTCAAAACGCTGTGCAAACTCATGGGTGGTGCCATAGAAATGCCGTATGAGCTGTTGCTGAAAGAGTTCAACGCCAG
CTACTCGGCCAGCCGTGCCTCTCTTTTGGAGGCATGGGAAGGTATCAAGATGCGGCGTGCATGGCTGGTAGGCAGCTTCT
GCCAGCCTGTATATGAAATTTGGCTTTCTGAGGCTGTGGCCCGTGGACGAGTAATCGCCCCGGGCTTTTTTGATGACCCT
CTGGTGCGTGCTGCATGGTGCGGCGCACGGTGGATTGGGCCTGTGCAGGGCACCCTTGACCCGAAGAAAGAGGTCGAGGC
CGCCGTGCTCCAGACCCATCACGGCTTCCGCACCCATGAGCAGGTCACGCGCGAGCTGGGCGGCGGCGACTGGGAGGACA
ATGTCGCAGAGCTGGCCCACGAAAATGAGCAGCTCAAAGCTGCGGGCAGCGAGGGCGTAATCGAAACCACAGAAAGTGTC
ACTACACAGGGAGGTAAAGAAAATGCCGAAAGCACCGAGTAGCACCCCGATGGTGAGCATCCAGCGGCCCTGCTATGTAA
TGGCCAGCACTGACGGCCAGAGCGCTGACATCACCATGTACGGCCAGATCGTGGACACGCAGCCCACGGATTGGTGGACG
GGTGAGCCGATTCCGGGTCAGTACATCATTGAGAGCGAGTTCCTGTCCGACTTGCAGCAGGTCGAGCATTGTTCGGAGAT
CACCATCCGCATGGACAGCGTGGGCGGCGATGCTGGCGTTTCCATCCTGATTCACAACAGGCTGCGTGAGCTGGCCGCCA
AGGGCACGAAACTGACCTGTATTGTGGACGGCGTGGCCATGTCCGGCGGCAGCCTTATCATGTGTGCCTGCGACACCGTC
AAGGCCAACCCATCCAGCCTCGTGATGATTCACAAGTGCTGGTCGCTCATCTGGGGCAACTACAACGCCGATGAACTGCG
CAAAGCCGCAGATGCCAACGACGCATGGGATAAGAGTCAGGTTTCCATCTATAAGCGGAAGACCGGCCTCTCCGAGACCG
TGCTTTTGCACATGATGTCCGATACCACCTACATGACCGGCAAAGAGGCCGTGGAAAAGGGCTTTGCAAATGAGCTGCTG
GATGATGCCGAGCCGGTGGAGATCTCCGCAAGTGCCGACCGGCAGACCATCTACGCCAAGGGCCACGCCCTGCACCTGAG
ACCGGGCACAAAACTGCCCGGCAATATTCCTATGGCTAAAGCGGCTGCACCTGCGACCGCTACTGCAAATACACCGGCGG
CACCCGCCGCCCAGTCCAACGAAGGAGGACATACCACTATGGCAACTACCATCGAGGAGCTTCGCAAGGAAAACCCAGAG
CTGTGCCGCCAGCTTGAGCAGAGCGCTTCTGAACAGGCATCCCAGAACGAGCGCACCCGCCTGTCTGAAATTGACGAGGT
GGCCAACCTGTTCGACCCGACTATGGTTCAGGAGGCCAAGTACGGCAAGACCGCTTGCGATGCCCGCGAGCTGGCTTTCC
GCGCTGCCAAGGCCGCAGCAGCGCAGGGCCACGAGTTCCTGAAGAATCTGGCGGCCGACAATCAGGCATCCGGTGCCCAG
GGCGTGGAGGCCGTGCCGGGCGCATCCACAACCGGCGACCCGGAGTCCCTGCCCGATGCAACGGGCAATGCACCCAAGAC
CCCGGCTGAACGCATGGCTGCGGCTGATGCTGCCGTCGCTGCGCTGCTTGACGGGGACGAGAAAAAGTAAGGAGGAACAC
TACAATGACTGAGCTGAACAAAAGACTGGGCAGCATGGATTATGACGGCCTGATTGCCGACATCTATCCTAAGCTGGTGG
TCAGCGGCGGCACCATCCGTAAGCTGGCCGAGGCTGCCACCATCAAGCGTGGCACCATTCTGGCAAAGTCCAGCGGCACT
TCCGGCGATGGCAAACTGGTGGTGCTGGGCACCGCGGCCACTGGCGACGAGGTGCTGACTGCCAACTGCATCCTGTGTGA
TGACGTTGAGGTCGGCACGTCCGATGATGTGACCGTCCCTGTGTACCTGACGGGCTGCTTCAACACCAACAAGTGCATTG
TGGCCGACAGCTACACCATGACCGAGGCTGACAAGGATGCCCTGCGCGAGGGCGGCATCTTTTTCAAGGCCGCTGCACCG
GCACTGTAAGGAGGATATATCATGCCTGCTGAACTGAATTTTTTCGATACCTACACCCTGATGGCCGTCTATAAGAGGGT
CGTCCCCAAGAAGACTTTCTTCCGTGACCGCTATTTCCCGACCAGCGACGAGGACATCTTTGCGTCCAACAAGGTTCTGA
CCGAGTACATGGACGGCGACCAGAAGATGGCAGCCTTTGTTGCGCCTCGTGTCGGCGCAATTCCGATGGAGCGCATGGGC
TACGAGATCCATGAGCTTGAACCTGCATTCATCGGCATGAGCCGTGAGCTGTCCACCGACGACCTGACGAAGCGTGGCTT
CGGTGAGGCTATCTATGCCAACAGCACCCCGGCGCAGCGTGCGGCCAAGCTGACCCAGAAAGACCTGGCAGATATGGATG
CCCGCATCGTTCGCCGTGAGGAATGGATGTGTGCCCAGACTATGCTGGATAACGGCTGCACCATGCAGGAAATGATCGAC
AACCAGACCAAGGGCGATACGAAGGTTGTGAAGTTCTACAACCCCGGCCACGAGAACGACCATATCTATGTCCCTGCTGC
AAAGTGGAACGAGGAAGGCGGCAAATTCTTTGAGGATGTTGCTGCCATGTGTGATATGCTGTCCAGCCGTGGTCTGGCTT
CCGCAGACCTGCTGCTGGGTGCCGATACCTACAATGCCGTTCTGGACCTCGAAAAGGTGCAGCGCCTGCTGGACAAGAAC
TCTGGCATCATTGTGGGCCAGATTGAGGAGCAGCTCAGCCCGTATCATGGTGTGGTCTATGGTGGCACCCTGAACTTCAA
GGGGCACAAGCTGAACCTGATCTCCGTTGACGAGACCTATGTTGACGATGAGGGCAAGGTGCGGCCTCAGTTCCCCAAGA
CCGATGCCTTGGTCACCGCTCCCGGCTGCGGCCACCTGATGTATGGTGCCATCACCCAGATCAACTACGGTGATACCAAG
CATACCACCATCGCAAGTCGCCGTGTTCCGAAGTTCAGCCTCAATCAGGAGAACGACCTGCGCAAGACCATTCTCAAGGC
CCGCCCGCTGGCTGCACCCCACAACTACTGCCCGTGGATCCGCGTCAAGAACGTGGTCGGCTAAGTCTGGCCAGAAAGGA
AGTATACCGATGCTTGTTGAAATTCTTTGCGGTGGCTACGGCTGCCCCACCAAGACTGGTGTTCACACTGTTGCGCATGG
CGAGCGGTGTGAGGTCAGCGATGCCGAAGCAGCCCGCCTTATCGGGCTGGGTGTGGCGAAATGCGCGTTTTCTGCGCCCA
CTGCCCCGGAAACCGCCCCTGCGGACGTTCCGGCAACTGCGGAAGGTAACGACACCCCCGCAGCCGAAGCCTCGCAGAAC
GGCTCTGAGGCGGCACACCTCGACCCCGACCAGCTGCAGAGCATGACCGTAGCCGAGCTGAAGAAATTGGCTGCGGATAT
GGGCATCGAAACCAAGCAGCTCAAGACCAAGGATGAACTCGTCGAGGCTATCTGCGCCGAGGATGTTGTTCCCGGTGACG
AGAGCACCGAGGCCCCGGAGCTGTCTGCTGCGATGCCCACCGCATGAGCGGCTTCAAGGACGCTGTGCAGGAAGACCTGA
ACAGCGTCTTTCTGAATCTGGACGAGTTCGCAGAAACGCACACGGTCTACTATGACGGTGAGGAGTATTCGGATATTCCC
ATTGTCATGACCGGCCTCTCCGAAAAGGAGCGGGTGCGTCAGAGCATCAGTGACCATGCAGAGGGCATATACCGGGTAAG
CCGGGTGCTGCATTGCGATATTGCAGCTCTCGGCGGGAAGCAGCCGGAGCAGGGCTGCAAGCTGGGCATTGACGAAGACG
GATTTGTCCGCAGCTACTATGTGGCATCCTCTGTCTGCGAAATGGGGATGCTGCGGGTAGAACTGGAGGCGATTGACGAA
TGAGCGATGTGACAACGGACACCATGATGCACAGCGTGACAGCTGGCATCGCTGTTGACATTGCAGAGGAGGGATTTGAC
CGCGTGTCAGCCATCCTTTCCGGGATTCCCGGTGGCGCCAATCGTGCCGTTGGCTCTGCGCTTGCCCGTGCCGCTGCTGC
CGGAAAGACGGTAGCAAAGCGGGCGGTCACGCAGGAGTACGCCATCAGCAGCAGCGAATTCACCAACCGCACCAAGAACG
TCAACAACATTCAGCGGGCCAGCAGCGGCGAGGTTTCTATCAACTTCGGCTACCGTGGCAGCGTCATCCCCCTTAGAGTT
TTCGACACAAAGGTAGACCGCAGCGGCCGCGTTGTTACCCGTGTGAAGAAATCCAGTGCCCGACAGGCGCTGGACCACGC
TTTCGAGGCGAAAATGGGTTCTCCTTACGGTATCTACGAGAGGCAGGGCGAAAAAAGATTCCCGGTTAAGGAGCTTTTCG
GCCCGGCTACCCCGCAGATGATGTATTCCAATGAGGTTGTCATGGACTCCATCGAGGCAAAAATGGCCTCCACATATGAG
GAACGCATTGAGCATGAAATCACGCGAGTTTTGAACGGATGGGGTGTGTGATATGACCAGTGTGGTTTTGCTTGAACAGC
TGAAAGCATTCACCGAGAAAATCATGGCCGACATGATTCTCCCGGTGGCTATGCAGCAGGGCGACACCGAGCAAGCCTAC
CGTGCCCCGGAAGTCTACCTGATGCGGCTGCCTGACAGCAGGGCGGCCAAGAAAAAGGCCCCCTACATCATCCACCGGGT
CATTCCGCTGGAAACGGAACAGCAGCCCGGCAGCGAGGAGCGCACGGTCGTTTCCGTGCGCTCTATTTTCTGCTGCTACA
ACCCGGACGAGCAGGAGGGCGACCTTGCACTCCTGAACATGATGGAGCGTTTCCGGGTAGAGCTGCTGAAAGTCCGCAAG
GTGGGCGCTGTCGGAGCGGATGGAAAGCCCCGGTATCAGTTCACTCTCGATATTTCTCCCGACCACAAGTTGGAAAGCAT
TCCTTATGACGAGGAATCGAAGCCCTACTATGCCGGAGAAATGATCACCTACTGGAAGCTGCCGACCGTGCAGCAAACGG
AGGACATTGAATTATGGCGGTGAAAAAGACCACGGCGGAACAGCCCGCCGAAAACACCGTGAGCGCCGAGCCTGCACAGA
GCAAGCCCAGCGTTTCTATTTACGTCGGCCCGTCCATTCTGGGCTACATCCAGAAAAACACGATTTACCCCTGCGCCGCT
GCGGAGGCTGTAGAGCGTGATGATGTGAAGATTGCCACCGAGAAATATCCCGGTGTGGCCGACTTCATCATCAATGTGGA
CGAGCTGCACACCACGCCTGAAAAGGTAAAAGCACGCGGCGAGGCCGTCCTTGCATTTGCACGGATGCTCGCCAAATCCA
AGTAAGGAGGAATACATACTATGGCAGATCATGGTATCAATGTCAGCCGCGCCGACACCGCCGTGGCGACACCGAACACC
GCAACCTGCGGCATTCCCTTTGTCATTGGCACCGCACCGCTGTCCAAGGCGACCGGTACCCCTGCGACCGCTGGCCTCCC
GGTGCTCTGCACCAGCTATGATGAAGCAAAGGAGCAGCTGGGCTATGACGACGACTGGGCCAAGTACACCGTCTGCGAGG
TGATGCACTATCACTTCAAGCTGTGCGCCTGCCAGCCGGTCATTTTCCTGCCCGTTGGCGAGACTGCCGAGGCTGCCGAT
GTGGCCGCCGCCGTTGAGCAGATCGAGCTGTGCCTGACCATGTTCGGCATCGTGCCCGACCTGATTATGGCTCCCGGCTT
CTCCCAGGATGCAACCGTTGCAGCGGTTATGGACGCAAAGGCTGGCTCTATCAACGGTATGTTTACCGGCAAGGCTCTGG
TGGACATTTCCGCAAAGACCTATACCGCTGCGGTGCAGGCGAAGAACAGCGGCACCTACACCGAAAAAACCATCCTGTGC
TGGCCCAACGGCACCCTCGGTGATCTGCGTTTCCACGGCTCCACCGTCGAGGCGGGCTGCCTTGCAGAAACCGATACCGG
CAACGAGGGCATTCCCTATGAAAGCCCCTCCAACAAGACCGTTCACATCGACGGCCTGTGCGATGACGACGGCAACACCA
TCAACCTGACCTATAATCAGGCCCTTGTCGTTGATGCCGCGGGCATCTGCACCTTCCTGAACTTTATGGGCGGCTGGACC
GCTTGGGGCAACCATACTGCGTGCTACCCCAAGTCCACGGATGTGAAGGACTACTTCATCCCGCTCAGCCGTATGTTCGA
CTACGTCACCAACACACTCATCAAGACGTTCTGGAGCAAGCTCGACAAGCCGATGAACCGTCGCCTCATCGACACCATTC
TGGATAGCGCCAACATCTGGCTGAACGGTCTGGTTGGCGCAGGTTATCTGCTGGGTGCCAGTGTGGAAATGCTGGAAAGC
GAGAACCCGCTGACCAGCCTGATGGCGGGCAAAATCAAGCTGCACGTCTACATGACCCCGCCCTCTCCGGCGCAGGAGAT
TGACTTTGTGCTGGAATACGACGCTGATTATGTGACCAGCGCACTCCAGTCCTAAAGAGGAGGTACTACAATGGCAATCG
ATCAGAGCGTTATCAACTTCGCGGTCTATGAGGACAGCGTGGAATATCTGGGTATGTCGAAAGCTACCCTGCCGGATGTT
ACCTTTCTGACGCAGAGCATTTCGGGTGCTGGTGTCGGCGGTAACGTCGAAGCGGTCATTCTGGGCCATTTGGAGGCTAT
GACCCTCGGTCTGGAATTCCGCACCACCACGCCGCAGTCCGTCCGGCTGTCGGAGCTGCGCCGCCACAGCATTGACCTGC
GTGTGGCAAACCAGTATGAGGATCCTGTTTCGGGCGTGGTTGAGGCACGGAAGGAAAAGCACATTTTCGTGGTCGTGCCC
AAATCGACCAAGGGCGGCACCATTGCCCCCGCAACGCCCACTTCTGGCTCTGGTGAGTACGCCGTCCGTTACTGGGCAAC
GTACATCAACGGCAAGAGGGTGCGTGAGCTGGACCCCCTCAACTTCATCTGCTACATCAACGGTGTGGATTATCTGGCCG
GTGTCCGTGCGGCCCTGGGCAAGTAATCCGCATATGCCGTTCCGCCGGAGCTGCATTTTGCAGCCCCGGCCTATTTTTTG
AGCGTGAAAGGAGCTATCCAGCATGAACGCCGCCATTGACCCGAAAGAATTTGATGCAGCTCAGGCTGCCGCCGCAAAGG
CTGCTGCCGCTGCTGACCCGTACACCTACACCCACAAGCTCCAGAAGCCCCTTGACTATGAGGGCAAGCACTACGAATCC
CTCACGTTCGACTGGGGCAAGCTGACCGGCAATGACTCCCTCGCCATTGAGGCCGAGCTTACGGCTCTGAATCAGCCTGT
GATCATCCCCTCGATGAGTGCGGGCTACCTCATCCGCATGGCCTGCCGGGCGTGTACCGAGCCTATCGGTGTTGATGTCA
TCGGTGCTATGAGCATCCGGGACTACAACACCATCCGCACCAAAGCGAGAAATTTTTTGCTGAGGTCGGACTTGTAACCG
GTGATGGCGGCGTGTGGCTGCGGCGACAGGTGCTTGCAATGGCACAGGTCAACTGTACGCCTGCGCCCTACTGGCTGGAA
ATGCCCCTGTATCAGTTCCGGCAATGGATCCGCAGCAGCAATGACCTCATTGCCGAGCGCCAGAGAGCGAGAAAGGACGG
TAAGTAGTGGCTCGTAAAGAGTGGGAGCTGCTGTTCAACCTGTCCGCCAAACAGAACAGCAGCTTTTCCAGTACATTCAA
GGCTGCTCAGTCTGCCCTTGTGGAAACGCAGGGAAAGATTCAGCAGTTGAACAAAGTACAATCCGACATTTCGGCGTACC
AGAAGCAGCAACAGGCCGTTGACGCAACCCGTCAGCGGCTTTCTGTTTTGCAGCAGCAGTACGACAACATCCAGAAAGAG
ATTCAGGAAACCGAGGGCTACTCCTCCGCGCTGGAAAACAAGCTGCTTTCCAAACAGGCGCAGATCGACAAGACCACGGC
CTCCCTGAACACTTATGAGCAGCGTTTGGCTGCCACCGGGAATGCTCTGCACGAAGCTGGCGTGGATACCACGCAGCTGA
CGGCAGAAAGCGTTCGGCTGGAAACTGAGGTCGATAAGCTGAAAGACCAGCAGGTTGACCTTAAAAAGACCATGGACGAG
GCCGGAGAGGGCGCAAAGGGATTCGGTGAAAAATCGGTCGAGGCGCTTGAGACGGTCGAGGCCACGCTGGCCACGGTCGG
TATTTCAAAGGCCCTCGGAGAAATCCGGGATGCCTACATGGACTGCATCAACACCGCAGGTGATTTTGAAGCATCCATGA
GCAATGTCGAGGCACTCTCCGGCGCTACCGGCGAGGAATTGACGGCCCTGTCCGACAAGGCCAAGGAAATGGGCGCAACC
ACGAAATTCACCGCTGGTGAATCGGCTGATGCTCTGTCCTACATGGCTTTGGCAGGCTGGGACACCCAGTCTATGCTGGA
GGGCATCAGCCCGGTGCTGAATCTGGCTGCTGCCGCCAACATGGATTTGGCGCAGGCATCCGATATTGTTACCGACTATC
TGACTGCCTTTGGTCTGAAAGCCTCTGACACCACGCACTTTGTCGATGTGATGGCCTACGCCATGGCTCACTCCAACACG
GACGTGATCCAGCTGGGCGAGGCATACAAGGCGTGTGCATCCACCGCCACCTCCCTCGGCTACTCGGTCGAGGAAACCAC
CGCTGTGCTGGCTACCATGGCCAACGCCGGTGTCAAGGGCGGCGAGGCTGGCACGGCCCTGAACGCCATCTTCACCCGCC
TTGCAACCAACACGAAAGAGTGCGGGGACACCCTTGCAGAATACGGTGTGCAGATTTATGATGCGCACGGCAATATGCAG
AGCCTGTCCAGCATCCTCACAGGCATGGCCGGTATCTGGGACACCCTGACCGACCAAGAGCAAGCCAACCTTGCAAAGGT
CATTGCCGGCACGAACCAGTATTCCAAACTGCAAACCATCATGGCCGGGTGCAGCGAGGCCGCAGCCGAGGGCGGGCAGT
CTTTTGCGGACTACACCGCAGCTCTGAACGACTGCGCCGGATCTGCCGATAAAATGGCAGGCACCATGCTCGACAACATG
AACGGCAGACTGACGTTGATGCAGTCCGCAGCAGACGGCCTGAAAATCGCCATCGGTGAGGATTTGACCCCGGTGATGTC
GGATTTGTACGATGTCGGCGCGGAAGTCCTGGGCTGGATGCAGGGATTTGTAGAGGAAAATCCCGGTGTGGTCAAGGGAA
TTGCGGCAGGAACCGTCACGCTGGGCGGCCTGGTCGGCACGCTGACTGCGGTTTCAGCTGGCATAAAACTAGCTCATGCG
GCGGCAACTCTGTTCACTGGCTCTCTGGCGGGACTTGCTGGCCCGCTGACGCTTGCATCTGTGGCGATTGCAGGAACGGT
TACGCTCGTCACGGCACTGGCAACATCTGCCGATGCGACGGTGCCCTCTGTAAAGGAGCTGACCAGCGCCGCTCGTGACA
TGGGCGACAGTATGGAAGAAGCAAGCGCAAGCTACGATTCCACCCTGTCCAACATGGCAGCGACCGCCAGCGTTGCGGAC
CAGTACATCAGCAAGTTGGAGGCCATCGAGGCCGCCACAAATGGGAACACGGACGGAAATGCCGAATACCACGACACGCT
GGCCCGGCTGTCTGTTCTGGTTCCCAGCCTTGCGGATGATATTGACCTTGAGACCAATTCCATCAAGGGCGGCACCGCTG
CGCTGCGCCAGCATACGGATGCCTATGTAGCAGATGCCAAGGCTCAGGCCCGGCAGGAATACCTGAACACCCTCTATGAC
CAGTACAACAATGTGCTGGTTGAGAGCGCTGAGAACGAAACCAAGCTGGCGACTGCGCAGGCAAAGGTTGAAAAATCCAA
TGCCGGCATGTCTGCTGCCTACGATAAGCTGCTGACCACCCTCGGCCTGACGGATGAGCAGTTCAAGCTCACCTACGGCA
CGGTAGAAGATCTGCCGTGGCGCACCATGAGCGAGGATGTGCAGCAACTGCGCACTGAGTACATGGGGTACTCGGATGAC
CTTGTCACTGCCCGGCGGGAGGTCGAGAACTACACCGCCGCCGTAGAGCAGGATCAGGAGGCTATCAATGCCGCCGAGGC
CGAGTATCAGGAGGCCAGCGCCGCAGTCGATGCCTTGAATGCTTCGCAACAGTCCGCCGCCGACAGCGCAGACGATGTTG
CAGCGCAGCAGCAGAACGTGGCGAATGCCATCTCTGATGCAGAGCTTCGAATTCAGGACATCATTGCAGCCTACAAGGAT
GCCTATGATGAAGCCTACGGCAGCATCAGCGGCCAGTATGCGTTGTGGGATTCTGCGGAAAAGGTCGTTTCGACCTCCGC
TACATCCATCAACAATGCACTGCAAAGCCAGATCACCTACTGGGACAACTACAACCAGAACCTCGAAAAGCTGAACGAAC
GGGCGGCTGACATCGACGGTCTGAGTGAAGTTATCGCCAGTTTTGCGGATGGCAGCAAGGAATCCGTCAATGCGATTGCC
GGTATGGCCTCGGCCTCGGATGCTGATCTCGCCAAAATGGTTGAGAACTATGCTGCACTGAAAGAAGCGCAGGATACCAC
CAGCGAATCTATCGCCGACCTCAAGACCGGCATGAGCAATTCTATGGACGAAATCGCCAAGACCGTAGCCGATACCGTAT
CGGAAATGGACATGAGCGACGAGGCCACGAAAAGCGCCAAGGAGACGATTCAGGGCTTCATCGATGGCGCATCCAGCATG
ATGCCCCGTGTGCAGGAAGCCTATGCCAAAATCGCCTCGGCGGCCTCTACTGCGCTGGCAGGCTCCAACGAGCGCTACAA
TGTCAACCACGGAATCCCCGGATATGCTGTTGGTACGGAAGATGCGGCTCCCGGCTTTGCCCTCGTTGGTGAGCATGGCC
CGGAACTGGTCTACTTCAACGGCGGGGAATCTGTTCTGACGGCCTCGGAAACCAGACGGGAGATGGAGAGCGCAAGCGTT
ACCCCCATGAGCGCTGAGCTGCCAGAGAGCAACGGCTCCTCCTCAGCACGCAGCACGGTTCCTATATCGCTCTCGCCGGT
TTACCATATCTCAGGTATATCTGATACTGCCGAGCTGCAAAACGTCCTGAATGCCCAGAATGACAGCCTGAGAGAACTTG
TCCTCGAAATCGTGAAAGATGCAGAGGACGATGATTTCAGAGGGAGGTATGCATGAGTAAAACCTATACGACTGTGCAAG
GCGACCGCTGGGACAGCGTGGCCTATAAGCAGCTCGGCAGTTGCGCCTATGCTCCCAACCTGATGGCTGCTAATCCGCAG
CACTTGGGCTATTTTGTGTTCCCGGCCGGAATCGTTCTGACGCTCCCGGATACCGAGACACAAACCAGCTCTACCTTGCC
CCCGTGGAAGAAGGTGGTCACATGAGCGACGAAAATACCGCCCGCCATGCCGAGTGTACTGTGGAGTTTGACGGCGTGGA
CATCACCAGCAGCATCAAGCCCTACCTGCTGTCGCTGACATTTACCGATAATGAGGAAGATGCCAGTGACGACCTGCAGA
TCAAACTCCAAGACCGGGAGGGCGTTTGGATGACCGACTGGCTCCAGAAGATGCTGGACGGCGATGTGTCGGCCGCATCT
TCTGATGGCTACAAGGTTGGTGACGTGGTGCAGTTCCTTGGCGGTCCACACTACAAGGCATCTACCGACAAAAAGGCAAA
CGGAACACCAAAGGCTGGCCCGGCCAAGATCACCATCATCAAGCAGGGCGCGCTGCACCCGTACCATGTTATTCACACGG
ACGGAACGTCCCGGGTCTATGGCTGGGTCGATGCCAGCGAGATCTCCGGTAAATCTGGCGGCAGTTCTTCCGGCAGCAGT
GAAGGTGGCCTGAAAATCCGGGCTACCATCACGGCCTGTAACTGGCACTCTGACGGAAAGGATGAGGCGCTGGACTGCGG
GGAGTTTGAGCTGGATAGCATAAACGCATCCGGCCCGCCCGACATTATCACCATAAAGGCCACGGGGCTGCCCTATACCA
GCCAGATCCGGCAGACCAAGCAGAGCAAGGGCTGGGAAAAGTACAAGTTATCCGGCATCGCCAATGAAATGGCGAAGAAG
AACGGTATGAAGTCCCAGTTCCTTGCGAAAAAGGATCCTGAGTATAAGCGTGTGGAGCAGTACCGCTGCTCCGACATCGA
CTTCCTGTCGCAGTTGTGCCATGATGCCGGCTTGTCGCTGAAATGCACAGACGGCAAACTCGTTATCTTCGACCAGAAAG
AATACGAGGGAAAAGATTCTGCATGGACTGTCACCAAAGACGACAAAAGCTATATCAAGTGGAGCCACACGCTCGGCCAG
GCCGGAACGCAGTATGCGTCCTGCCGGGTGTCCTATGTTGGGCCGAACGGCAAGCCCATTGAGGGTATCGCCTACGTCAA
GGACTACGATGCCAAGAGCAAAACCAACCAGCAGCTGGAAGTTTATGCCCCGGTCACGAGCAAGACCGAGGCCAAAGAAC
TGGCTGCCAAAAAGCTCCGGTTGCACAACAAGTTTGAGCGTCAGGTTGGCTTTACCTACCACGGCGACCCGGGCAAGGTT
GCAGGCCTGACGTTTGAAACCAAGAGCTTCGGGCCGTGGGATGGAAAGTACATCGTGAAGCAGGCCAAGCATACCGTGAC
CGGCTCTGGCGGGTACACCACGCAGGTTTCCGGCCGTCATGTTTTAGGAGGGTACTGATGAACACCGCTGTTGACGTTCG
CCTCGGTAAAGTCACCGATGTGAACAAAGAAAAGCGCCTTGTCCGCTGCAAATTTGAGGACACCGGCATCACGTCCGGCT
GGCTCCCGGTGATGCAGCACTACAAAGCCATTGTCTATACGGAGTCAGCCGGCGAACACAATCACCAGTATATCCACCCC
AGCCCCTACAACCTTGAGATCAAAACGACCATGGATGGCTCACGCCAGATTTGGGATGAGGAAGAAAAGGTCATCGGGGC
GGACAACTCCACAAACCATCAGCACAAGTCCCATGTGGTGTGGTGGCTGCCGGCCATTGATGATACGGTGGTCTGCTTGT
ACCTCCCGTGCTTCAATGCTGATGGCTTCGTGCTGGGAGGGATTTATCCGTGATTGTCGGTTGCCTCGGAGACATCAGTT
TTGCCGTGTTCGATAGCCATGTCGAGACCATCAAGAACATGGTGCAAAATGTATCTGCCAGATATACTACCCACCAGCGC
GCCGGAGGCCCGGCCCTGACCGAGTTTACAGGCACCGATGCTCAAACAATTACGTTTGACATTGAACTGGCCGCATACCT
CGGCGTGAATCCAACCAAAGAGCGGGAACGACTGCAAGAATGCGTCCTCAATGGGACAACGCTGCCGTTCGTTCTCGGCA
ATGTGGTCTATGGCAGCTATCGGTGGGTTATCAAATCTGTAAAATTCAAGACCCTGCACACAGACGCTTTCGGTACACCG
ACATGGATTACCGCAAGCGTTTCTTTGTTGGAATATCAGAGAGAATGAGGTGATTTTTGTGAGCAACTACTTGGTATCGG
CAAACGACCTGACCACCATTTCCCTTGGGGAGCAGGATACCGTGACCAGCGTTCTGCAGAACATCGCCGTCATCCTGTCT
ACACCGAAAGGCACAGTGCCTTGCTACCGGGAATTTGGCATTGATATTGCGAACATTCTCGACCGGCCGGAAAATGTGGC
GCAGCCTATGCTCTGCGCTGCCATCAAGGAGGCCATCGAGCGGTTTGAACCTCGTGCCACCTACATGGGGACTACTTTCA
AGGAAGCCCCGGACACTCCCGGGCGGATGCTGCCCGTCGTGGAGGTGAGCATCAGTGCGTAAAACCTACGAGTTCGTGTC
TACGGACATGGATGAGCTGGACAGGCTGCTTGTCGCAGGATATGAGCAGTTCTTTGGCAAAACTGTGATGCCCGGTAGCC
CGGAACGGCTTTTCATTTCGTGGGTCGAAGATGCCATCATGTACGAGCGTGCCCAGAATAACTGGACAGGCTGCCAAAAC
TTGCCCAGCAGCGCAGAGGGCGAGTATCTGGATGGCCTGGCCGAGCTGTTCTATTTGCAGGAGCGCCCCAAGCCTACGGC
GGCGACCTGCACCATGCGCTTTTACATCAGCGAGCCCCGCCAGACGGCGGTGCTGATTCCGGCCGGCACCCGTGTCACAG
ACGACAATGCAGCCCTGTACTGGGAAACCTCCGCAGACGAGTACGTTCCCATCGGCGCAACATACACGGATGTTCAGGTG
ACCTGCCAGACCGTGGGCACGGCTGGCAATGATTATGCTGTGGGGGACATCCACACCGCTGTTGACATCTACGACTACTA
CTCCGGCTGCTCCAATATCACGGTCAGCGCAAACGGTTCTGATGCCCCGGACGACGAGGAATTTTATGAGCTGATGCGTG
ACAGTCAGAGTGCATGGTCTGATGCTGGCCCAATCGGTGCCTACAAATACTTTGCAAAGAGGGTTTCCACGGAAATCGCA
GATGTCGTTGCAAATTCGCCCAGCCCTGGCACGGTTTGCCTGTATGCCGTCATGAACGATGGCAGCGTGGCTGGCGAAGA
AACCAAGCGTGCCATGGTTGCGGCCTGCTCACCGGATGAAATCCGGCCGCTGACGGACTATGTGATCTCCGGCGACCCGG
AAGAAGTGCCCTATGATATCGACCTGACCTATTACCTGACCCGTGACGGAAGCATTTCCGCAAGTGAAGCTCAGTCCGGC
GTGAATGAGGCTGTGCAGCGGTACATCCGCTGGCAGTCCGGCAAGATGGGCAGGGACATCAACCCTGACAGGCTGCGGTA
TCTGCTTCTTTCGGCCGGCATCAAACGTGTAGACCTCAAACAGCCCGCCTTTACTCCGCTGGAAGACGGTGCGCCATCCC
TTGACCGCAACGACAAGGTTCCGCAAGTGGCAAAGTTGGGCACGGTGACGATAAAGAGCGGAGGGTATGAGGATGAGTAA
CCACGGCCTGACTGCTGACAACATGATGCAGCAGTTTCCGATTGCGCTCCAAAAAGACCCTAAGACGGTGGCTCTGGGAC
AGGCCATAGCCAAGGTGATGGAATCCCGGCAGGATGAAATCGACTCCCTGCGGATTTATACCCGCATCGACGAACTGCCC
GAATGGCTGCTTGACATTCTGGCTCGTGACTTCGCCGTGGACTGGTACGATAGATCCTACACCCTTGAGGAAAAAAGAAA
AACCATCAAGGACAGCTTCTATGTTCACCGGCACCGTGGCACAAAAGCGGCTGTTGAAAGAGCCATTTCTGCGATTTATC
CCAATCCCAAAGTTTTGGAGTGGTTTGAGTACGGCGGCGATCCGTACCACTTCAAACTCCGTATCACGGTTGATTTCGCT
GCAATCAATGAGGCCAAACATCAGCAGGTTTTGCAAAAAATCATCTGCTACAAAAATCTTCGGTCGCATTTGGACAGCGT
CATTTACTACACGGAAACGGAGCCGAAAGCGTGCTATGTTGCAGCGATTCCCTGCGCCACAACGATGTCCTACACGGTTC
TTATGCCGGGTGTTATCGAGCCGCGGGCAGTCAGCGCACACGCCTGCGCCGCTGGTGCGGTCAGCACAACTCGGATGAAA
ACGACCATTGCGCTGCCCGGAACTATCCACGCCAAGGCTGTGTCTGCACAGGCGCTTGCATCTGGCAGACCTGCGCAGAC
CTATGAAACCGTCACCATCAAGTTAGGAGGGAAATCGTTATGAGCTGGGAAAAATATGCGTATACCAGCGCCGGTGCTGC
GATGCTGTCCGAGTCCATTTCGGGCGGTGCGCTCACCATCACCCGTGCTGTAAGCGGCACGGGCACCGTTGACACCGACT
TGTCCGAGGAAACGGCAGTCAGCGGTGATACCTATGAGCTTAAACTGCTGGGCATCGACACCGTGGAATATGAGGGTGAA
AAAGCCCGCAAAGTTAGCATTTGGACGGGCGGTGCAGATAAGCCGTACTTCATGCACCAGATCGGTGTGTTTGGCCGCCT
CAATGACGACCCGGAGGACACGCTGCTCTTTTTGATGCAGGACGATCGGGGCATCGAGATCCCGGCCATCGGTACTGCTG
ACCATGAATTCCAAATTGCTGTGTTGCTGGCCGTTTCGACCAAAGCCAATATCTCACTCACCGTTGACCCGCAGGTTGAA
GCAATTATGCGGATGGTGCGGGAAATGGTGCTGAAGGAGATCTCACAGCACAACGATGCCCCGGATGCCCATGCCAAAAT
CATCACCGAAGCCACCAGTAAGGCTCTGAAAGAGCTGGAGGAATCCGGCCAGATCATGTCGGAAGACAGGGTCAAAGAGC
TTATCAAGGAAAGCGGCGGCGGTGGTGGCGGCAGCTCCGGCGGCTACTATGGCAAATACGACCTGACCCTTTCTGTGGAC
GGCTGGAAAGCCGTATCGGACAGCGAGGGTGAAATGCCGTATGCGTATACCTACGATGCAGAGTTGGCAGACTGCACCCC
TGAGCTTTGGCCCAGCGGTTCCGCAACTGCCAGCTGCTTTTCTATTTCGAACAAGGCGGGTGTCCTGAACGGGTGCGAGA
CTTTGAACGGTATTGTTCGCTTTTTCTCTCAGCGCATCCCGGAAGCTGATATTCAGGCAGTCGTCACTCTGTTCGGGAAA
GGAGGTGGCACCGGTGAACTGGTAATTGCGACCCGTGACCGGCTGGGCTGCGTGAAAATTGGCGACGGCGTGGAAGTGAC
CAAAGACGGTGTTATTTCTGTCCACGCCACAGTTTCCGAAGACCAGATGGCAGCTACGGATGATGTATCCGAAATGCTGG
CCGAAATCTACGACAAATAAACACCAAACAACAATTTACGGAGGATACTTATTATGGCTTACAATGTTGAGAAGCTCGCA
AAGCTGGGCGCACTGAAGGAGCTGGGTCTGAAGCAGAAGGCCGTTGACGAGGCCCAGAACAAGCGCATCAAGGCTCTGGA
GGATGTCGGCGCACAGGCCAACGTCTTGGAGGGCGTTAAGGTGAACGGCGTTGCTCTGGCCATCGCTGAGAAGATGGTGG
ACATTCTGGTTGCCACCGGCTCCAAGAACGGTAGCATTTCCGTGGCTGGTACCGATGTTGCCATCAAGGGTCTGGCTGCA
CTGGCCTACAAGGCGAAGATTTCCCAGTCTGACCTCGATGACGCTCTGGCTGCTGTTCTGGCTGCAAAGGCCGACAAGGC
CACTACTCTGGGTGGATACGGCATCACCGACGCTTACACCAAGGACGAGATCAACGCCAAGATCAGCGCTGTCTATAAGC
CCGCTGGCTCTGTGGTCTTTTCTGCGCTGCCCGCTCTGGCTGAGAATGTTCTGGGCAACGTCTACAACGTGACCGATGCT
TTCACCACCACCAACAACTTCGTTGAGGGTGCGGGCAACAAATATCCCAAGGGCACCAATGTCGTGGTGGTCAAGGTCGG
CGATGCCTACAAGTATGATGTGCTGGCCGGTTTCGTTGACCTGTCTGGCTATGTGGAGAAAGAAGCGGGCAAGGGTCTGT
CTGACGAGAACTTCACTGCGGCTCTCAAGGATAAGCTGAACGGCATTGAGGCTGGCGCAAACAAGTATGTCCATCCCACC
CACACCGCTGCTGCCAGCGGTTTGTACAAGACCACTGTGGATGAAGAGGGCCATGTGACCAATACCATTCCTGTGACCAA
GGATGATATCACCGGCCTTGGCATCCCGGCTCAGGATACCACCTATGACGAGGCGACCACTGCCAAGGCTGGCCTGATGT
CCGCTGAGGATAAGACCAAGCTGGACGGCATGGATACCACCATCGATAAGGCCATTGCGAACCATACGGCTACCGATGCT
GAGGTGTCCGAGATGCTGGCAGAGATTTACGGCGAGTAAGCCTCTGAGATCTCATGAGTAAAGGGGCGGCGGAGAATATT
CACCGCTGCCCCTTATTTTTTTATGGGAGGTGACTTCTTTGAGCAATGCGCTCACAACTTTGGATCAGCTCCGCAGCGCT
GCATCCCAGTCCAGCAATGCTACCGCCAAAGTCGCATCTGCCGCCGCTGCTGCACTGGAAGAAATGCACGGACTGAAAGC
AGACCGGGCAACATTCGTTTCGTTCTCCATCCCTGTCACCGGCTGGAAGTCCGATTCCAGCGTCCCCGGGTATACGAAGT
ACATCGACATCAAGGTGGATGGTCTGACGGCGGCAGATAGCGTGGGAGTGGATGTTGACCCGTCCAGCAGTGCAGTTGCA
CGGGCGGCGGATTTCACATCGACGGAGAGCATGGCCGGTGTTTTACGCCTCCGGGCGGCATCCGTTCCGAGTGCTGCGAT
TTCCGCTCAGTATCACATCATTGAAGCCGCATCAGCGGCAGAGGAGGCTTGATTTATGGCATGGGGCCCTTTTAATGCAG
GTTCTGGCGGTGCACAGAACGGCGGCGGGACTGCAAAAGAAATCGCCTACGAGGACACTCTGGGCATTTCTGCATCCAAC
ATTCAGGAGGCGCTGGACAAGGTGCTGGGCAATACATTGCCGAAGCTCACTGTCACTACGACTGCGGGCAGCGCCTTGAC
CATCACTGACGGCCAGAGCACTATCACCGGCACGGCGACTGGTGGCAGCTTCACCACCACGCTGCCCCGGCTGGGCGAGT
GGACGGTCACGGCATCACTGGCCGGTCTGACCACGGACGACACCGTCACTGTCGATGTCGTGGGCGGTCAGTATACGCTC
AATCTGCCGTACTTCGCTGCCACGCTGGCGGTAACGGCGGCCACCGGCTCGACCGTCACCGCTACCATGACTGGTACGGG
CAAAGCCTATAAGGCGGCGGCCGACAGCGACGGCGTGGCATCGGTGCGTATCAAGCGGGCGGGTACCTATACTGTTCAGG
CGGTCAGGGGCGATGCCATCAGTGACACCGCAGAGATCGAGGTGACGCAGAACGGTGGTAGCTACACGACCACTGTACAT
TTTTGCGTTCTGACGCTGACCGCACCTGTGGGCAGCGAGGTCACGGCCTCCTGCGGAGATACCACCCTCACGGCCATTGT
GAGCGGCAACAACGAAAACGGCACTGTCGTTTTCTATCCGCCTGAGCTGGGTACATGGAGCATCACTGCAACGCTGGGCA
CCGACTCGACCAACGCCACGGTTGCCGCCACCGAGTACAAGAATTATGCTTTGACGCTGACCTACATCAACGCCGTTCTG
GAGAAGAACGAGTGGAAAGTTATCCGCAAGGTGTCCGATGAGGGCAAGGCGAAGAACTGGTGGTCTGTGGGCGACACTAA
GAGTGTAACCATCAATGGCAAGGTGGGTGCGACTACGATCTCCAGCTTGAAAGTTGATGCCTTTATCATCGGTTTCAACC
ACAATTCCGGCAAGGAGGGCAGCAACCGCATCCACTTCCTGTTGGGTAAGATCAGCGGCAAGTTTGTTGGTCTGGTGGAT
AGCAGCTACGGCAGCACGACTTCCACGTCTGGCGCTTTCACGATGAACACCAGCAACACGAACTCTGGCGGCTGGGGAAG
CAGTCAGATGCGAAGCAAGGTACTGGGGAGCGCAAGCTCTCCCACCAGCCCGACCGCGAACACGCTGATGGCCGCACTTC
CCTCTGATCTGCGGGCAGTGATGAAGTCCTGCACGAAGTATACGGATAATAAGGGTGGCGGAAATACCGCCAGCAACGTG
TCCTCTACCACGGATTATCTGTTCCTGCTGTCCGAGTATGAGGTCTTTGCAACGCACCAGTATTGCAATGATGCGGAGCC
GAACTATCAGGCACAGTACGATTACTTCAAAGCGGGTAACAGCAAAGTTGCCAATAAACATTCCGCCACCGGAACGGCGG
CGGTCTGGTGGCTGCGGTCGCCGTACTACTACTACACCTACTACACCTCCTTCTGCGCGGTTTCGTCGTCGGGGTCGTTG
GACTATTACACCGCTTACTATGCGTATGGTGTTGTGCCCGGCTTTGTAGTCTAATCCCCCCGCAGGGGTTCTCGACCTAC
TCAAGCCCACGGAAGTGGGCGGAAACCAGCAAATTTCCCTCAAAAAATCCAAAGGGCGCGTCAGCGCCCCGCGAGAATTT
TTGAAAAAAGATGCTGAAAGTGCTATCACTCAGCTGTCTTTTGAGTGCATACACGCCATAAAAAACGCTATACAATACTT
TCAAAACCTGTTCGTTAGGAGGTATTGTATGGCAACTAACAAGCGCGTCTTTACGTTGCGCCTGTCCGATGAGGTTTTTG
ACAAAATCGGTGTTCTTGCGACAAAAGAGCATCGGTCCATCACGAACTACATAGAGTATGTGCTGCTCAAGCATCTGGAA
GAAGTTGAGCGAGAGCAAGGGGAAATCAATCTTGATGACCCCAAAGGAGACTAAAGCATCATGTCAGTTTTGAAATCCAA
GCGCACAGAAAGCAAGGCGGAGTATGTGAATGTCGCCAATGCGATTTACATTGAAACGATAAACTTCCTGACCCGCATTT
CCGCAAGGTA
>A2-165_NODE_3_length_394265_cov_48.861536
GACGGACGTACCTCTGGCGCACCAGTTGTTCCGCCAGGAGCATAGCTGGGCAACTACGTACGGATCGGATAAACGCTGAA
AGCATCTAAGCGTGAAGCCGACCCAAAGATAAGATATCCCACTGATTGAATCAGGTAAGATTCCTTGTAGACTACGAGGT
TGATAGGCACGATGTGTAAGTGGAGCGATCCATTCAGCAAGTGTGTACTAATAGATCGAGGGCTTGACCACAATTCGCTT
GAATTCTCAAGTCAATGATAAAATGTAAGCAGTGATTATTCAGTTTTGAAGGCACGTCCTTCAAGAAATACTGGACAAGA
ACACAGCAATGTGTTATACTTGGTCAGTCATATTGGTCGGTGACGATGACGGTGAGGTTCCACCTGTTCCCATTCCGAAC
ACAGAAGTTAAGCTCGCTCGTGCCCAAGATAGTTCGCTGGAAACGGCGCGTGAAAATAGGTAGTCGCCGACTTTTATATG
GCCCGTTGGTCAAGCGGTTAAGACAGAGGCCTCTCACGCCTTTAACATCGGTTCGATTCCGGTACGGGTCACCATATGCA
CCTCTAGCTCAGTTGGTAGAGCAACTGACTCTTAATCAGTGGGCCCAGGGTTCGAGTCCCTGGAGGTGCACCACAACAAC
AAAATCCGAACTTTTTTCCGATAGGAGAAGGGTTCGGATTTTTTGTATTCTTTGGAAAACAGAACGAATCCCTTGCTTCC
ATCGAAAAACGTCCTAGACCTTATCATAAGAAAGCACGACAGACCACGCTAAGAGTGCCGTAAGGCAGAAAGGACACAAA
CATGAAGTGCGATGCAAGAGCTTGCAAATTCAACATGGACACCGGCTGCGTGGAGCTGCTGCTCCGGGATGGGAGAAAGA
TTTCCATCGACTGCACCGGGGTTGAGGATGCACTGGATGTGACTATGGCGCAGCAGACGGAACTGGACTACCTTATCTAC
AATGACCCACTGGGCTATGCGGATTTGATTCTGAACGGTAATCCGAAGGAATATCTGAGGAATGTGGCTGGAAGTCATGG
GTTAGAAAATTAAAGGCAAAACAAAAACAGGGTGCGCCCCTGAATAGGACGCACCCTGCCAAAATCCACATATGATAGCG
ATATGTACAACAGGGCGTTCCCCGTCGGGAACGCTCTGTTTTTCTTTGCCGGAGAGATGAGCCTGTTCCGCCTGCCACGC
GGCAAATTCTCTTTGCCCTTCTTCGCTGTTCCAGCAGGCAAGGATGGCCGGGTAGAATGCCCGTGCCAGACGGTCGATGA
CTTCATCGGGATAGGGGGAAGTGTTTGTGGACTTTTTCTTTGTGTTCAAACGCACGCTCCTTTGATCGTCCCACCGCAGC
AAAGTCGGGCGAGAAAATCAAAGTTCCAAATTTTTATCAGGCGCAAGGGCGCGGATGCTTTCCGCCCTGCTCTTGCGGCT
GGTGGCTCGTTGATGACTTACAAGTGCCTGTCGTTATGCGATTTCTTTCTCGTTCAGCATTTCTTCAAACTGTGCCATAT
ACGCCTTGTGCTGCTTGAGGATTTTTAGCGTTTCAGTTTTGGCGTAGGAATCGTCCGGTAGCTTAGGCAAGTATCTCATC
AAAAAATCAAAGTCCTGCTGAATCCGCCGGACAGCGACTTCCAGCGCGGAGTAGTTGATTCCAGAGTAGTGTGAGTAGCT
CGACTGCGGAGCGGGGCGGTCCTCCGGGTGCAGAATCTCGTGCACGATCTGCTTGCGGTTCGGAAAATCGGCTCTGGCAA
GGCGGTGCATATCAGCATCACGGACTTTGAACTGCCCGGACAGGATTTTCTCCTGCATACCGGGCACCATCTGTTCCATG
ATCTCTACGCCACGCATGAATTTTTCAGAACGGGCAACGTAGGATTCGCTGACATTGTTCCGCTCCGCAATCTGCTTACG
AACGCTTGCTTCTGCGGCAGTGGGAGGAATTGTGTCAATTTGACACAATTCCTCCGGGGCGGTTTTCTTGGCAGCAGCCG
TGTGCTGGTTGTTGCCGTTTCCACCGGGCTTCCGATGTTCCACACTGTACTGCTTTCCAATGAGGAACTTCTTCTGCTCC
GGGGTTAAATTGCGCCGCCCCAGCTGATTCTTGCAGATCCAAGCGAGAGCTTCCTCACGATTTGCAAAGCGGAGCGGCAT
GGTAGAAAAGTAGATTTCGGGATGCTTCTGAAGAATCGCATAACGATTGTGACCGTCAACAAGTGTATTGTTCCACACGA
TCAAAGGAGAGAGCAGCTTGCCCGCTTTCAGGATATTTTCTTCAAGCTGCTTGAATTCATCATCGGTCAGAGGGGGAATC
TGGGACTGAAACTCCGGATCGATTTTCAGATTGATCATACGCACACTCCTTTATCTCTCCTGCTGCGCCGGTTCTTCCTC
CCGGAAAAAGGACGCAACATTCTGCTTTGCGGTTTTCAGTTTGAGCAGTTCTTCCTTAGCTTCCTTGTACTGCTCGTAGA
ACTTTGCCTTTTCGGATGCCAGCTGCGCATACTCGGCTTCCAGTTTTTTCGGGCTGGGCAGCTTGGTGATGTTGTTTGCC
TTAAAATAGGCTGCTGCTGCCCGGTATGCTGTCAGCTCTGCACGGTGCTGCTCCTCAAAGGCTGCGGGTCGTTTGGCAGC
TTTTAACTGCTGTGTGATTATCTTGGTGCTGGCATAGGCTGCGACCTGATAGCGCAGCTCTTTGTTGAATTTCATGCGAC
CTTCGAGGTCTTTCACCACCGCCAGTGCGTCGTGATACTTGGTTTCCAGTTTGGCGATGCGCTGGTTCAGGGCGTCCTCG
TTGAGCAAATCTTTCTCCTGCAAGAGGATCAGAGTTTGTGCCATGGCTTTGAGGTTGTACTTCTTTGCCCAACGCTCATA
GCCTGTGCCCTTACCCTTGGCCAGCTTTGCCTGAATGTCAATCAGTTTCCCGATGGTATCCTGCTTGAACTGCACCTTGG
GTTTGTGCTCTGCGTTTGCGTTCAGGGTAGCAAACACAGCTTTCTTGTCGTAGTTGTCACCGAGATGTTTCGCTCGGATA
AACTTCGTTCTGCCAGCAGGCAAGTAGCTGAGTTGTTCACGGCTTTCCTTGACGGCAATGCCGTACTGCTGCAAGAGCCT
GTCGGAAAAATCTTCAAAGCTCGTGGCACGGTGCAATACAGACGAAATCTGTCTCCGTAAAGTATCCTTCACAGTTTCAA
ACTTCTTCTGCCGAGGCTGCTGTCCAGCTGTGGTGAGGGCTGCGTTTTCACGATCGAGTTTCAACTGGCCGCGTCTACGC
GCCCAATACTCAGCTTCGCTCACGCGCTCCTTGGAGCCGTTGAGCAGGTCGATCTGGTACAGACCAGCACCCTCACACAG
CTCCATGACCTCAACACGCAAGTGCCGCATGGTCTGGGCTGTGCTGGAGTGCTTCATACCCTCGCGCCAGTCGCGGGGCT
TCTGCATATAGGGCTTGCGTTCCACCTCTCGTGTTCGGATGCTGCCAATCACGATGTGGACGTGGATGTTTCCCGAACGG
TTATGCCCATCCGGGTGAGTGCAGACGATGGCAGGATGACCGGGAAAATTTTCAGAACAAAACTTTAGGCCAAGTGCCTG
TGCCTTTTCCATGGTCAAGCCGTTGTCGGCTGCATCTCGTGGGTCAAAGCTGATGATATACTGGTGACTTTTGATATCAC
CATGCTGGGTGTTCTTGCCATACTTGCGGTTTGCCAGCAGACAGGCTGTTGCAAACGAGAAATCGCCGCACTCAAGGGTG
TCGAGCAGGTACGAATCCCGCAGCTTCGGCTTGCCCTGTTCATCCAGAAGTTGCTTCCCGGTGAACGCGTCGTGCTGGTA
AACGAGGTACGCTTCGATGGCGGTGTAGTCCGAGTTTTTAGAGCTTATATGCTTGAGCGTTGCCATACAGTTCACCCAGA
AGTTTCTCGGCGTTGAGCCGAAATGCGGTTAGGTCTGCAAGTTCGTCAAGAATTTTCGCTCGGATCTGCTCGGTGTCTGC
ACCGCCGAAGTTGAAGTGCCTTGCAAGTTGGTTGAGGTTGGTGCCCACTTTGCTGCACTGAGCAAGCAAAGTGGAAACAG
CGGTCAGGGTTTCTTCTCCGCCGCCGGCAACGATGACCGTTTTCTCGATCTTGACGTTGTGGATGGCGCGGCGGATAAAA
GTGGAGAGGGAGAGATTCAGGAGTTTGCAAGTGAGTTCCAGTGACATTTTTTCCTCCGCTGTCACACGGAACTTGATGAC
GTGCGTTTTGTTGTTCGGCGTGTCGTAGCGCTGGGAATTGCTAGGGGTCGATTGAACATTCGTTTTGGTCATTGTACCTC
CTGTCTGTTCGATAACTCCTCGGTGAAGTTATGTAAGCACGACACGCCGTTCCATTCGTGCCGCAAGGCACGAATGATGA
GCAGGGTTTGGGGCAGGCACGCCCCAACAAGATCACTTCGGAAATGCAGACGCATTGCAGAAGTGAAGTCCCGGATGGAC
AGGAAATTTTCAAGAATTGAAAATTTGTGGCCACGGGACGGTTCTTGCCCTCTACCGCTGCGCTCAAAACGCTTCATCAA
CAAATGTTTCCGAATTGTTAAGACGCAAAAATAAGTAGAGAGTTCCGCTGCTTATGTAATGGGGTCACCGTTTGCTCCGA
ACGAAGTTCCTGCCCCTGTTTGTGCAGCGGCGTTGGCTATAAAGCCGGTATCACGTCCGGTCGGCTCATGAAGTTTTCAA
GGTACGTTCCCCACAAAAGAAAAATACCGCCCACGCAGCGCAGCGATGATTTTGTCGGGGTGAATCGGCGGCAAAATGAA
TCGGGTGTGTTGCGGGGCGGTACGTTCTTTCCGGGCAATCATCCGCTGAAAGTGGTGGTTATCACGGTGAGAACCACCAC
TTTCAGCAAGATTTGGAATAAAGGGTATCATGGAAGTGTAGGCGCGTCAAGATGGTTTTGCAAAATTTATTGTGGTAAAG
CGGTGGTAGTAGGACTTATTTGTGTAGTATGCTCCAAAAGCCATATTGTAACTATATGTTTCTTTGCAATCTACGGATGA
AGAGAAGGAGAAGCTCTAAATCTGCGTCGGAAAGCTCTTGTATTCCCTCTGAGATGGCATCGATTAGCTCTGGTCGATCG
TGGTCGCTAAAGAATTGCTCTGGAGTGATGCAAAAGTAATCACATATATTAAAGAATTGCGTCATGGATGGAAGTGCTTT
TCCGGAGCTTATTCCTTGAATATAATTTTTGTTTTGTCCTAGCTCTAGGCTCATCTGATACTCTGAAACATTGCGTTTCA
TGCGAAGTTCTGTGATTCGTTGCCGAAGGAAGCTTGCATAGTCCACATTTTTTCACCTCATCAGAAAGCATACAGGGAAT
TGAATTTAAATGTTCCAGATAGAAAGCCTCGATTTGGTTAAAAACGGCTTGACAGTACAGAACTAATGTGGCAGAATAAA
ATAAAAGGTCGAATTGTACAGAAACATTCTGTCAATGGCATAGGAAAATTCCAGGCAGAAATTCTAATGGAAACTGCTGA
AGGCGATTATAAAGAGGGGAAACGTCGATGGAATCAAATCAGGCACAAGTGATCCGTCAGGATCTGAGAAACTTTTCCGG
CGCAGTGCAGAATATGGTGCAGGGGGTCAGAGCGGCATCTATTTCATGGGGAGATCAGAACTACCAGATGTTGTTTCGGT
CGATTCAGGGACTTTCCATAAAGTCAAAACGTGTGCTGGATAGTGGCAACCGTGCAGCACAGGCGGCAGAACGGTTCTTT
GAAATATCCCAAGAACAATACTGAGAAATAGTTCAGAGGAAACTGTATGACACAAGTTTCAGTAGAAGGTCTCAAAAAAG
TAAAGCAGGCACTACTGGATTTCAAAAATCAAGCTGCGCCGATGTCCTATACCGTTACAAATCATAATCAGTCCTGTCAA
AGCGATGCATCGAAGTCTGTGAATAAGACCAGGCAGACAGTCGAAGAACTGACGCAGAGGGTTAAAACTCTGGAAAATAA
GATTCAGGAACTGGAACAGTCGATTCAGCAGAGCGAGAGAATGATTCAGGAACTGGAGCTACAGGGGAAGGAAGCACGTG
AGACGATTGGAACGCTGGAACAGCGTGTAGCCAAAATTCAAGAGGAACTGCGGAAGATTGGAAACGTCTCAACAAGTGAT
GAAAATGGACAGAGCCAGATTGCACAGCGTATTCGGCAATTGAAAGCGGAATTACAGCGATGCCGTGAACATATTTCACA
GATTCAAAATGCTGTAAGAGAAATGGAACAGGAGAAGGCTCGGCTTCAGCAGCAAGAGGAATGGCAGCGCAGCCAGAAAG
CGCGTGCAGAGCAGGAACTTGCATCCCAGAAGAGACGGCTACAGCAGTATCAGGGTAAACTGGAACGTCTGCAACAGCAG
ATGAGCATTTTGTCCAGCGCACTGGGAGAGTATCAGCAGTCGATGCAAGTATTTCAGGCGCAGGCAGCACAGCAGGGGCA
GGTCACGATGCAGTCTGTAGACAGTTGCATCCAATGCGTGGAACTTTATATGCAATATTGCTAAGTAAATTCGATAGATA
AATGAAAGGATGTGTTTCTTTTGGCAAGCGCACAAGTCAAGATTCAGGATTTGAAAAACGGAATCAATGCCTGCGGCGTA
TGTACACATGAATTGCAGCTTACAGCTCAGCAGCTCCAGCGTGATTATATGAGTGCTGGCTCTGGATGGAAGGATGAGCA
GTACAAAAATCTTGGACAGATTGTCGAGGATAGTTGCACCGCAATTCTGCAGCCGATTCCGCAGCTTGAAAACTGTCAGA
AGTGGCTGCAGGAGCTTGCAGCTTTGGTTGAAAAATATGAGACCTGATGTCGGTTTATAAAAAGGAGGTTGGATATAATG
GCAATGAACGCATCCGTTTCTGCTATTCAGGACATGGAAAAGACGCTTGCGGATACAGTGCGTAATCTGGATACGCTCAG
TGAAAAGATTAGCACGAATTTCCGTCCTTCGGCAGATTGGAACGATAACCAGGCGGTGGCTTACAATCAGGTGATGCAAA
AGATTGCCCGGTTGGTCAAATCACCGACAGCGGACCTGAAAAAGCAACAGGAAAAGCTGAAACAACTGGAGGAACTGGTA
CGGAGTTATCAGAGCCACCAGTTTAATGGATAAAACAAAATCATTATGGAGGAATCAAAAATGGATCTGAACGATTTCAC
AAGTGCGGAAAACAAGAAAATGACGACGGAAAATGATATTCCGACGTTCAACCCTCCTATAGGTGATGCACCAAAGGTGG
GAGTTGATGGTAAGAGCAAGAAGGCGCAGACTTTTACACCCCCTACGACATCCAACATGGATCCGGGATGCTACTACCAC
CCGGAAGAGAGGGTGGTAGGCCACTGCGCACGGTGCGGCAAGAATTTGTGCCGCTATTGTTGCGATTCCTTTGGTGTGAC
TGGTGGTGAATATGCAGGAAAGATGTTGTGCTATGACTGCACTACAAAGCTCGTGAAGGATAATGTGGAAGAACTGCAGA
AAAACCATAATTATATCCATGGACAGTATACGCAGTGTCTGGTTGGATGTGCAATCGGTGGTGTGATTGGATTCATCTGG
GGGCTGAGCGGTGGCATCATGGGTGCACTTCTTTATATGGTACTGTGTGCAGCGATCGGCGGCAGCGCGAGTAACTTTTT
CCACCGCTTCATTGCAGCAATTCCGGGGTTCTTTGTTTCCACGGGAAACATGGTGATTTCGATTTGCGTCGGTCTGTTTA
AATTTATCTTCTGTTTCTTCCTCTATGCGATTATGGCATTGTTTGAAACGGTCAAAAAGATTCTTTACTACCGCAATTAT
ATGGCTCAGACGGCAGATTGTCTGGAAAAGGACAGTTCTGCCCTGCAGTGCATCCGGGATCGTATGGAATATAGCCGTGT
GATGAATGAAAATCGCGGTATGAGTCTGGCAGATCTGATGAATGAAGGCAGCGAGCTGTACAACAACTCTTATGCTCGCA
TGGTTCAGGAACAGGGCGAGGAAAAAGCAGAGGCATTTGTCAGCAGATGCACTACTCAGATCGCCGAGAACGGCGAGATC
ATCCGCAGCTTTGCAGCCTGATCGCCTGGCAAGGACAAAAAATACTGTCGCGCCAAACGACTTGTTTCAGCAGGAGGTTA
ATACAGTATGGATAACAATGATGTGGTCGCTGCACGTCGTCGTGCATTGCAGGAAGCAATTCATAGCGGTGAAACCGTTA
TGGTCTCGCCCACGGGTCAGGTTCAGTTGCCGGGCGAATCGGATGATCCTACCCGTCCGGGAATTTCGGTCCCGCAGGGT
AAGCTTGCTTAAGGCAGGAGGGAGTAACAATGGCATTTTACTGGTATCAGAGTGATCCCGACCTCTATCGGGCAGAAGTC
CAGGCCATGAACAAGTTCTTTCCGTCGTTTACGATTCATCAGCTTCCTGATGGTTCCGGCAGACTGTACTGGCGTGGCAA
AGTGCAGCCCGCTGGTCCGGACGGTATGGTCTGGGATTTGATGCTGATTTATAAAAATGATCATCCTCATGCAGGCGCAT
CGGAATATGGCGGTTCGATCCAGATTCTTCCGGTACAGCCGCGGCTGAAGGATATAGCGACCCGCATGATGCCGATCCTT
GAGGAAACATATGGCAGCTACGAAAATTGTGTAAGACATGGCTTCGGTCTTGGTCTGCCGCATATCTATCGGGATAATTT
CGGACGTAATGAAGAATATTTTATTTGTACTGCAGATCCGAAATACTTCAAGACGGGTATGACACGTTCGACTTCAGCTG
CATCCTCTCTCAGCTGGGCCTGTAAATGGATCCTTCTGTGCGAAATGTGGATGAATGGCGAAATCAGCGATGATGTTGCG
CTTGAAGGCAATTATTGAGTATTGAAAAACACTCATCACTCACGTCGGTGGGTGATGAGTGTTTTTGTTTCGAATGAGGT
GTGAACAGATGGAAGTGGTCTTTTCGCAGCGGGCGATAGCGGCAGTCATGGCAGAGACGGCAGAAAAGATACAGACAGAA
ACGGGCGGTCTATTCCTTGGCAAAGTGATCGGGGATACATGGTATGTTGTGGAGTCCATCGACCCCGGTCCGAATTCGAT
TTTTGAAGTCGCATATTTTGAATACGATCAGCCGTATGTCCAGCACCTGATTAACAAGGTCGCTGCAATTTATCAGGAAC
GGTTGGAACTGATTGGGCTGTGGCATCGTCATCCGGGGTCTTTTGACCAGTTCTCGGGGACGGACGATCAAACTAATCAC
GTCTATGCGTCCATGCGGCCGCAGGGAGCAATCTCGGTTCTGGTCAATCTTGATCCGGATTTCCGTATGACGGTCTATCA
TGTGGGACAGACATATCGGAACTATCAGCGCATTTCCTATGAGATAGGAAATGAACGGTTTCCGCAAGAGCTTCTAAAGT
ATCGTTCGGTAGAAGATTCACTTGCTCTTATGCGGCGGAAATGTGGTCGTTCTGAAGCAGGAGGAACATCCAACAAAAAA
TCCATCGAGAATTTCATGGAAGAAGTATCGTCTTACCTTGATATGCAGATTACCGCACCGGCTATGGGCATGAAGCAAGT
GGTCTCGGAGGAACAGATGACTCGGATGCTTGATCTCTTGTATGCTGATTTGGAATTTTTGCAGGAGAAAAATATCTCTG
TTCGGGTCAGATGGAATGAGAATACATTATGGCTTTTGCCGAAAAGCAATAACGAGAACGAAGCTGTGCGTTTTACAGAC
CTGACGGAAAATAAAATGCTGGGAGCATGGCGTGAAAAGGTGTTTTATTATCATTCCGGAGATTTGGAGAAAGCATGGAA
TGATGCACATGACACATCAGATGACAAGTCACCGAAAGAAAATGGGCGAATGGAGGAAATTGCCAGACGTATTGTTATGT
TTGGCGTGAGAAAGGGTAATTGATATGCTAGAGAATTTTTTTGGGGAAGAAATAGAAAAGACGGTATTCCTTTCGGCGGC
GCAGATGAGGGAAGCACACCCGGGGCCAGTGAGAGGAAAATATTTCAAGGACACTGCTATCTTCAATATTTTTCCGCCGG
AGCTCTCAGAGCGTGGGGAGTTTTTGGGGCAGATCCTTCCGGAAGGCTTTGAGCCGAACGCCAAAGGTTTTTGCGGGGTC
GCAAGACAGGAAAAAATTCAGTTCTATTTTGACGGAAAACCAATCAATGCGGAACCCTATGAATTGCACCAAAATATATT
TTCCCGCAACAAAGGTATTTTAGAAACGGATAAAATGGATCACAAACGGGCAGTGATTCTGGGGTGTGGATCAGTTGGAA
GCCTCGTAGCAATGGAACTTGCCCGGTCCGGTGTGGGCCATTTTCTGCTTGCTGACCCGGATGTAATGGAATACCACAAT
ATCTGTCGGCACCAGTGTGGTATTGAGGATGTCGGAGACCTTAAGATAAATGCACTGAAGCGTAAGTTGCTGAATATCAA
TCCTCAAATTGATGTGCAGATATTTGAGGGAATCGTTCAGAACATTCCAAAGGCCATGCTGGATGATTTTTGTGTAAAAG
GGGAAACCGTTTTTGTGGGCTGTGCAGATAACCGTGGAGCAGATGTCTACGCAAACCGCATAAGCATTTATTACGGAGCG
GCATTTCTCTCGGTCGGATTCTGGGAGCGTGCCTATGCCGGAGAAATTTTCTATCATATCCCGGACAGGGGAATGCCCTG
CTACGCATGTGCTTTGGGCGAGGGCACGGAACTTTCGGCACGGGTGCAGGCAAACCATCATGTTTATTCCAATCAGGAGA
ATATTGAGGGAGTCCGCTTTGAGCCGGGCATCTCAGTGGATATCAATTTTATCACCTGCATCGGAGTGAAATTGTGCCTT
GATATCCTGAACATGACGGAGCCGGGCTACCGGCCTCGTTTGCTGAACGATCTGAAGCAGTACACACTGGTGTGCAACAC
AAGCGACCCAGAGATCGGCGGGGAAATGGTAGAGATATTCAGCTATCCTTTGCAGGTCACCACCTCGCTCAAGGTGGGTT
TCCATTCAGAAAAGTGCACAGGACAGTGTCGATATGAAATCAAAGATCATTAAGATGTCTTGAGAGAGAGGAGAACACGA
TGGATGCTTTGACGCAGGCAGAAGTATTTGCTCTGATCGGGGAACTGAATGGTTTCATTGAAAAATGGGACCCCCGGCTC
GTCACGCAGGAAAGAGAATATCAGGCAAAAAGAACGAGAATCATCGCAGAAAACAATGCGGAAAAGACGCGCCGGGAAAA
GGCTTACAAACAGGAATGTGAGACACTGTCACGTCAGTCGGCCAAAATGATTGAGGATGCCCAGAAGATCCTTGAAGATG
TGGATCAAATGGATCAACAGCTGATGAGTTCTGACAAGTACTACAGCAAGACCAAAACACGTAAGGAAGCCGAACTGGCG
GGCGTGGAAAGCCAGGCATACAGAAACTATACTGCATTGATGGAGGGAATTGAGGCAATCCGCAGGGACTATGGCCAGAT
CTCGAAAAAATATCGTGAGTCCATGCTTCCTTTTCTGATCAATGATCTGCACTTTTTGTTTTCGGCACAACGCAAGAAAG
ACTACGAAAGCCTTATTGTGCTGAGAAATACGGTGCATAAATTTGTGAATGAGGTCAGTGAACTGCTGCCGGAAATTACG
CAGGATGAGCTGGCGATGAAAAAAGAAGCGTTCGAGCAGGACCAAAAGACTCTGGCACTTAATTTCCTGTCTACGATTCA
GGAGTTTGATAATCAGGAGAGCATCAAGAACAAGAGCGATGAAACGCAGCTGCAGAGAGAACTGGATGAACTGTTCCCGC
AGGAATTTGTTGATTTTCTGGCGCAGACGGGAATGGACTATGAATCGCGCAGAGTGAAAGTGAACAGCGGGAAAAACTTT
GCAGATGGAATCCTCTGGATGAGCTTTACGGATTATCCTCTTTTGCTTCTGGTCGAGAATAAAAAGCTTTTGTCCCTTCT
GAAAAAGCGCTGTGCCCATATGATGGTTAACGATGTGATCCGCTTTCCGCTTCCGATGGCATGTAAAGGAGCTGAACCAC
TCCTTGTGATGTCGGACGCTCGTTTCCCGGAAAAGGCAAAGCAACTGTCGCATGCATGGATGTTTGGTGTTCTGGCTAGC
AGCCCTGTGGCAAAGTTGGAAATCACGGTGATCGATCCTGAAAACCGTGGAACCAGTGTCGGACCTTTCTTTGATGCTCG
CAAGCGTCTGCCAGAACTGTTCGGTGAAAAGATCTGCTTTACGGCAGAGGATATCGCTACACAACTGGCGCTGTTGAACG
AAGAAATTGAGACGACCCTGATGGACAAACTCGGAACAGAGTACGACAGTATTTTTGACTATTCAAGGGAACACCCGGAA
GAGACCCTGCGAGTCCGCTGCCTCGTGATGTATGATTTCCCTCGCAATATCAGCGATTCGATTCTTACGGATGTGCGCAA
TATTCTGCGTAATGGCAGCCGGTGCGGCATTTATACAATGATCATTTGCCCGCCGCCGCAGCCAGGCACACGTCAGGAAA
GCTACCGGCAGATGCTGCAGACGATACAGCCCCTAACAGCGGTCATCAAGCAGGATCAGCAGAGCTTTTCGGAGCGCGGC
TTGCCGTTGCTTTATCATCCGATGCCGGATAAAGCCGGTTTCGACCGCTTCTTCAGTAAGTATATGCTTATCTTTGAGGG
AATGCAGAACCGGGGCATTGCGTTCTCGCCGTTTATCCGCAAGCTGGTCGAAGCGAAAGATGATGCAGAGCTGGATGTTT
CCATTCAGAACCTTACTGAATGGAAACAGATATCTCAGGAGCCATTTGATCAACAGTCGGCAAGTACAACTTTCCCGGAG
TTGTTCTGCATGGGCCAGATCGCTTATCCGGCCGAGATCTTTGATGAAAGCATCGGCTATAAAAAAATCGTGCGTGCTTT
CCGCGCGGAAACACCGGGTCACTCTATTGATATGAGCCGTGTGGAATTGCCGATGATGTTTAATCTCCATCATCCACTCA
ATCTGGAGGTAATCGGAGCTGAGGCGCAGCACGATAATATGCAGAGTGCAGCATATCGCGTAATCTGGGGCTTCCTTCGG
AAGTGCCCGGCATCCAAAGTGCGCTTCTGTATCTTTGATCCGAAAGAGGGCGGCGGAAGTGTCCGTATGTTGTCCAACTT
CGTCAATAAAATGCCGGATTCCTACAAAAGGGCTGTCACGCAGATGTCCCGGACAGAAGAATTGCTGAGCTGTCTGAAAG
AGCTGGAAGGACAGACGCTTGATTTTATCCGTGACCGCCCTGATTATGATGATTTGCTGGATTATAATGCGCACAATCCA
AGACGTACAGAAGCGATTACATTGCTCATGCTGTATGATTTCCCGTTGAATGCGGACGCTCGCTGTCTGGAACTGCTGTC
CTCTGTTATGCAGAAAGGAAACAGGTGCGGCATCTATGTCGTTCTGTGTCGGAATACTGCGGTCGAGGTGGCAAGCAGCT
ATGACCACATAGACGAAAAACTGGCCGAACTGGAAAAGAATTGTGTCCAGATCGAATGTAAAGAAAACGGCTTTGCTCTG
CTGCCGTATCATCTCTCGGTCCGTTTGATCGAAAAACCCGATGCCGGACAGTTGAAAAAATTTGCGGTAGAATATCACAA
GGCAGTCGAAAAACTGAGCGTTCAGAGCATCCATTTTGAAGAAATCCTCCCGCCGGAACCGTTCCAGGGCAGCACAGCCA
AGGTACTGAAGCTGCCGATGGGCATCGGCGATGGCGATTCGGTCGTGAGCATGGTGTTTGGCGAGGGCACTTCGCATCAT
GGCCTGATCGGCGGTGGTACGGGTGGCGGCAAATCGACCCTGCTGCATACGCTGATTATGAGCAGTATGATGAACTATTC
GCCGGAACAGCTCAATTTGTATCTGATGGATTTCAAGGGCGGTACCGAGTTCAAAATCTATGAATCGGAGCGGTTGCCGC
ACATCAAGCTGCTGGCGCTGGATGCACTGCAGGAGTTCGGCGAGAGCATCTTGGAAAATCTGGTCCAGGAGATGGCGAAT
CGCTCGGATATATTCAAGAGATCCGGTGGATATACAAAGCTGGAAGACTATGTTACCAATACCGGAAATAGCATGCCCCG
TATCCTTGTCATCATGGATGAGTTCCAGATTTTGTTTGACAGCGGAACAAACCGCAAGGTGGCAGAGCGGTGCGCAAATC
TGGCGAAGAAGATCGTTACGGAAGGACGTTCCTACGGCGTGCATCTTCTGATGGCGACTCAATCCACCAAAATCATTTCG
ACCCTGACGCTGGATCGTGGTACGATCGAGCAGATGCGTATCCGTGTCGGCCTTAAATGTGGCGAAGATGATACTCGTTA
TCTGTTTGGTGATACCCATTGCTCGGATGCAATGAAAAAAATGGAAGGACCCCGCGGAACCGCTGTGCTGAACGAAGACT
ACACAGAGAACAATCCGAACGTTGGCCTGCGGGTCGCTTTCTGCAATGATGAAACCAAAAAGTATTACCTGAAACAGATC
AGTGAGAAGTTTGCGGATTCTCCCTGCACGATGCAGGTGTTCGAGGGCTCCCGCACTGTGCCGATGCTGGACTATCTTGC
TGCACGGTCGATCGGTATTGCCGATACCAGCACGGTCACTGTGCATATGGGCGAAAAAATTAAGGTGGATGACCCGTTTG
AACTGACGTTTGACCGCAAGAAACAGCATAATGTCCTGATCTGTGGTTCCAATGATGAACTGATGGATCGGACGGTCAAT
CTGTTCCTGCTCTCGGCTGCGCTGAACCGCAGGGCGTGTGTGTACTGTGTGGATGGCGACAGCATCGTGGGAGATGACCG
CTGCGGAAGTTTTTATCAAAGCCTCGAGCATGGTGTAGCAGAACTGCACACTGCACATACCCGTTCAGATATCGTACAGT
TTGTCCATGACCTTTACGAAAAGTATCAGCAGCGCAAAAAGAAAACAGGTGGAGATACGGTGCTGTTTGTCATCAAAAAT
CTGCAGTTCCTGGATCTGATGCAGACGATGCTGCTGGGTGACCGGGTCGATGAGGCGGAGTATATAGAGTTTCTAGCAGA
ACCCAAAGCAGTGGATGTCCCGCCGACTGTGGTGGAAGATCCGACGCTTGATCTTCTGGCTGGGTTCTCTGCAGAACCGA
CGGATTCCCCTGTCGAGCCGACGGGATTCTCCACGAAGCCTGCGGATGACGATCCCTTTGCCGCACTGCTGGCTCAAGTG
CCGTCTCTTACTGCGGATGTGGCTCCGGCAGAATCGCAAAATGTAGAGGAAAGAGATCCGTTTGCGGATCTGATGGCATC
GTTCTCCAGCATTGGCGCAGACTCTTCCCATGTTTCTGCTCAGCCTGTCTCCGGAGCAATGGGAAATGCTAGCGAAAAAT
TGCAGAAACTGATTGCAGACGGTGCAGCCTATGGCATCCACTTTATCATCTGCTCCAGCGATTATCAGACGGTAAAGGAG
TCCATGCACTTTGGCATGAACATTTTGAACAAGTTCCGGGAGAGAATCGTGTTTGCACTGAGTGATTCGGATGCATTCAA
TCTGATCGATAACGTGAACGTTTCCACGCTGCATGACAATACGGTTTACTATACAAATGGTGCTACTGATACGTTCCAGT
TCAAACCGTATGTCAGCCCTGCACCAGAGCAGGTCGAAACTTTCTGTAGCGAGTTGTTGCCAATGTAAAGGGTGATTCGT
GATGACAAATGTAAACTCATCTGCGGTTCGTCATGCGTTGAATCAGACAACTGCTGCGCGGGAAGCAATCGGGTATTTTA
TTCAAAGAATCCTGCAGCAGTTTAATAACGTCAATCATAGCTGGAATGACCAGCAGTCCAGAAGACTTTATGCAATCGTA
CTCGACAGCGTCACAAGTCTCCGAGCCAGCTATGGTGAGCTGCGTTCACTGGAAGAATCCCTCAAGAAAACACTTGACAC
AGTCGAGAAGTATGAGCAAATCGGACGTGCTACACGAACAACGGCAGCAGCGGGCGTAGCAGCGGCTGCTTCAGTAGCAT
CTGCAGGAACAAAAACAGCTGCCAGCATACGACCGAGCATCAAACAGGACAAGCCTTTCTCCTCCCCCAAATACAATGCG
ATCCTTGATCAGCGCTATGGGAATGCTGTTCCGGCCGCAAGGAAGGTCTTTGATTTGTTTGCAGAAAAGCTATGTATCCT
CAACGGCAATTATAGCGGACCGGGGCCAAGCCATTACTCGCCTGCTGAGCACGGCGTTTATTACAATGCAGCAGAGGATG
AGAAGAACGTGCGAGGGGCGGGTGCTACATACTACCACGAACTGGGGCACATGATTGATCATGTATGCATGAGATATCAA
AATTTGATGTCGGAAAATGCTGTGTTTCACCATGCGCTGGTCAGCGATGGACAAAGGTTAATTCAATGCTATAATAACTC
TACCCCGGAACAGAGGGAAAGAGCTGTGCGCAATCTTTGCGAGGGAGCATGGCACAGCTGTTCGGATCTCGCGAATTTTG
CTACCAATGGCCATGTTTGTGGTGGATGGGGTCATAGCGAAGAATACTGCGCAAGAGCATGGGCCATGGAGCATGAGGCG
TTTGCACACTTTTTTGAAGCGAGTATGGGCGATAGCATCAAGCTGCAACGGCTGACCAAACTTTTTCCCAATTCGGTAAG
AGTATTTAACCAGATGCTCGATGCGATCATTAAGAATGCAGAACCCTATGACCGTGAGCAGCGTGAACGTGCCATCTGGG
AAGAACGTTGACAAAAGGCAGAAAGGAGGCCGGACAGAGTGACTGTTGAAACTTTAGACGATCTTTTTTCAGACGATTCT
ATGCCCCAAACTGCTGTGGATGAGGAATTGTTTGAACTGTGTACCGAATTTGAAAATGCATTTCATCAATGCATCCCACG
TGAAATGATGCCTTTGTGGGTAACGGATGAGAAACTGAAGGAGGCCATCAGGAACTGTTTGCAGCAGAAAAACGCAGACA
TCCTCGGAGTACTTGGAATTGAAATTTCAGAAGACAGCATCTATTAACAGAATCAATTCTCTGCTCCGAAAAGCAGCCGT
TGTTTTTGGTTAGCTTGAGCGATTTAAACAGGGCTGTTGCAAAACAGCCAAAACGAAAAAATGAGATGGACTTCCCCGAA
AAAGGTTGCCTGTCTCATTTTTTGTTGTACTCCGAAACTGCAATTAACCAGATACAACAAGGACGGTATGTCCATTACTG
CGCCATCAGTGATTATAGACCAAGAAGAACAGATGCTCACCAGCTTATGGCGAAAACCACAGGTCGGTGGGTATCTTATT
ACAAAAAGAAGTAAATGCTGTTCGTTGATTTCATTATTCTATTGCACTTCATTGCAAAATATGGTATATAAATTATACGA
AACATTGGTTCGGATGAACGCTCCACCGTTCACTGATGTAAAAAAAGCGAGGTGCCTGCCATGACTGCCGTGATCTATGC
CCGTTATTCCACTGACAGCCAGCGAGAAGAATCCATTGAAGGCCAGATCCGTGAATGCACAGCCTATGCGGAAAAGAACG
GCTTCACGGTGGTGAAGCACTATATCGACCGTGCCGTCTCTGCAAAAACGGACAACCGCCCGCAGTTTCAGCAAATGATC
AAAGACAGCGAGCGCGGGATCTTTGATGTCATCATTGTCTGGAAGCTGGACCGCTTTGCCCGGAACCGTTACGACAGCGC
ACGGTACAAGACCCAGCTGAAACGCAATGGTGTGAAACTGGTGTCGGCAACAGAAGTCATTTCGGCTGGCCCGGAGGGCA
TCATTCTGGAATCGGTGCTGGAAGGCTACGCCGAATACTACTCGGCTGACCTGTCTGAAAAGGTCGTGCGCGGCATGACT
GAGAACGCTCTCAAGGGCATTTATAATGGTGGCACGATTCCGTTCGGCTACATGATCGATGAGACCCGGCATTACCAGCC
CGACCCGTTGTTGGCTCCGTATGTGGAGCAGACGTTCCAGAAGTATGCGGACGGTGCGACCATGACTGACCTGCGGGATT
GGTTGAAGGCGCACAACATCAAAAATTCAATGGGCGGGGAGATGTCCTACAATACGATTCAGCGGATGCTGAGTAATCGA
CGGTACATCGGCGAATTGCGTTTGCGGGATGTGGTACAGCCCAATGCGATCCCGGCATTGGTATCGGAAGAGCTGTTCAA
CAAGGTGCAGAAAAAGCTGGCGAAAAATAAAAAGGCCCCTGCCCGTCATAAGGCAGAGGAAATCTATCTGCTCACCACCA
AGCTGTACTGCGGCAAGTGCGGTGCGCTGATGTTCGGCGAAAGCGGTGTCAGCCACACCGGGAAGATGTACACCTATTAT
AAGTGTGCTGCTGCCAAGAAGAAAAAGACCTGCGATAAAAAGGCCGTGCGGAAACAGTGGCTGGAAGATCTGGTGGTCAA
CGAAACCATGAAGCTGGTGGAAGATGACGCTTCCATGAATGCCATCATTGTCAAAGTCATGGAATTGCAAAATCAGGAAA
GCACAGACCTGCCCATCTACGAAAAGCAGTTGAAGGAAACGGAAGTCGGCATCACCAATATGCTGAACGCTATCCAGATG
GGCATTCTGACCAGCTCCACCAAGGAGCGGCTGGAAGCTCTGGAGGATCAGCGAAAAGAACTGCAAGCCCGCATTGCAGA
GGAACGGCTTGCCAAGCCGAAGATGAAAGAAGAGTTCGTCCGGTTTTGGCTGCTCCGTTTCCGTAAACTTGATATGACCC
AGCCGGAGCAGCGACAGGCACTGGTGGATACCTTCATCAATGCCATCTATCTCTACGATGATAAGGTCCTCATTACCTTT
AACTATAAGGAAGGCACAGAAACGGTCGCTTTCGGGGAAGCCGTGAAAGCGGAGAAAAGTTCGGATATGAGTGCGCGAGG
TGTACCAGATTTTGAACGTCAAACCGTAAGATTTGACGTTCTTTTTTGTTATGTAACCCCGAAAAATCGGGGTCTGCACG
GTCGATGCACGGTTGGCGTTTTCATAGGAATCCTCTGCATGGGCTGAAATTACTTTGAAATGCGTGGTGAATTTTGCATC
AAGTCAACAGAGCCAGACGGAGCTGCGCCTTTACTTCGGGGTCTGCGTTCTTCAGAAGTTCCAGTAGAGCGGTCATAGAG
ATGGTCGGTTCGCCTGCGGCGGGTACAGCCTGCGGGCTGGGGCTTTCCTGTTTAGCATAGAACCCTTCCTCGAACTTCCT
GCCCAGTTCTACACGAGAGGACTGCTGGATATGGGCGTAGGTGTTCACCAACATATCTGCCGTGGCGTGTCCTGTGGTAC
CCTGAACGGCCTTCACATCGCCGCCAGAGATCATCAGCTGATTGGAATGGCGCAGACCGTGAAAGACGATGCGTAGGAAC
TCTGGGTGGGTATCCTGCCATTTGAGGAACTTCTTGCGAATCAGCACAGGCTCCACCGCCAGACCGTTGGGCAAACGGAA
TAGCATCCCACTGTCATGGTAACGTGCCGGGTCTTTCCTCTCGTCTGCCGCTAACTGATTCAGCCACTTCTTCAATTCCT
CTTTCAGAGCAGAGGTCATGAAGATGGTGCGGCAGGAGGATGCCGTTTTGGTACTTTTCAGGATGAGGGAAGTGGTGCTG
CGCTCCAGCTTGTCCGGGAATACCTTGATGATGCAACCATCGTCCACCTGATTCAAGGTTTCTTTTCGCACCCGCTGCAT
GGACTTGTTGATACGGAATGTTCCGATGCCATCCGCAGCGTCAAAATCGAGGTCTTCCGGGGTCAGACCTACGATCTCGC
CCTCTCGCAGTGCGCCTACCAGAGTGAGATGCACCGCCAGATGCAGGATGGGGTCGTCCATGCTATCCAGAGCCGCTCGC
ATTTCCTCTACTGTCCAGATGGTACGCTCCTGCGTGGACTTCTTGGGGCTGTCCACGGGAACCGGACTTTTGACGAGAAT
GCCCCACTCTACGGCATACTGGAACGCTGTTCCTAGCAGCCGATGCACTTCGTGGATTGTCGTGCCGGATAGAAACCGCT
GCTTCTGCTTTTCGGTCAGTTCCTGCTTCTTTCCTTCGATATACGAACCGCAGGGCGTTTTGCTCAGGGTCGTGTAGAGG
TTCTCCATGTGGTAGGGCTTGAGCTTCTGCATTTCCATGCTGCCGATATAGGGGTTGATCAGGTTCTGGATGGTGGAAAG
GTTGGATTCATAGGTTTTGGGCGCCCACTTGTGCTTGCTGCACTGTTTCGGCAGCCAGTCCATCAGGAACTCTGCCACCG
TCACCGAGGACGGAATTAGGAAAGTGCCAGCCGCCAGTTCGTACTCAATCTGCTTTTTTCGGTTTGTTGCCTCCTCTTTT
GTGGGAAAACTCTCCCATTTGTCGCAGCTCTTGCCGTGCTCATCTTCGTAGGTGTAGCGGACGCTGTAAGAGTTGCCGCG
CTTCGTAATATATGCCATACTGTTTGCCTCCTTATCAAGCTGCCCGGTTGAGCCACGCATCGAAACTGTCCTTCGGTACA
CGGATGCTTCCGCCTACCCGCAGAACACGGAATTCGGTGGTGCTGTTGCACAGGTTGTAGGCAGAGCGCAGGCTGATAGC
CAGCATTCGTGCGATCTCTTCCACCGTGTACACCAGCTTTGTGGTTGCCGGGCTGTCAGTCGGAGACTTGACGGCATTGG
TTTGAGTGACCGCCTCCATTGTAGTGGGATTCGAGTCCTTTTGCAAGAACTTATTCGTATAATTTTCAGATTTCACAGTT
TCGGTCATGTCGGGCCGATTCATATTCATAGGCAGACCTCCAATTCCTTGTAGCCGGGTGACTTTTGCACCCGGCAATTT
TTGTTTTCCAATGTTTTCAGTTTATCCGATCAAGCGTTTCATGCGTTCCAGCTTTTCCTGCGCAGTTTCCTTGCGGAAAC
TTACACCGATACAGGAGATTGGGACGCACATTTCCAGCAGGCGGTCATAGATGCGGGCATGAGGGGTATCCTGTGGGCGG
CGCATCTCGTCCAGCGTCAAGTTGGTGGTGACGATCAGTGGTTTCCGGCTGCGGTATCTGCTGTCCGCGATGTTGTAGAC
CTGTTCCAGCGCATACTCTGTACCACGCTCCATGCCGAAATCGTCAATGACGAGCAGGGGATAGCAGCAGAGCTTGTCTA
CAACTTCATTCCGCCCGGAAAAGCTGCTGTTCAGCTCGTTCAGGATTCGGGCGAAGTTTGTCATGTGCACAGGCACCTCC
TGCTCTATCAGAGCGTTTGCAATGCACCCGGCAAGGAAACTCTTGCCGGTGCCCACACCGCCCCAGAGGAACAGTCCTAG
GTTCTCTGCACGCATGGTCTGCCACTGCTCCACATAGCGATGTGCATGGTGCATTCTCCCAACGATAGACGAGCATTGTT
TGATCTTATCAGGTGGTTATCATTCAGGTTGCTCTTATTACGTTGGTTAGGTGTGCATTTTTGCGCAATCACACTGCTCG
TTTCTGCACAGTCATGCTCGGCGTTTTTGCATACTGTGACAGCGCAATTTTGCGTAGTGTACGGAACCTTGAGCAGAATG
CGGCTGGGCTTGGAAAAGCCGTTGCGGACGCGTTCCACGAGCTGTGCGTTTTCCAATTCGGCAAATGCGCGTGTTATGCT
GGAAAGGCTGTATCTCAAATCTTTTGACAGCTTGGAAAGCGGATAGATCACATAAATGTGCCCCTGTGTATCGATCCAGT
TATTCTTTTGAGAAAGCGGGCATAGGGCAGATATTGCGGCAGTGGCATATTGGGTTTCAAGTAATCCGAAATGGAATTCA
CCTCCATTTTTACATCCGAATTAGTGCTAAACCGTTTGAGAGTTTTGGTTTCCATCATTGTTCAGACGATCTTTTACCGT
CTGAAGATACCGACTGGCACGGTCGATAAAAATCAGCAGCTTCTCATTGTTCTTCGGTTCAGTAAGAATATCCGGGTATT
CACGAAAGCACATTTCCCACCGCCGGACAAAATCCTCCTGCGCTCCCTGAATCTCGCACATCATGGCTTCGCCATCTGCC
AAGCGGCGAGGTGAATAGATGCTCTTGACGGCATCCTTGAGATTCTGCTTTTCTTCCTTGTTGAGTCCTTTCTTATGCCC
CTGAATGTCTTGCTTGAAGGTCGTTATAAACTCATTGTCCTTTGAAGGCGAAGAATACGAATCCGTGATACTGGAATCCC
GTTCGCCTTTAGGCTTACGAAGCTCTGCCACAACTTCGGGACGCTTTTCCTTTGGAACCTTTGCAATCGAGGAAATTTCA
CGGTCGCTTGCCCGGATCTTTCCACTCAGGATTTCTTTCTGCGCTCCGGGTACTGCCTCCTCCGCAGCTTCCACACCTTT
TGCAAATTGCTCTGCACGGTAAACATAACTTTCGGATGTTCCATGTTCCGCAGCGACCTTCGACCGTGAACCGTGCTTTG
TGCGGTCTGGTTCATTTTGAACCAGACCACTTTCAGATGCCAAAGTATACTGATTGCCGTGAAACGATTTGATTTGCTTT
TCCGCTTCTGCCTGCTTTCCGATCAGGAACTTTTTCTGTTCTGGGGTCAGGTTTCGCCGCCCAAGCTGATTTTTACAGAT
CCATACGAGTGCTTCATAACGGCTGGAAAATTCTTTTTCGATGACTTCAAATGGAATAAATGGATATTTCCGAAGAATTT
GATAGCGTGTATGTCCATCCACAATATAGCCGTTCCACGTGATGATCGGATTCAGTACACGTTCTTCTTTTAGGATGTTC
ATTTCCAGTTGGTGGGTTTCCTCAAACGACGGAGGGTTGATTTGATTCTGGAACTCCGGATCGATTTTAAGCTGGCTCAG
TTTTGTCATAGGCAAACCATCCTTTCTGAAATGAAATAGAATATCATTGTTCTTATGCCGTTCTCTCTGCATGGATTTCC
TGCCCCCTTCCAACGGCGTTTTCCGGCTCGTCCTCATAGGGTCTCTTCGCCGGGTATTCCATGCAGACGGTCATGTGATT
TTCAAGGTTCGATGAAGGCTTGTAGAAAGCATATCACAATGAAGCAGAAATTTTTAGGAAGCATTCCTTCCGGTTTTCAG
TGGATTTTAGGAGAATCTCAAGGAAAAACCGGAAGGGATGCTTCCGCTTCTTAGAAAATGTTCTGGATAGAGCATACCAT
AAAGTCACTCGATTTTTTAGGAACTGGTAGTTCCGGTTTTTAAAAAATACGAAGTGAATTTCAAGGCAAAATCGGAACTA
CTGGTTCTGGTTTTTCGTATCAACGTGATTTCGGATTTTGGGTGCCGTTCTCTCTGCATGGACTTCCTGCCCCCTCTCGG
CGGCGTTTTCCGGCTCTCCTTCTGGTCATCGCCGGGTATCCCATGCAGACGGTCATGCGGTTTTCAAGGTTCGATGAGGA
GTTGTAGAAAGCATATCACAATCATACAAGCGTTTTTAGGACGTATCAGGTCCGGTTTTGAGGGAGAAAACCGGACTTGG
GAGGTCCGGTTCTTGTGAACAGCTCTGGATAGAGCATATCATAATAACACTCAAATTTTTAGGAGGTGATACTTCCGCTT
TTTGCCTTCAAAACCGGAAGTAATAGTTCCGGTTTTGTGCGATATTAAATGTATCAACGACGATTTTAATAAAACAAATT
TTTCTCCAAGAAATTTGCTTATTCAGCGGTCGTTAAGGGGCGAAACTAGCGCATTCTTGTGCTAAACATCGGGTTTGGGC
GAAGCCCAACAAGTGTTTTGAAGCTGGATTTGTAAAAAATCAGGTTCAAAACTTGCGAGGTGGTACCGGCTCGCCCTGCT
TGCTGCGATTGCAAACTCGAAAACTTCCTGAGCAAAAAAATAGTCGCCCGCATCAAGTGAAACTTGAAAATGGACGGTCT
TGATCGCAAAATGATTTTCGAATTTTGGAAAGTATGTTGAGAGGTTTCATAGCGCCCGCAAGCAGGGCAGACGTATATAC
AACGTCTGCATCTGCAAGCAATGTTTTCGTCTATACAAAAACACTTTTTGCGTTGCAAAATGCTTGTTGGGCTGTGCCCA
AACCCCTTGTGTTCTGCATCCGTTGGATGCAGGCTGCGCGATTGCATCGCTTAAGGTAGATAGAAAGGTTCATCATGATC
TGGCGCAAGGGGAGAGAGGTTCTCTTGTAAAAAATACGGATTTATGATACTATTATTTTGAAAAGGTAGTTTGAAAGCTG
GTGAGCCGATGTCAGAGAGAAAATCAGAACAGGAATTGGGCTTTGCACAAAAGCACGAGGAAGATTTACAGCGGATTCGT
GAGTTTCGTTTGATCGACGACGACTTCATGGCGGCTGTGTTTGAAGATCACGCTTGCGCAGAGTTCTTGCTGCAAATCAT
CCTGAAACGCAATGATTTGGTTGTGCGTGAAGTTCACGGACAGTACAATATTAAAAACTTGCAGGGTCGGTCTGTTCGAT
TGGATATTCTGGCAGTAGATCAGGACAACCGTGCATATAATATTGAAGTGCAGCGCAGCGACCGAGGCGCAAGCGAAAAA
CGTGCTCGCTATAACAGCAGTCTGCTGGATGCGAACCTTACAGAATCCGGCAGCAGTTACGATGCACTGAATGAGACATA
CGTCATATTCATTACAGAAAATGATGTACTGAGGGCAGGCCTTCCAATTTATCACATTGAACGCACCGTTCAGGAAACGG
GAATGGTTTTCAATGATCGGGCACATATTATCTATGTGAACTCACAAATCAAGGACGAAACAGCGTTGGGAAAACTGATG
CACGACTTTTTCTGTACAGATTCCAGCAAAATGTATTATCCCATTCTGGCAAATCGGGTGCAGTATTTCAAACAGGATGC
GAAGGGAGTGGCAACTATGTGCAGAGCAATGGAAAAAATGAGAGATGAAACCGCACATGAAACTTCGATCAAGAATGCTA
TGACGATGTTGGAAGACGGGTTGCCCTATGAGAAAGTGGCAAAGTATGCAGGGCTTTCAATTGAGGAAGTGAAAGAACTG
GATGCAAAGAAACCTGCCTAAAAAAGAAAAAAGTCGATCGGAAACATAGTTGCTTCCAATCGGCTTTTTGTGTCGGATTT
TATTGTGAAAGTTGGTATTAAGGGCCTTAGGCAAGACGGTTCTCTTTTTTCACTGCCAGTTGTAAAAGTTGGAAAGCAGT
ACTCCATCATGCGCAAATCCGACCTTGACGAATGGCTCTATAAGATGTACGATAAACTTGATAACATGGAAAAGGAGTGA
GACTTTTGGTTACAATCATTACCGGCACAACCCAAAAGCCGACATCCAGTGACCTTCTGAAAAGTTTTTTTCAACGTCAC
AACGAACTGGACGGCTATCTGTATATCGGATACCCGATCATCGGAACCGTAGATGGTGCTTATCCGATCGACAGTCTTTG
GGTCTCTCCTGACAAAGGTTTGGTCATCTTCAATCTTATCGAAGGGAAAAACATCGATGGATATGAAGAAGCACAGGATG
ATTGCGCCAATAAAATAGAAGCAAAGCTTAGGGGATACCGGCAGCTTGTCAACAAAAGAAAACTATGCGTTGAAATCAAT
GTCATTACGTATGCCCCCGCTCTCATGCGCAAGGTTGACTGCGATGAAGATTATCCGTTGTGTGCTAACGACAATAATCT
TCTGGCACAGATTGAAAAGTTGAACTGGAACAATAGCGGGTATTATGAAGCACTGGTGTCTGTGCTTCAGGCAATTTCTA
CAATCCGCAAAGGAAAAAAACGTAGGGAAACCACAAAGCCCGAATCCAGAGGAGCGAAGCTAAAAGCATTAGAGGATTCC
ATCGCCAATCTAGACAACCAGCAAAGTCGAGCAGTAATCGAGACCGTAGAGGGCGTACAGCGAATCCGCGGTCTTGCCGG
ATCCGGTAAAACTGTGGTGCTGGCACTGAAAGCAGCATACCTGCACGCACAGCATCCCGAATGGAAAATTGCTGTCACCT
TTAACACTCGCTCTCTGAAAGGGCAATTGCGGCAGCTAATCAACACATTTTATATTGAACAAACCAGCGAGGAACCGGAC
TGGGACAACTTGCACATCCTTCATGCATGGGGTGCACCTGGCGGCGGAGAACGCACCGGTATGTATTATATCTTTTGTGG
AACGAACAATCTTGAATACTTGGATTTTTTGTCTGCCAAAAATCGTTTTGGTTCTACAGATCCATTTGGTGTGGCTTGCA
GAAAAGCACTTGAAGAAGCAACCGATCCGAGGCCGATGTACGACGCTGTTCTGGTAGACGAAGCTCAAGATTTTTCTCCG
GCATTTTTAAAGCTATGTTATGAAATGCTGCGGGAACCTAAACGGTTGGTTTACGCATACGATGAACTGCAAAATTTGCG
GTTACAGTCTCTCCCTTCACCGGAAGAGATCTTTGGTGTCGATGAGCACGGCGTACCAAACGTAACGTTCCGGTCATCGG
AAGATGGCCAGCCGGAGCAGGATATTATTCTGGAAAAATGCTACAGAAATTCCAGACCTGCTCTAGTCACAGCCCATGCA
TTGGGGTTTGGAATTTACCGAAAGCCTGTTGGCGAGGATGGCCCCGGTCTTGTTCAGATGTTTGACCAGAGTGCGTTGTG
GGAAGAGATTGGCTATCATGTGAAAGCCGGTTCCCTTGAGGACGGAAAACACGTTGTTTTGGAGCGCACAAGCAAAAGCA
GCCCGGAGTTTCTCGAGAGCCACTCTGGCATCGATGATTTGATAATGTTCAAGCAGTTCGATTCTAAAGAAGAGCAGGAT
CAATGGGTTGCAAATGAGATTCAAACGAACCTTACGGAGGACGAACTGCGTCCGGACGATATCATTGTGATCAACCCGAA
CCCTGTCACGACTAAATCAAACGTTGCGCCTATTCGGGCACTTTTATATGAAAAGGGCATCCAGTCTCACACAGCCGGCG
TAGATACTGCACCCGATGTCTTCTTTGATGAGGATAATGCTTCTGTGGCCTTTACGGGAATTTACCGGGCAAAGGGAAAC
GAAGCGGCCATGGTCTATATCGTCAATGCCGAAGCGTGCTTTGACTCATTTTTTGATTTGGCAAAACTTCGAAATCAGCT
GTTTACCGCGATTACTCGAAGCAAGGCATGGGTGAGAGTGTTGGGGGTCGGTTCCGGAATGGACGGGCTAATCGCCGAGT
ATAAAAAGGTGAAAGATCATAACTTCACGTTGGATTTTATTTATCCGACAAAGGCTCAGCGGGATCATATGAATATCGTG
AATCGCGATATGAGCGAAGCTGAAAAACGAAAGATTCAAAAGAGCAAAGGAAATGCTGAAAACCTGATTCAGGAACTTGA
AAGTGGTAACATCTATCTTGAAGATTTGGGAAAAGATACCGTGGATCGTCTCATATCCCTTCTTAAAAGTAAGGAGGGAT
AACGATTGAATCCTGTAGATGTCTTGAATCAGATTAAGCGTCTGACCACTGATGTGATTGCGGTCGGTATCTGCGATGAG
CAGAATTTTCCTTCGATAAAATCGTACACCGGGAATATCAGCGAGATTGGAGTCAGTTCTTCGGACAATTCTATTTTTCT
GAAGGATGTTCCCTATCGTGAAATGTATTCTGAGCTAGTGAAAAAAAGGAATTACAACATCAAAATGATCGATGGTGCTC
TAATTAGTCTCTTGTATCGCTTTCAAGGCAATGAGTTGGTGTCGCATCGACTGTCTTTTTTCCCTGCTCCGGATTTAGAG
GTTTTTCAGAATGAGCCGGAGCTGTATTCGATGGACGAAATGTATCTTGACATCTTAGATCAGAGAGTTGTTACCGTTCC
GCTAAGGTTCGATTTTGATTCAGGCGATGCATTCATTCCCGTGGAACATCCAAAGTCGCATTTGACATTGGGGCAATATG
AGAATTGCCGCATTCCCGTTTCCTCTGCCGTTTCTCCTTTTCAATTCATGGACTTTATTCTCAGAAATTTTTATCACACG
GCACACACTAAATTTTGCGAACGGCTTACACGCTATTCAGATCGATTTGAAAAAAGCATTCTTCCGGAGGAAGAAGCTCT
GATTCATGTCTGTACATCCCCATGATCTCATTCCGAATCCGCTCTCAGAACCCCGTCACTCTTTGGCAGACGATGGGACT
CTTTTGTAACCGCCTAGAGAGAAAACGCATTGTCACAAAGACAAGAGGCACCCGACGCTTAAATCGGATGCCTCATTTTG
TTTGCGTTGGTCGTTGCCACAATGCTGTGAATCGCTGTAATGGCTTTCGTATAGGAACAGAAACGCGACTATGCCATTTT
GGAGAATGGAAATTATTGGAGCTTTTCTTGCGGATGTTTCTCAGATACACGGGGACGTTGCGGTTGGTACAACCATCCTG
TACAAGCTGGTGGCCACTCTTGTATATCCCTCTTTACCAGAACTTCAATTTTCTTTTTGACGAATTCCTTGACTTGAATT
TTCATTTGTGCGCCCTCCTTTCAATTTTTGACAGCTTGATATGAATAGTGTTATGGCATCAGCAGCTAATGCTGCGGACA
AACCTTGCAGTATTGAAGGCGCTATTTGTAACTTTATCAATAAAATTGCCAAAGCATTTAGAATAAATAGCAACCAACGT
ACAGCTGTTTTTACAATTTTGAGTTCACATTCAGACCAATGAATACTGGCGGTGTTTACTGGTGCGATGCACCAGATTAA
AATACTAGAAACTGTGAGTATGAGAGGAAGTGCCCATTTGAAATAGAAAATACTGGAAACAAAAGTAAAAATAATGATTT
CCATTAAAATAGAAAGAAACAAGCAGTGGCTATAGGTGGCAGCATGATAACCATTTGTGTATTTCCGAATTAAGAGAAAA
AATATCGAAAAGGATAGGGTTAGCTTCCAACCGAAGCCGAAAAAGCCAACCAAACATAGCACGAACCAAGTTAATAAAGT
CGTCGCACGTTTTTCGATACTATATGATAGCCATTCAGAATAAGATTTGTCAATCAACCCCATCGACAGACATTTTTGCG
TTAACAGCATTGAAAAATTGTGCATTACTGTAATCCTCATCCGGAAGATTTTCTTGAATAAAAGAATACACGTTTTGGCT
TGAAATTTCTACAATAATATAACGAAATGGACTTTTTTGTCACGAAATCGGAGTGAAAGGTATGTCAGCAGTGAATTGAA
ACCATCCATTCTCATAGAACATGGTATGTTCTCCATGATATTTTTCAAGGATTAGATGTATATTGACAAGCCCAAAACCA
TGCAATTGCGGTTCTGGCTTTGTTGTTGGAATAGAATCGTTCAGAATCACTACGGGCTTTGATGTGTTTCGGATGGAAAT
GAAAAAGGCTTGCTGTGCAATTGCCGTAACATGAATCGTCTTGTCTTCTTTTTCATACTGTTGACACGCTTCTATGGCAT
TGTCTAAGAGATTCGACAGGAGTACTACCATATCAGAAGCATCAAATTGCACTAGAGCTACTGTCTCTTTCAGGATTGAC
GGAAGAACAAAAGAAAACATTGGTAAGGCTGCGGGATGAACTCTTGGCACCAAGCCAACAAGGAAATGATCTTTCTCCAC
AACAAATGGAGATTCTTCATGATATCATAAAAGCTTTCGGATAAATTTTACTTTAGTATGTCCCCTGATGTTGTGGGTCT
AGCATCAGGGGACTATTATTTTATACAAATCCTGTTTTGTTACAAGTTTTTTCCATCTTGTTACAAAATTGTGGACGACG
TCTATTTTTTGTGATTTGATGCTATCAAAAGAGCGGAGGCAATTCCAATGCAGATATTTCCGAGGCAACAAGTTGAGCGT
TAGTTGAGGTGTATTTATGAAATTTAGCGTACCGGAAATCTTGACGATTGTGTTGATAGTAGCAATCGTGGCGATAGCTT
TTTTTGCACTTGCAAAATACCTTATCCGATATGCTGTCGAATTCTATATTAAAATAAAAGGAGATGACTCGAAATGACGT
TGAAGAAAAGATTGATTTCGCTTTGCATGGCAGTTGTTTTGATCTTTTCACTTTCGGCCGTTTGTGCTTCGGCTGCACAA
GAGGTGGCAACAAAACAACCGACTGTTTCGATGTCCTTTGATCTTAACGATCGTGTCAAGCATGAAGAATCAGTGAAGTT
GCCAGATGGTTCGATTGCAAAGATTACTGCTGAACCTATCAATACTGGCCGAGCACTATCTGGAGTATGGAAGATTACCG
GGACAAATGGACTGGCAACAATGGAATATTGGATTGAATTGGAAAAAGCTGGTCTTTACACAAAAATTAAACGGACATGG
GGGCTTGCGATAACGGGAATTATGACATCGTATGAAGATGCCAAAATTAATGTTGTCAGACAGATGGAGTCGCCTGTTCT
TCCTGCAATTGTTGAGGGATATGCGAAATTCACATATTTTGACAATCCGGTTGTTACACTTTGGACGAAAAGTGGTGGCG
TGAGAGCTTCAATTTCTGGCAATCAAATTACTACAGAGCTGTACTAATTAACTTAAGAATATGTTCTAAGTTAAATCAGA
AAAGCAAGTCGGATGCTTCAAAATGATGAAACTAACCTAAATAAAAATCGCAGTAGCAACAAAGTCTTTGTGTGAAAGGA
GGTGAATAGTATGGAGGTTATTTCTGAAAAGAGAGAGCTGGAAACCGTGTTGGAAAATGCACATCCGAGTGCATACAATA
CTAACGGCGGTGCTGGCTGTGGTTGCTAATCAGTAATCATGAGATATAGGAGACTTTGGAACAATCTAAAGTCTCCTATA
TTTTATAATCGAAAAGGAAGATAATATGAAATATATAATTCCTGGATATGTTGAAATTGAAAGAAATGGCGAAAGGACAT
TGGTAACATCAAATCTGTTGAAAAATAAGATTAAATTGACTGATTTTTCGATTCGACAGGAATTTGATGATATTGTAAAA
GCAGGAGGACGCGATGAAATTTCGACGGATCTCACAAGGTTACTATATGAACAAGAGATGTTGCAGACAAGACAAGAAAT
AGATAAAATCGTGTGTAGTCTTAAAGAAAGAATGAATAAGAGCCTCCTTCTAACGATTATGCCAACAGAAGCTTGCAACT
TTAGATGTCCATATTGCTATGAACCACACGAGAATATAACTATGACATCAGATATTGTGGAACAAATCAAAAAATATATT
CAAAATATGATTGATAAATTTGATAATCTTCAAATAAGTTGGTTTGGAGGAGAACCCACTCTATGTGAAAACATTATACT
GGATATTTCATCATGCGTAAAAGAATTGCAGACTGTTCGAAAATTTAATTATGCAGCGACAATGACAACTAATGGATATT
TGCTAAACATAGAAATGTTTATTAAATTTTATGAAGTGGGGATACGATCTTTTCAAATAACATTAGATGGATGGAATCAT
AACGAGACTCGACCGCATATTTCTGGAATACGAACACTTGAGAGAATAATTGATAATCTTAGAAAAATATCGACTCTTTC
TTCTGAGTACGAGTATAATATTATTATACGACATAATATTTTAGATGGGGACCAAGATTTTTCATGGTATGATTATCTTT
CATCGCTGTTTGCGAAAGACAAAAGATTTTCAATTCTCGTTGCACTTGTATCTGACTGGGGTGGAACACTAGTGGGCTCA
ATGCCAATATCAGAAGGCAAAAATAGAAAGCAATTGAAGTATGCACATCAAGCGTATATTAAGAAAATTGGGCTAACATT
ATATGAGCAGCCGAATGACTTGTTTTCGGATATTTGCTATGCATCTTTCCCGTACGGATTCGTTTTTCGCGCAAATGGTA
TGATTGATAAATGTACAATTTCGTTGAATGCGCCAGAAAATCATATTGGAAGGATTGATGCTATGGAGGGTATTATAATT
GACCCTAAAAAATCAAAAGCATGGACAGAGGGACAGATTCATCAAAAATGTTATGGTTGCAATAGAGTGCTTAACTGTTT
GAATATTAGTTGTAAAAAAGGTGCTGTGGTTGACAATATGTGTGAGAAGTATGTGTGTAAAACATTTTATCCGAACAAGT
CTTAACGAAAATTAGGTATAAGTGAATCATTGTTGAAAGATGAAATAATGGATTGAATGTATGGATTACTATTTGAAAAA
ACAAAAATTTCTTTGCATAATAGTCTGTGTGTTTCAAGCCCTATCATTTACGATGAATGCGTGTATTCAATTCCTGTTGA
TGAAGATATTCGACTCTGCAGCGCAAATGAATTTTAATTTGGTTTTATTTTGGTGCTGCATTGATATTTTTGGATGGGGA
TTATATCTTTTGTTTTCTGTTTTAGCGGATCGTATACAGGCAAAAGCAATTTGGGCTTTGAACAACGATGTGCGCAAGAA
TATTTATGATTCTATTTTGCGACAAAATTATAAGCAATATCATAAGAATGATATCGGAGAATATCTATCATGGGTGACGA
ATGATATTAAACAAATAGAACAACTGGCATGGATCCCATTTTTTTCTGGTGTTGGCCGTGTAACGCAGGTGATTGTAAGT
ATTATAAGCTTGGCTTTTCTACATTGGTCACTTGTACTTTTTGCATTGCTATCAGCTTTTTTAATGTGGAGTATTCCAAA
TCTGTTCCATAAAAAAATAGAAAAACTTGGGAAAAACTGCTCTCAAGAACAGTCTGTTGCCATTAGCCAATTAAAAGATC
TTTTTCTCGGAATGGATACCCTGAAGACTTTTGGAAGAGGTGAGAAATTTTTAGGAAAGAGCGAAAGCATAAGTGATAAT
ATTGAACGACCGAACTATATCCTAAATGCTACTAAAGCAAATACGGAGGGAATTGTTGGATTTGTTAATGTTACACTGCA
AGTTGTATCAATGCTTTTGATTGTGCTTCTTGTTATGCAAGGAAAAGTAATGCTAGGTGTTTTAGCAAGTGGAACAAATT
TGATAGGGGGCGTTTCAAATGGACTGTCTGGAATTTCAAATACTCGTCTTTCTTTGATTGCGGCAAGACCGTATTTTGAA
AAACTTTCAAATTTGAACACGGATGGAGAACATAAATCCAATAAAATACTCTCTACTTTCAAAAAGAAAATCAGTGTAAC
AAATGTTTCTTTTAATTATAGAGAAAAGACGGTTCTCAAAAATATTTCATTTGTATTTGAAAAAGGGAAAAAATATGCAC
TTATAGGTCCTTCAGGTTGTGGAAAGTCTACCTTTCTAAAGATTCTTCTAGGATGGCTTCCCGATTATACAGGAAATATT
TACTTTGATGATACGGACATTCGTATAGTTGCACCGGAACAGATTCAACAACAGATAGGCTATGTTGACCAAAATGTATT
TTTATTTAACACAACAATTAGAGAAAATATTACGCTGGGAGGAAGATTTACAGAAGAACAAATCAAAAAAGCGGTTAAAG
ATAGTGCACTTGAGTACGATATATCTTCTATGCCAAATGGGATGGACACGATTGTTGGAGAAAACGGGAATAAGATATCT
GGAGGCCAAAAGCAAAGAATTGCGATTGCTCGTGCATTGATTTATAATCGTTCTATTCTTTTGATAGATGAAGGAACAAG
TGCGTTGGATGAAAAAAATGCGGAGCGTATAGAGAAATGCTTATTGGAAAACCCAAGACTGACGCTTATTCTTGTGAGCC
ATCATCTAACAGAAGCACGAAAGCGGCAATTTGATGAGGTATATAAATTGGACACACCGTAATGGTTCTGACTATACTCT
TTGAATTTTGATGTTCGGTCACTCAAACCAATGCCGTCAAGTCGGTAGGGGATAGGTCGAAATTTGTTTGTTTTGGAGTA
AGTGCACGGTTTTTGCACGGTTTCAAACCGTGCAGAGGGTACTTTTCGGTGCAAAATACGACAAAGAGTGCAGAAATTAC
TACGCAAAAAATCACGTTGTTTTGCGTAAAAATGGCGATGACTCGAAACTTCCATCTTTTGAGACGAACCCGCGACTTTC
TCTCTTAATCAGTGGGCCCAGGGTTCGAGTCCCTGGAGGTGCACCACAACAACAAAATCCGAACTTTTTTCCGATAGGAG
AGGGGTTCGGATTTTTTTGTTTTCTTCGGAAAGCAAGATGAAGGCTCCTTCCCGACGGCTGTGTGTCCAAAACCTTATCA
GAAGAACCGTATAACAAAAGTCACAACTGTAAGAGTGCCGTAAGGCAGAAAGGACACGAACATGAAGTACGATGCAAGAG
CTTGCCATTTCAACATGGACACCGGCTGCGTGGAGCTGCTGCTCCGGGATGGGAGAAAAATCTCCATTGACTGTACCGGG
GTCGAGGACGCTTTGGATGTGACCATGGCGCAGAGGTCGGAGTTAGACTATCTCGTCTATAATGACCCGCTGGGCTATGC
GGACTTGATTTTGAATAGTGACCCGGAGGAATATTTGAAGAATGTGGCGGGAAGTCACGGATTAGAAGATTAAGCATAAA
AGGGTATGCGGCTATAAACCGCATACCCTTTTACACTTTATCGCTTCCAGACCGCTGCGGCATTGGAACGTGACATCAGT
TCTTCGACCGGGATTCCGGCTGGGCAGATGTCCTGGCACGCAAGAGATTTTCCGCAGCCTTCAAAATAAAGCTGACGATA
CGCATTTGCGAGTTCTGTCTGATGGGCAATATCCTGTTCTTCGTTCAGAATACGGTAAGCGTTGACGGGCAGAACAGCTC
CAGCAAATTCACTGTTCGGGTCAAAATTCGGGCAGACCTCCAAGCAGCAGCCACAGAGCAGACACTTAGCAGATTGATAC
CGCTGGCTGTGCGTATAGCTGGTCTGGAACGCATCTCCTTCCAGCCACAGCTTTGTCCGCTTCAGTGCTTCAAAGATCAC
GGAACGGTCTACGACCAGATCTTTCACCAGTGGGAATTTGCTCAAAGGCTCCAGAGTAACAACGCTTCCCTTACAGTCCC
GCAGAAAAACGGAACAGGCAAGACGAGGCAGACCATTGATCCGCATGGCACAGGCACCGCACTTGCGTATCATGCAGCCG
CATTCCCACGCAATGGGGGAAACGACCGTTCCGCTCTTTTCGCACAGAGGGCTGCGGTGATTCAGCTCGTTCAACACCGA
AGCAATCGAGGTGTCCGCACTTCCCTCAAAGGAAAACTCCTGCCAGCAGGGTGAAGCCTGCTGGTTTTCCTGCCGTTTGA
TTCGGATGGTGTAGTTCATAAATCATGCCGCCTTTCGGGGATGGATTCAAAGCTGATGGCGATATGCTGCCCGTTCCAGT
GTGCCACGGTGGTTTTGCAGTAAACGGCATCGTTGCGTTGGGGATAATCTGCCCGCCAGTGCGCACCCCGGCTTTCTTTT
CGGGCGAGGGCACTTTCCAGCATGGCACAGCCCAGAAGCGGAAGGGTGCCAGACAGTTTGCGGATTTCCTGAATGCCCGC
TTCCAATGTCTGTGCATCCCGCACGACACCGAGTGCGTTCAGCAGAATACGATTCATCTGCATTTGAGCGTCCGGGGAAA
GTTCGGGCAGAAGGGATTCTTCGGCACAGGGCATATTGGGGGAACTGACTGTTTCCCGGCAGGCAGTTTCCGCAGCAATC
TGTCCTCCATAGATCGCACCCAGAAGAGAATTTCCACCCAGACGGTTTGCGCCATGGTACTGAGCGCAGCATTCACCGGC
AGCGTACAGATTCCGCATCGAAGTGCGGTGCCGCTCGTCCACCTGAATGCCTCCCATAAAGTAGTGGATACCCGGCAAAA
TCGGAATGGGTTCTTTGCGAATATCTTTGTGCAGATAGGTCTGACAATCATCCACCAGTCCGGCAAGTTTATGCTCCATG
ACTTCTTTAGGAAGCTCTGTCATATCAAGGAACACCTCATAGTCACGGCTGACCGTCCAGACTTCCCGCGCGGTGATGTC
ACGCGGCATCAGGTTGCCGAGTTCCGGATATTTTTCTTCCATGAAATACCACGGCTTCCCGTTCCGTAATGCAAACAGCC
GCCCGCCCTCACCACGGGCGGCCTCACTCAGAAGCATCCGTTTTTCACCCAGTTCGACCGTGGTAGGGTGGTACTGGATC
ATTTCAAGATTTGCCATCGGAACGCCCAGACGGAACAGTTCTGCGGTGACTTCTCCGGTATTGGCAAGAGAGCCGGTCGT
ATCACCGAATAAGCCATGCAGCCCGCCTGTGGCAATCAGGACGGCATCGCATACAAACCGCAGCAGTTCGCCAGTATAGG
TGTCCTGCACTGTGCAGCCACCGCAGATGTTCCCGGAAAGCAGCAGGGTGCGGAACTTATGGTGTGGAAAGCGTTCGACC
GTTCCTGCGCTTTCTTCCCGGCGCACAGCATCAATCAGAGCGGTCATTAGCTGCTTTCCCGTATCGCTTTGTGCAAAGGC
CGTCCGCTTTTTCTTCTGTCCGCCAAAATTCCGCAGGTCGAGTTCATCGTCATCTGTCACGTTGAATTGTACTCCCAGAT
GGTGCAGGCTGCGCACCAGTTCGGACGCAGCCTGCGTCATCCCCCAGACTGCATTCGGGTCAGCAAGTCCGCAGGCAGCG
GTCAGGGTATCTGTATAATGCTGCTCCGGGCTATCCTCCTCTCCCTTGGTATTCAAGGCTGCATTGATTCCGCCCTCTGC
CATAACAGACTGCGCCCGCTCGGAGGCAAGGGAGGACACCAGCTTTACCGTCCAGCCGTTTTTCACAGCAGTCAAAGCAG
CGGAAAGCCCTGCCAGCCCTGCACCCACGATCACCAAAGTGTGTTTCATACATTGTTCCACCCGATATAATATAGAATGA
TCGAACCGGCAGCAAACAGCACCAGTATAGAAAGAATCAGATAGAGGTCGCCGCGCTGCTCCTTATCCCGGACGATGCCC
AGCGATACCAGAAGGGGTCGGAGATTGAGCAGAAGATGCACAAATACCGAAGCAACCAGTAAAAGCTGCGTCAGCAGCCG
GACCGTTGTGAACGGAAACAGAATGTATACGCCGTCCTGCACTCTGCCGAACACGCCAATATGGAAAAAGAGCATGAGCA
AAATAGCAAGCCCACTGGTGCGCCTTGCCCAGAACAGAGCATTCTGCTTTCCGTAGAGTTTTCCGCCGGACCGGGAAGCC
CGGAATGTCTGTGCGGTCAGCAAAAGCCCAAGGACGGTGTGCGCCGCCAGAATGCCAACGCCGATCCATGCCAGAAACTT
TCCTGCCCCGGAACTGATGCCCAGCAACATAAAACTGCCCATCAGCCCATGAAGCAGACAGATGAAAAGTAGCAGAACGG
AGAGAATGGTGTTCAGTTTTCGCATGAGGGGTCCTCCATTTCTTCTGCGGAGAGCAGAAGGATGTCTGCATCCGGCAATG
CTGTTGCATCAAGCGTATTTTCCGAAACCAGCAGCAGTTGATACCGCCCATTGATTGCACGGGAACGCAGCATGGTTTCG
CTGTACTGCTTCAACGTGACATCTGCTCCGGCAGCAGTCAGGCGTTCACAAAGAGCCGTTGCATAGCAAAGCAAGGGATA
GTCTGTTTCGCAGACCGAAAGCGTCATGTGCGGCAGTCCGGCATCGGAAAGGACTTCTGTCTCACCGGAAACAAATGCTT
TCAGATCATTCCGGAAATCCGCATCGGAAAACGGTTCCAGCGCAGGGTTGATGCAGAACAGATAGTTGCCCTCCAGCGGT
GCGGCCATCTGTGCGGCACGTTTCGCTTTCGGGGTCGCACCGGTCAGCCCATCCAGAATAGAGGGCGGCGAGTGCATAAA
TACGCCAAACGCGGCAAGAAATCCCAATGTCAGAACCAGAGTGATGAATTTTCCTTTCACAGGCAGACCTCTTTTATTTA
TTGCATGGTTGTTCAAATGAAAAATCTTCTGCGCAAAATACGGCAGTTGAGTAAACGCTCAACTATATTGTATGCGAAAT
AAGGAGGCTGTCAAGGTCTGTTAGACGACAAATCGCAGGAAGCAGATGCTAACTTTTCCTCTTGACAACGGAGGAAGAGC
AGATATAATATGATTGAACGGTTGTTCAACTACAAAATAAGGAGAACGTCTGATGTCAAATTCTTTATACACCTGTAATT
GCGATGTGATCCATGAGGACATCGTGAACGATGTAAAAGGCAAAATGCAGCCGAAAGACGACTACATCCAGCTTGCATCG
CTTTTCAAGCTGTTCGGAGATGGCACAAGAGTGCAGATCCTTCATGCTCTGGAACAGAGCGAGATGTGTGTATGCGACCT
TGCGGTTCTGCTAGGCGTCACCAAATCGGCGATCTCTCACCAGCTGAAAGCACTCCGGCTTGCCGGACTGGTCAAATTCC
GCAGAGAGGCCCAGATCGTGTATTATTCGCTGGCGGATGATCATGTAAAGGAGATCATCGACAAGGGATTTGAGCATTTA
AGAGGATGATCGCACAAGCGATTATCTTTTTGTCTTTTAAGTTGAGCGATTGAACAATTAAGAAAACGTAGTAGAGGTCA
AAATGAAAAGAGTATTCATCCTGAAAGGTCTGGACTGCCCGAACTGCTCAGCAAAGATCGAGAAAGAAGTCGGTGAGCTG
GATGGCGTGACTTCTTCGACCGTGAATCTGATGAACCAGACGCTGACTGTTCAGGCTGGAACATCGGTAGCTGCTTCCTT
GCTGGATACCGTTACCACGATCGTACACAGCCATGAGCCGGATGTTGAAGTGTCGGAAAAGCAGCTGGAAGCGACTGCAC
CTGTCAAAAAGGATGAAAAAGCGGCGGTCTATAACGATGAGGATAAGAAGCGCACGATACGGCTTGCCGTGGGTGCTGTG
GTCTATGCAATCGGTATGGCATTGACCGTATTCGCAAAGCTGCCGACTCTGGCGGAACTGGCGTTTCTGATTGTGGCGTA
TGTGATTCTTGGCTGGGATGTCGTATGGCAGGCAGTGAAAAATATCACCAGAGGACAGGTGTTTGACGAGCATTTCCTGA
TGAGTGTTTCCACGATCGGCGCATTTGCCATCGGGGAATACCCGGAAGCTGTTGCAGTTATGCTGTTCTATCAGGTCGGA
GAGTTCTTCCAGTCGCTGGCGGTAAAGCGTTCCAGAAAGTCCATCTCTGACCTTATGGACATCCGTCCGGATTCGGCGAC
CGTTAAGCGGAATGGCGTATTGCAGGTCGTTTCTCCGGAAAGCGTTGCGGTGGGCGAGATCATCGTGGTAAAACCCGGTG
AAAAAATCCCGCTGGATGGCATCGTTGTGGATGGCGAATCCATGCTGGACACCAAGGCACTGACCGGCGAATCTGTGCCG
AGAAGCATCCGCAAAGGCGATGAAGCCCTGTCCGGCTGCATCAACCAGAGCGGTTTGCTGACGCTGAAAGTCACAAAGAG
CTTCGGGGAATCCACGGTATCGAAGATCACTGACCTTGTGGAGAATGCTTCTGCAAGAAAAGCTCCCACCGAGAACTTCA
TCACGACCTTTGCACGATACTATACGCCGGTCGTTGTTGGAATGGCGGCTGTGTTGGCGATCATTCCGCCGCTCGTCCTT
GGCGGCGGCTGGTCTGAGTGGTTGCGCAGAGGTTTTGTGTTCCTGATCGTTTCCTGCCCGTGTGCATTGGTCATTTCTAT
TCCCCTGACCTTCTTCGGCGGTATTGGTGCCGCATCCAAGCGCGGTGTGCTGGTAAAGGGCAGCAACTATCTGGAAGCAC
TGAACAAAGTGAGCGTGGTGGTCTTTGATAAGACCGGCACCTTAACAAAGGGTGTTTTTGAGGTCGCAAATATCATTCCG
GCAGCCGGATACCAGAAAGAGCAGGTATTGGAGTATGCTGCACAGGCAGAGAGTTATTCCAACCACCCGATCGCAAAGTC
GATTCTTGCGACGTATGGAAAGCCAATCGACCAGAAGCAGTTCTCTGGCTTTGAGGAAATCTCAGGACGCGGCATCAGCG
TTATGGTGCAGGGAAAGAAGGTACTGGCTGGCAACAGTAAGCTGATGGAATCTGAAAAGATTGCCTATGCCGCTTGCGAT
GCAGCCGGAACAAAGTTCTATGTAGCAGCGGATGGTAGCTATGTAGGCTGTATCCTGATCGCAGATGAAGTGAAGCCGGA
CAGCAAGTGCGCAATCGCAGAGCTGAAAAAGATCGGCGTGGAAAAAACTGTTATGCTTACCGGCGATGATGAGCGAATCG
GCAAGTCGGTGGCAGACGAACTTGGTCTGGATGCGTATTATGCACAGCTCTTGCCCGACCAGAAGGTCGAAAAGCTGGAA
ATGCTGGATAAGCAGAAACGGCAGGGCAGCAAACTCGCCTTCGTGGGCGATGGCATCAACGATGCCCCTGTTCTTGCCCG
TGCAGATGTCGGCATTGCCATGGGAGGTCTTGGCTCGGATGCCGCGATTGAAGCTGCGGATGTTGTTCTGATGACAGATG
AACCATCGAAACTTGTAGAAGCCATTGATGTTGCAAAGGCTACGAAACGGATTGTGATGCAGAACATCGTGATTGCTCTT
GGCATCAAGAGCGTGTTCCTTGTTCTGGGCGCACTCGGCATGGCCGGTATGTGGGAAGCCGTGTTCGGTGATGTGGGTGT
CACGATCATCGCTGTTCTGAACGCAATGCGGATTCTGAAGAAATAAGCACAAACAAAAACAGGGTGCGCCCACCCGGACG
CACCCTGCAAAAATCCACACACGATAAGTAAGGCAGGGAGTTCCCCAGAGGGAACTTCCTGTTTTTCTTTGATTGCAATA
TGAGCCTGCTCCGCCTGCCATGCAGCAAACTCCCGCTGGCCTTCCTCGCTGTTCCAGCAGGCAAGGATCGCCGGGTAGAA
TGCCCGTACCAGACGGTCGATGACTTCATCGGGATAGGGGGAAGTGTTTGTGGACTTTTTCTTTTTGTTCAAACGCACGC
TCCTTTGATCGTCCCACCGTGGCAAAGTCGGGCGAGAAAATCAAAGTTTCAATTTTTATCAGGCGCAGGGGCGCGGATAG
TTTCCGCCCTGCACTTGCGGCTGGTGGCCCGTTGATGGCTTACAAGTGCCTGTCGTTATGCCGTTTTAGAGGATTCATCG
CTGGATTCTGCAAGAACTTCATCCAGCGTTTTCAAAAATTCAAGATGAGGCTTCAGGGCAAAGCGAAGAACCTTGACCTG
TTCCGGATGCGTAAGAAGTTTCGGGTTCAAGTCGAACGTAACTTCCCAACTCTTTCGCATGAGAGATTCAGCATTGTGGA
GCCGGTAGTACAGTTCGAGAAACTTTTGGGGAACATCATAGCTTTCATCAATGGTGTTGCTGGCGGCTTTCTCTGCCTGC
TTCACCGTTACTTTGTTAGGCTTGACTTTCTTCGGCTTCGGCACATAATTCTTGATTTCCTCAAAAATTTCAGCCTGTTC
TTCGGGCTTGGCCTTGCCGAGATTTTCGAGAAGATAATCGGGAATGTGCAGTTCCTCGCGGAAGAACCGATCACGGAAAC
CGGGAGACAGTTCATCCGCAACGTCAACGCCGTGGGCATAGTATTCTGCACGGCGGACTGAACTTGCGCTACTGTGATTT
TCCTGCGCAATGCGCTCACAGGTTTTCATTGGCTTCTGGTTGTGTTCAGATTGAACACTGCCAGATTTCTTTGCAGTATG
CTGATTACCGCGAAACGCCTCGGTGCGCTTTTCAGAGGAATACTGCTTGCCCATCAGAAACTTCTTCTGCTCCGGGGTTA
AATTGCGCCGCCCCAACTGATTCTTGCAGATCCATGCGAGGACTTCTTCTCTGCTTTCAAATGGGAGCGGCATCGTGGAG
AAAGAGATTTCGGGATGCTCCTGAACGATTTCATAACGGTTGTGTCCATCAACAAGGGTATTACCCCAGACAATCAAAGG
AGAGAGCAGCTTGCCCTCTTTGAGGATATTTTCTTCAAGCTGCTTAAATTCATCATCGGTCAGAGGGGGAATCTGGGACT
GGAACTCAGGGTCGATTTTCAGGTTGGTCATGCGCACACTCCTTTATCTCTCCTGCTGCGCCGGTTCTTCCTCTCGGAAA
AAGGACGCAACATTCTGCTTTGCGGTTTTCAGTTTGAGCAGTTCTTCCTTGGTTTCCTTGTACTGCTCGTAGAACTTTGC
CTTTTCGGATGCCAGCTGCGCATACTCGGCTTCCAGTTTTTTCGGGCTGGGCAGCTTGGTGATGTTGTTTGCCTTAAAAT
AGGCTGCTGCTGCCCGGTATGCTGTCAGCTCTGCACGGTGCTGCTCCTCAAAGGCTGCGGGTCGTTTGGCAGTTTTTAAC
TGCTGTGTGATTATCTTGGTGCTGGCATAGGCTGCGACCTGATAGCACAGCTCTTTGTTGAATTTCATGCGACCTTCGAG
GTCTTTTACCACCGCCAGCGAGTCGTGGTACTTGGTTTCCAGTTCGGTGATGCGCTGGTTCAGGACGTCCTCGTCGGTCA
AGCCCTTTTCCTGCAGAAGCTTCACGGTCTGTGCCATAACTTTGAGATTGTGTTTCGTGAGCCAACGCTTATAGCCGATG
CCCTTGCCCTCAGTCATCTTCGACTGGATGTCAATCAGTTTCCCGATGGTATCCTGTTTGAACTGCACCTTGGGTTTGCG
TTCGGCGTTTGCCTGCAATGTGGCAAGCACTGCCGTCTTATCGAACTTGTCCCCGAGATGTTTCGCGCGGATGAACTTCG
TTCTGCCAGCGGGCAGATAGCTCAGACACCCACGGCTTTCCTTGACGGCAATACCATACTGCTGCATGAGCCTGTCAGAA
AAATCTTCAAAACTCGTTGTGCGGTACAACACCGAAGAAATCTGTTTCCGCAAAGTGTCCTTCACGGTTTCAAACTTCTT
CTGCTTGGGCGGCTGTCCGGTTGCGGCGAGGCCTGCGTTTTCACTGTCAAGTTTCAACTGGCCGCGCCTACGCGCCCAAT
ACTCGGCTTCGCTCACACGCTCCTTCGAGCCGTTGAGCAGGTCGATCTGGTACAGACCAGCACCCTCACACATCTCCATG
ACCTCAACACGCAAGTGCCGCATGGTCTGGGCTGTGCTGGAGTGCTTCATACCCTCGCGCCAGTCGCGGGGCTTTTGCAT
ATAGGGCTTACGTTCCACCTCTCGTGTGCGGATACTGCCGATCACAATGTGGACATGGATGTTTCCCGAATGGTTATGCC
CATCCGGGTGAGTGCAGACGATGGCGGGGTGACCGGAGAAGTTTTCTTCGCAGAATTTCAGGCCAAGTGCCTGTGCTTTT
TCCATGGTCAAGCCGTTGTCGGCTGCATCTCTGGGGTCGAAGCTGATGATATACTGATGGCTCTTAATATCATCGCGTTG
GGTGTTCTTGCCATACTTGCGGTTTGCCAGCAGACAGGCCGTTGCGAACGAGAAATCGCCGCACTCAAGGGTGTCGAGCA
GGTACGAATCCCGCAGCTTCGGCTTGCCGTGCTCATCCAGAAGTTGCTTTCCGGTGAACGCGTTGTGCTGGTAAACGAGG
TACGCTTCGATGGCGGTGTAGTCCGAATTCTTAGAGGCGATATGCTTGAGCGTTGCCATACAGTTCACCCAGAACTTTCT
CGGCGCTGAGCCGGAATGCGGTCAGGTCTGCAAGTTCGTCAAGGAGTTTCGCCCGGATCTGCTCGGTGTCCGCACCGCCG
GAATTGAAGTGCCTTGCAAGCTGGTTGAGATTGCTGCCCACCTTGCTGCACTGGGCAAGCAAAGTGGAAACAGCGGTCAG
GGTTTCTTCTCCGCCGCCGGCAACGATGATTGTTTTCTCGATCTTGACGTTGTGGATGGCGCGGCGGATAAAAGTGGAGA
GGGAGAGATTCAGGAGTTTGCAAGTGAGTTCCAGTGACGCTTTTTCCTCCGCTGTCACACGGAACTTGATGACGTGCGTT
TTGTTGTTCGGCGTGTCGTGGTGCTGGGAATTGCTAGGGGTCGATTGAACATTCGTTTTGGTCATTGTACCTCCTGTCTG
TTCGATAACTCCTCGGTGAAGTTATGTAAGCACGACACGCCGTTCCATTCGTGCCGCAAGGCACGAATGATGAGCAGGGT
TTGGGGTGGGACCGCGTTTGCGAAGCGTAGCGGAGCAATGAAAGCCCCAGTGGGGCTTTTAAGCGGCAGCGCGGTCTGCG
ACAGCAGATGGAGGGGCGTTGCCCCGACAAGCGCTGCCCCAACAAGATCACTTAGAAAACTCGCAAGAGTTTGAGAAGTG
AAGTCCCAGTGGAGCACAACATTTTCAAGAATTGAAAATTTGTGGCCACGGGACGGTTCTTGCCCTCTACCGCTGCGCTC
AAAACCGTTTCTGGGTAATGGTTTCCGAATTGTTAAGACGCAAAAAATAAGTAGAGGCTGTGCTGCTCATGTAATGGGAA
TCGCCGTTTGCTCCGAACGAAGTTCCTGCCCCTGTTTGTGCAGCGGCGTTGACGGAAAGTCGGTATCACGTCCGGTCGGC
TCATGAAATTTTCAAGGTGCAGCTCCCGTAAAAGAAAAATACCGCCCATGCAGCATAGCGATGGATTTTGTCGGGTGAAA
CAGCGGCAAAATGAATCGGGTGTGTTGCGGGGCGGTAAATTCTTTCGTGGACTTTTCCTCACTGAAGTGGTGGGTCTCAC
GGTGATAACCAACCACTTTCTGTGGCTGTGTTCAAAATGAACACGACCACATCTTGTGGATGAATTTGAACCAATCCACA
AAATCAATGGGATTTACAAGAAAAATACCACGGCATGTAGAATGCGTCAAGAGGGTTTTGAAAAATTTATTGAAGTGAAG
CAAGAAAAGTATGACACATCTTGTAGCTTTAGGAAAAAATACGCTATGTGAATCAGAACAAACCCCATTTTCTGTCTGCG
GTAGATCTTTCTATTGCCGGCAGCAACAGGATGTTGCTTTTTTGACCATTGTCTAACAATCGATGCAAAAAAATGCAGGG
GAAAAACCCCTCAGATGGTTAGGCAAAACAAATTCACAAAGTAAAAATAGCACTCCCACCGGGCGTTGCCAAGCAGAAAC
AGACAAGTTTACAGGGACGAAATTTTTTCGATGCGGGAAACGTTTTGCCTCCTCTATGCCGCAGGGGAAGCTCCAATAAC
GAAATCTTTTTCAAAATCTCCGAAAATGCCTAAACTCCTTGACAGAGGAGACGGCAGGGCGTATTATTTTGGCAGAAGGA
CCGCTGAGAAGCGGCTTTTTATAGAACGAAAAGTTAGTTTTACCTAACTCAAAACTCTGCCCTATACGAAGAAATATATC
TCTTCTATTTACAGGTGGAAAATAAATAGAGAAGGAACGTATCACGATGAAAATCTACACATTTGGTGCAGAGGATGCCC
CGGTGCTGTTGCTGCTGCCGGGCACCTGTTGCCATTGGAAGAGCAATTTCGGTGCGGTGATCCCGCTTCTGGCTGACAGC
TTCCGGGTGCTGTGCGTCAGCTACGATGGCTTTGATGAGACTGAACAGACCGAATTTCCCACCATGCTGGAGGAGACCGA
AAAGATCGAGGCCTACCTCAAGACCCACTGCGGCGGTCACATCCGGGCGGCCTATGGCTGCTCTCTGGGCGGCTCGTTTG
TGGGGCTGCTGGCGGCGCGGCAGAACATCCACATGGACTACGGCATTCTGGGCAGCTCCGATCTGGATCAGGCATCGCCG
CTGGCGGCAAGATTGCAGACTGATTTTCTGCTGCCATTGATCTACCCTGTGGTGCGGGACGGAAAGTTTAAGGCAAAATT
TCTCCAAAAGCGTCTGGATAAGCGTGCCAGAGAGTCGGGGGATTATGTCAAAGCCTTTCTGAAAATGTTCGGTGAGGCCC
GCCCTTATGTGACCATGCAGAGCTGTAAAAATCAGTTCTACTCCGATCTTATCACTCCGCTGCCGGATAAGATCCATGTG
CCCGGTACCGAGATCCATATCTTTTACGCCCTGAAGATGGGCAAAAAATACCGTGTCCGGTATCAGCAGCATTTTGCACA
TCCTGTTCTCCATGAGCAGAACTTGCAGCACGAGGAATTGCTGGCTTGTCACCCGGAGCAGTGGGCGCATCTGGTAAAAA
GTATTGCATTGTGAACGGTAAAACGTATCTGGAGCAAGCAGGATTTTGTAAGATCCAGAACCACAAAAATAAAAAGGGCT
GGCTGTGTATCACAGCACAGAAATGAGGTGCGATTATGTCAAAAAAGGCAACGGAATTCCAAAGAAAAGCAATGAGCCGG
ATGTACCGGGGCAAGGAAATCTTCAAGCCTTTGAACACCGGCTGGATCGATGAAAATGTCGCCTGTGTGCGGGAGTGGGT
GGCAAATATCTTTTTCTACCGCAAGGGCGATACGACCATTATGATCGATGCCGGATACAACTATGACCGGCTGGCAGAGA
AGATGAACTGGCTGGGAATCGACCCGTATTCCATCCGGCACATCCTCATCACCCATCAGGACACCGACCATGTAGGTGCG
GTGGAAGCAGACAGTCCGGGGCTGTTCCAGAATGCGAAGCTGTACATTGGCGAGATCGAGAACCGGTATTTGACCGGAGA
AGCACGCCGCAAGGTCATTTATCATCTCTATAAGCTGCCGCAGGTGACGATCAACAATGAAAAAGTGCTGCTGCACGATG
GTGAGGTCTTTGATATTGACGGCATCAGGATCGAGTGTTTTCTCGTTCCCGGTCATACATGGGGGCACATGGTATACCTT
GTGGACGGGAAATATCTCTTTACCGGCGATACCCTCTGGTTCGGTGCGGACGGCGGATACAGTTTTATTTCTTCGCTGGC
AGAGGATAACAAGCTGGCGGTGAAGTCTTTGGCTTTGCTGGAGAAAAAGCTGAGAAAACGTGGGCTGCATCCGCTGTTCA
TTACCGGTCACACAGGTTGGACGGACAACATGGAGTTTGCCTTTGCGCACAAAAATGAGCTGTGCTCGCCTTTCAAGAAA
AGAGCCCACGACCCCAATGCGCTTTACGATGCCTATGATGAATCCGATGATACTGAGGAAAACTCAAAAAGCGGGTACTT
GAAGGGCGTGGGAAGATAAGGAAGTGCAGGCGGCGCACCGGCATTCTTTGGCGCGATGACGGAGCGTAATCCGAAAAAAT
AATGCTGCAAAAACCAAGGGGCGGATGGTATGAGAACTTTGGAATATGGAAAAGAACATGAAAAGACGCTGCTGTTTCTG
CCGTGCACGGCGGAGCCGGAGTGGGCGTTCGCCGACTCGGTTGGCCTGCTTTCGCAGGATTACCATGTGATTCAGATCGT
CTATGACGGTCACGGCGAAACGGGAGAAGACTTTATCTCTGTGGAGACGACAGTAGACGAGGTAACAGATTGGCTGCAAG
CGCGCGGCATTACCCACTTGAACGCGGCATATGGCTGTTCTCTGGGCGGTGCGTGTCTGACACGCTTTCTCGCCTTGGGA
AAAATCCCGGTCGAGCGCGCCGTTATTGATGCAGGCATTACGCCGTATCGGATGCCGCTGATTTTGCGCCGTCTCGCCTG
CCTGCGTGACAATCTTGGTTTCAGGCTCATAGCGAAGAGCCGCAAGGTCCTTGAGACGGTCTATCCGCCAGAGCGCTGGA
CGATGCCGGGGCGCGATCCAGTGAAGGAGTATGATGCGCTGGCGGCGTATCTGAAAACCTATTCAAAACGCACCGTCCGC
AACATTTTCTGGTCGGCGAACAATTATACTCTGCCGACGAAGCCGGCTGAAATGGGCTGCCAAATCACATATTGGTACGG
CGAAGAGGAAAAGCAGGCGCGACACAGCAATATCTGCTTTATAAAGCAATATTTTCCACGGGCGCAACTGCATGAAATTC
CGAAGATGGATCACGCGGAGCTTGTGATGATGTATCCGCAGGAATTTTACCGGAGAATCATGGCGTTCCTGACACAGGCA
CAGGCAGCTCAAAACGAAAGAGGCTGAAGAAAAGGAAGAATCAGAATGCTCTATCCGCAGCTTTTTGGATTCAACGGAGA
TATAGGCTTATGAAAATCATCGTTGCAATTGCTTTTTATTTTCTGTATTGGGGCGTATGTTTTCTTGGAACAGGCACGGA
CAAGAAAAATCTCATGGGGCTGCGTTCTTATCCCGAAGAAGTTCAAAACCGTGTGCGAAGCGACCATCAGCTTGGAAAGG
CTGTTCCGAAGGGAAAATCCACCGCTGCCATTTTGCTCAGTAATCTTCTTTTGTTTACAGTGGTGTTTTCCGTTTTGGGG
CTTGCGTTGAAAAGTGTGCTGGGCCTAAACAATTACCTGTCAGCATTTTGGTACTTCCTTGCATTCGGCGAGGGATTGGG
CCTGTTCGATCTCCTTGTGATCGATCTGCTCTGGTGGCGCAGTACAAAACGCATCCGTTTCTCGTTTTTGCCGGAGAAGA
AATACTATCAAAATCCGAAAAAGCATATCGAATCGTTTTGGCGCGGTATCCCGTTGTTTGCCGCAGCTGCCGCACTGGCA
GCCTTGATCGTTACCGTGCTTTGAAACAATACATGGGAGATGCTCCTCGCTGTATGGCCTCATCAAATACCCCGACGCGG
GAATGCAATGATCTGCCATATTTGCGGACGTGAAGGAGAGAAGGTAAAGTCGAAATGAAAATCACGGTTCTTGTAACGCT
CATGGTATTTCTGGCATACTTTCTTGTTTTATACGGCGGGGTGGGTTTCATTCAGGACAAGCGTTTTTTCTCATCCGCAC
CAAAGGAAAATCTGGACGCAATCCCCGATACAAAGGAACGATTTCCCGGCGCACATAGTATCGGCTGGGTGATTGAGATC
ATTGCCATCCTGCTTTTTCTCGCTGCGGCGGCACTAAGCGTATGGGACGGCGTCAGAAACGGCTTCGGCTTCCTGGACTT
CTTTGTGCGGTTTCTTACCGTGCTCTACGCCATGGAGATCTACGACATCATTTTCTTTGACTGGGTGCTGCTGTGTCACT
CCAATTTCTTTCCGCATTTCTATCCGGAGCTGAAGGGCGTGGTCGGTCCGCATATGTTCGGCTATAACAAGCGAACACAT
ATCCGGCACTTTGTAATCTACATTCCCGCCTCCGCTGTGGCAGCGTGGCTTTGCGCACTGCTTTGAGGACGTGTGACAGA
AGCAATCGTTTTGGGAGGCAGAGATTTTCTATGCGTGTGATAAAAAAAGTCCTGCATGAAAAAAGAAAAACAACAGAAGC
CCATATCCAGCAGCTTCAGCATAAGGGAAAACAAGGAATCCGCTACACCGCGATGATGCCAGATGCCCGATTCGCACGCA
GACTGAGAGGAGAAAAACAATGATCGTACTGCAACTGCTGCTTTATTGTCTGCTGTTTACCGCAATGGTAAAAATCGCTG
TGATCGGCGGTGCTGTCAATGGACTGTACTTTTATCCCAAGGAGGTGCAGGATCGCGCCATCGAACTGGGACTGATCGAC
CGCAATACGATGAACCGGAAACGAAAATGCTTTATGATACCGTTCTTTATCGTGATGCTTGCTGCTCTTGTGCTGATCAT
CGGTTTGTGGAACGGGGCTTCCTCCTTTGGTGAGGCCTATTGGCAGGCGCTGCTGTTTCTTGAGGTTATGAATATCTATG
ACGGCGTTGTAATCGACAAGCTATGGGTCGGGCACAGCCAGTTTTGGGTGCTGCCAGGGCTTGAAGATGCGCCGTTCGTG
CAGACATGGAGGCAGGTGCTGAAAAAGCGAAGCATACTGGCGCTAATCTGGGTTGCAGGAGCGGCAATTGTCGGCGGCAT
TGTCCATTTGATTTTCTAAGAAGTTGGAAATTGCCCAAATGAAAAGCAGAATCATGAACTGCAATCGGAGTCAAAAAAGA
TGAAGACGGAGAAACCGAAAAAGCTGATTCGATGGTACATTCTCGGTGCGATCGGAGCAGTACTGACGATCCTGGCGGCA
GGCATTGTGGTGCCCGCTTTGTCCTATCTGCTCAGCTTTGCCGCCGGAGCCATGCTGTATGTGGTGGTGGAGGAGCTGAT
CCCGGAAATGTCGCAGGGGCAGCACTCTAACGTCGGCACGGTGTTTTTTGCGGTAGGCTTCAGCGTGATGATGGTACTGG
ATGTGGCACTGGGATAGCGCATGGTTGAGAAAATTGCGATGCAAGGGGCGAAGAAAGGAAAAACATGAAAGACAGAGATC
TGCCAGTTGACCACAGCTGCCATTCCAAGCCCTGCAAAAGACGGATTGTGGAGATCGGATTGAATAAACAGTATGATTGA
TATCATTTTTCATGACAAAACGGGGGTCACTCCCTATAATCCCGGACAAACAGGCGGCTTTGAAAATGCGGCCGGAAGTG
GAGAAATTCACTATTACCGGCTGTTTGATGGCGTGGGGATCATGCTGCTGCGGCTGGAGATGGAGACCTATACGGAAATC
CGCACGCAGATCGGTATGATAGAGATCAATTTCTGCATCAATGGCCGTTTTGAAACCAGCTTTTCCATGCGTGATAGCGT
TCTGCTAAAGCCGGGGGATATGGCCGTCAGCTGCTACGACGGACGGCATGGAACACGTTCAGAGTCACGGTTCCCGCTGG
GCTGTTACGAAGGGCTGTGTCTGGAAGTTGATCCAGCAGCCGCTCAGAACTGGCTTGAGAAGAACGCACCGGGCTTTTCG
GTGGATTTTGCGGTACTGAAGCAGAATCTTCTGGGAAACCGATGGTTCATGTTCGGTACGGCAGGACCCCGCTGTGAGCA
CGTTTTCCGGGAATTGTACGAAAATGCGCCCTACATGGATCTCCGGTTCCTACGGCTCAAGGTGGTGGAGCTGTTGATGC
TGCTGAGCCGCATTCCGCAGGAGGAAGGAACGGACTTGTACTGTTCTACCGAACAGACCGAACTGGCACACCATCTCCGG
GATCACCTTCTGACAAACCGGGAGGGGTATGTCTCCCTTGCGCAGCTGGCAGAAGAACACGGGATCTCGGTTTCGCACCT
GCAAAAAATGTTCAAACAGGTCTACGGTGTGCCAGTATACCACTATATCAAGGAATACCGTCTGGAACAGGCTGCCGTAG
AGCTTGTCCGGAGCGCAAAGCCCATTACGCAGATCGCACAGAATGCAGGATATGACAACGCCAGCAAGTTTTCGGAGGCT
TTCCGGAAACGATATGGAACGACCCCGTCGCAGTACCGCACCCACGCAAATGGACTCGCAAAACGGAGCAGGGAAATCAG
AATGGAGTAGTCCACGGCCGAAAAATATGCTAAAGTACAGAGCGGTTAGAACAAACTTACTTTAAAACCGGAGGTACTTT
CATATGATGATGAAAAAGAAATTTGTTGCAGTGGCCTTGTCTGCGGTCTGCCTGCTGTCTGCTGTCGGCTGCGGCCAGCA
GAGCGCAAGCACAGCGTCTTCGGCATCCAGCGTTTCCTCCTCGGTGGCTTCTTCGGCTTCCGCAAGTCAGGTAATGGATG
CGGAGGATTATCTGTCTGGTATCAGCGGGACTTATGTGGAACTGTTCCCGGAGATGGCAAAGAGTGAATACCGGAATTTG
TGGATCGACGCTGCGACTCCGCTGGTAGGCGAGGACAATGCGGAATCGGCTACGGATATGCTGCTGGGAATGTGCATGGC
AGAGCCGTATGGCGAGGAGGCTGTTGAAAAATATGCAGCAGATCCGGACAGCACGGCGTTCAACTGCTATTTTCTGGGTG
GCGTGGAAAAATTCGTGATGAATGGCGACACCATCACCGGTCTGGATGCGCAAGGACAGGAAGTGTTTGCACACACCTAC
CAGAAACTGGATGTGGACAATGAAAACAGCTTCCTCTTCTACCAGAGCGAGGATGCGGATTCCGGGGAGTTTACCTACTT
TGCCTTTGCGCCCGATACGATGGAAACGACGTATCATCTGGAATTCCGCTATGCAGAGGATCTCGACGACCTGCAGAGCT
GGTATGAAGGAAATTATGCTTATTGGAATGCTGCCGCCATCGCAGAGGACTATGATCAGGCAACTATGGAAAATGTCATT
GAACTTTTCGTCACGGAAAATTTGTCTGAGGCAGAATAAACGGCACATGCGCACCCGATCATGTCAGGCGGTACGCATGG
CAATATTACGGTAAGGATGTGATTTGATTGAAAAAACGATCGGACTTTTCCCGGCTGATGGGCTATGCAGGCGGACATCG
GGTATTCACCTATGCTTCACTGGTGCTCTCCGCTGTCAGCGCACTGATGGCGCTGATCCCGTTCCTCTATATCTGGATGA
TCCTGCGGGATGTGCTGAACGCAGCGCCAAACTATGCGCAGGCGGTGAACATCCCTCGTTACGGCTGGATGGCAGTGTTA
TTCGCGGTGCTGTCTTACCTCATTTACATTGCGGCGCTGATGTGCTCCCATCTGTCGGCGTTCCGGGTGGCGACCAATCT
GCGGCTGGCGGTGTCGGAGCATCTGGCGGTGCTGCCGCTGGGCTTTGCCGAGAACTTCGGCAGCGGCAAGCTGCGTAAGA
TCATCCACGAGAGCACCGGAGCCGCCGAGACCTATCTTGCCCACCAGCTGCCCGACCAGTACAACGCCATCGCCACCCCG
GTGGGGCTGCTTGTGCTGCTGCTGGCGTTCGACTGGCGGCTGGGTCTGCTGAGCCTTGCGCCGGTGGTGTTGGCTTTCCT
CATCATGGCGACCATGACTGGCAAGCGGATGGCTGAAAAAATGCGGCAGTACGGCAACGCCTTGGAGGCGATGTCCAATG
AGGCCGTGGAGTACGTCCGGGGTATCCCGGTGGTCAAGACCTTCGGGCAATCGGTATTTTCCTTCAAAAAGTTCAAGGCC
ACCATTGATGAGTATGAAAAGTGGGTCATCTCCTACACCAAAGACCTGCGCCTGCCCATGATGTTCTACACCGCTGCCGT
CAACGGTGTGTTCGCCTTTTTGATCGCGGGCGGGCTGCTGTTCACGACCCACGGCGTCACCCCGGAGTTTCTGCTGAACC
TGCTGTTCTATATCATCATCACGCCGGTGATCTCCCTGACCCTGACCCGTATAATGTACATGAGTGAGAACAAGATGGTG
GTAGCGGATGCGCTGGCACGCATCGACTCGGTGCTGGAGACGGCGCCCATGCAGGTGCAGGCTGTTCCGCAACACCCGCA
GGATGCCTCTGTCACGCTGCGGGATGTGCATTTCAGCTACGACGGAAAAACCGAGGTCATCAAGGGTGTTTCGCTGGACA
TTCAGCCGGGGCAGACGGTGGCTTTCGTTGGCCCCTCCGGCGGTGGCAAATCCACGCTGGCAAACCTTGTCTGCCGGTTC
TTTGATGTGCAGAGTGGCAGCGTCCGGGTGGGCGGAGCGGATGTGCGGGATATCCCCAAGGAAGAACTGATGGATACCAT
CTCCTTTGTGTTCCAGAACAGCCGCCTGCTCAAGGGCAGCATTCTGGACAACGTCCGTCTGGGTAGGCCGCAGGCCACCG
AAGCCGAGGTGCTGGCAGCACTGAATGCGGCGCAGTGCATGGATATTGTGGAGAAATTTCCGGCGGGCATCCATACCGTC
ATTGGCACCAAGGGCGTGTATCTTTCCGGCGGCGAGCAGCAGCGCATTGCCATTGCCCGTGCCATGCTGAAAAATGCGTC
CATCCTGATTCTGGACGAGGCCACCGCCTTTGCCGACCCGGACAATGAAGCAAAAGTACAGGCGGCTTTTGCCCAGCTTG
CCAAGGGCAAAACGGTGCTGATGATCGCACACCGCCTGTCCACCGTCGCCAACGCCGACTGCATCTATGTGGTGCAGGAT
GGGCAGATTGTGGAATCCGGCACAAAGGACGAACTGTGTGCGCAGAACGGCCTGTTTGCCCGGATGTGGCAGGAGTATCA
GGCGTCGGTGCAGTGGAAGGTCGCAAAGGAGGGGTAAGGAATGATCGAAAAAATTCAACACGCCACAGCCAGCTCCCCGG
AGGGCGCAAAGGGGCTTGTAAAGGGCGTTCTGGCCTGTGCGTTCCAGAACATGGCGTTCATGCTGCCCACCGGGCTGTTG
TATCTTCTGGTAAAGGACCTGCTGGCAGGCTCTACGAGCGGGAGAAACACCTTTTATCTGCTGGGATGCGTTGCCTGCTT
TGTGCTGATTTTGCTGACCACATGGTTCCAGTACAACGGCACCTATTTTACCACTTATAAAGAGAGCGGCACCCGCCGCC
TGACCCTTGCGGAGCGGCTGCGGAAGCTGCCTCTGTCCTTTTTCGGCAAGCGAGACCTTGCCGACCTGACCAGCACCATC
ATGGCAGACTGCGAGGTACTGGAAAAGGACTGCTCCCACTTCATCCCAGGTCTGTTCGGCTCCCTCATCTCCACGGTACT
CATTGCCCTGAGCCTATTTGCCTTTGAGTGGCGGATGGCACTGGCGGCTCTGTGGGTCATTCCAGTATCGGTTGCCATCG
TGGTGGGCAGCTATCGGGTACAGGATAAGGTGCAGGCCAGGACCATGGCGGCGAAAATGGCCTGTGCGGACGGCATTCAG
GAGTACATCGAGACCCTCCGGGACCTGAAAGCCAGCAATGCGGAGCAGCGGTATCTGTCCGGCCTTTCCGACAAAATTCG
GGCAGTGGAAAAGCAGTCTATTGTGGCAGAGCTGGAAACAGCGCTGTTTGTGTCCTCCGCCGGCATGGTGCTCAAGCTGG
GTATTGCGTCGGTGGCGCTCACCGGTTCGGTGCTGCTGGTGCAGGGCAGTATCGACGTACTGACCCTGTTTCTGTTCCTG
ATGGCGGCATCCCGGATGTACGACCCCATGCAGGGGGCTTTGCAGAATCTGGCGGCGGTCATCGCCATGCGTACCAATGT
GGGGCGGATGAATGAGATTCTGGACGCTTCCCTGCAGACCGGCAGCGAGCAGCTGACCAATCAGGGCTGCGATATCGTGT
TCGACCATGTGGGCTTTGCCTATAACTCTGGCGAGACGGTTCTGCGGGATGTTTCCTTTACCGCAAAGCAGGGCGAGGTC
ACGGCACTGGTGGGCCCCTCCGGCGGCGGCAAGACCACTGTTTCCCGGCTGGCAGCACGGTTCTGGGATTACCAGAAGGG
CAGCATCACCGTGGGCGGCATGGAGGTTTCCCAAATCGACCCGGAAAAGCTCATGAGCCTGTATTCCATCGTCTTTCAGG
ATGTGACCCTGTTTGACAACACGATCCTCGAAAACATCCGTCTGGGGCGCAAGGGGGCCACCGACGAGGAGGTTCTGGCG
GCGGCAAAGCTGGCAAACTGCGAGGAATTTGCCGAAAAGCTGCCGGACAAGTGGAACACCAACATCGGCGAGAATGGCTG
CGCTCTTTCCGGCGGCGAGCGTCAGCGCATTTCCATCGCCCGTGCTTTTCTGAAGGATGCGCCTATCATCCTGCTGGACG
AGGCCACCGCCAGCTTGGATGTGGAAAACGAAACTGCCATTCAGGAGGCACTATCCCGGCTCATAAAAAACAAGACCGTC
CTCATCATCGCCCACCGGATGCGCACCGTAGCCGGTGCGGATCAGGTGGTGGTGCTGTCGGGTGGCATCGTGGCCGAGCA
GGGCAGCCCGGCAGAGCTGTACGCCCGGAAGGGACTGTACACCCACATGGTGGATCTGCAGTCGGCAAGCCAGAACTGGA
CGATCTGAGAATGAGGGCGGCTTTTATTTGGGAAAAAGTCTTGCATTCAGTTAAAAACTGTGGTATATACATTATACGAA
ACACTATTTTGAAAGAACGCTCCATCGTTCAATGATGTATAAATGGGAGGTGCCTGCCATGACCGCCGTGATCTATGCCC
GCTATTCATCGGATAACCAGCGCGAAGAATCCATCGAAGGTCAAATCCGGGAATGTACGGCTTATGCCGAAAAGAACGGC
ATCACCATCGTCAAGCACTACATTGACCGTGCCATCTCTGCCAAGACGGATAACCGCCCGGAGTTCCAGCAGATGATTAA
GGACAGCGACAAGAAGCTGTTTGACATTGTGCTGGTCTGGAAGCTTGACCGCTTTGCCCGAAACCGCTACGACAGTGCCC
GGTACAAGACTCAGCTGAAGCGAAACGGCGTGAAACTGGTATCGGCAACGGAAGTCATTTCGGCTGGCCCGGAGGGTATT
ATTCTGGAGTCGGTGCTGGAGGGCTACGCCGAATACTACTCCGCTGACCTGTCTGAAAAGGTCGTGCGCGGCATGACCGA
GAACGCTCTCAAGGGCATTTATAATGGTGGCACGATTCCGTTCGGATACATGATCGATGAGACCCGGCATTACCAGCCCG
ACCCGCTGCTGGCTCCGTATGTGGAGCAGACGTTCCAGAAGTATGCGGACGGTGCGACCATGACTGACCTGCGGGATTGG
TTAAAGGCACACAACATCAAAAATTCAATGGGCGGAGAGATGTCCTACAATACGATTCAGCGGATGCTGAGTAATCGCCG
GTACATCGGCGAATTGCGTTTGCGGGATGTGGTACAGCCCAATGCAATCCCGGCATTGGTATCAGGTGAACTTGTCGGGG
CAAGGCCCCTCCATCTTGCTACGCAAGACCGTTCTGTCGCTTAAAAGCCCCACTGGGGCTTTCATTGCTCCGTTTCGCTG
CGCAAACGCGAACCTGTTCAATAAGGTGCAGGAAAAGCTGGCGAAAAATAAAAAGGCCCCTGCCCGTCATAAGGCAGAGG
AAAGCTATCTGCTCACCACTAAGCTGTACTGCGGCAAGTGCGGAGCGCTGATGTTCGGAGAAAGCGGTGTCAGCCACACC
GGGAAAATGTATACCTATTACAAGTGTGCCGCCGCCAAGAAGAAAAAGACCTGCGATAAAAAGGCCGTGCGGAAACAGTG
GCTGGAAGATCTGGTGGTCAACGAGACCATGAAGCTGGTGGAAGATGACGCTTCCATGAATGCCATCATTGCCAAAGTCA
TGGAATTGCAAAATCAGGAAAGCACGGATTTGCCCATCTATGAAAAGCAGTTGAAGGAAACGGGAGTCGGCATCACCAAT
ATGCTGAACGCTATCCAGATGGGCATTCTGACCAGCTCCACCAAGGAGCGGCTGGAAGCGCTGGAAGAGCAGAGGAAGGA
ACTGCAAGCCCGCATTGCAGAGGAACGGCTGGCCAAGCCGAAGATGAAAGAAGAGTTCGTCCGGTTTTGGCTGCTTCGCT
TCCGCAAGCTGGATATGACCCAGCCGGAGCAGCGGCAGGCACTGGTGGATACCTTCATCAATGCCATCTATCTCTACGAT
GATAAGGTTCTCATTACCTTTAATTATAAGGAAGGTACGGAAACGGTCGCTTTTGGGGAAGCCGTGAAAGCGGAGAAAAG
TTCGGATATGAGTGCGCGAGGTGCACCACAACAACAAAATCCGAACTTTTTTCCGATAGGAGAAGGGTTCGGATTTTTTG
TTTTCTTTGGAAAACAAAATGAATCCCTTGCTTCCATCGAAAAATGTAGCTGGAGGTCATGGACTAAAATCATAAGATAA
ATCAATAAACACCCAAAACGGAGACCTTTTATAAGGTGCTCCGTTTTTTAGGTTGCGTAACGGTGATTTTAATCTTGCAC
TGCACTGGAAAGAATGCTATACTAGGTAAGCTAAAACTAACTGCGGTATATTTGACCGGATTCAGGAGATCGCGAAAGAA
GATGGAACTTAAACAGCTAGAGTATTTTACCGTTGTATGTGAAAAAGGCAGCTTCAGCCAAGCGGCAGAATGCCTTTATA
CATCGCAGCCCAATGTCAGCAAGGTGATCTCCTCGCTGGAAAAAGAGCTGGGGCGAAAACTGGTGGAGCGGAGCAGCCGA
GGGCTGCGAATCACGCCCTATGGGGAAACGGTGCGCGATTATGCAAAAGTCATTCTGAAACACGCTTCTCTGATCAGCTC
GATGGCGACGCACCACAATGGCAAAAAATTTACGTTGGCAACTTACCCCAGCAATATGATCACGAATCTTCTGGTGGATT
TTTATCGGCACTGGGGCAGAGAGTACATTGTCGAGCATCAGGAGGGCAGTGTCGAAGAGGTCAGCAACTGGGTGGCCAGC
GGGCAGACGGAAATCGGCATCGTCTATATTGCACAGCGTCAACTGGCGGCGTTTCGGCATATCCTTGGACATAAGAATTT
GGAATTTGAACCGCTCGATGTAAAAGAGGCTTGTGTCTATGTGGGACCCAATCACCCATATTACGAGAGAGACTGCGTGG
ATTTCTCGGAGCTGTCCAGCTTGCGCTTCATCGGGGCGGTACGGGACTACTTTTCTATGGAGCATCATCTGGACCGGGTC
TCATTGGGTGCTATCAGCACCAAAGATTTGAATTATTCCATTTACTCGAATAGCGACCACATGACCATCAATGCGCTGAT
GCAGACCGACCTGTGCAGCCTTGGCATCAATTTTATGCACCAGCCGTATAAACACTATGACATTAAGAATCTGAAAATCA
ACGGATGTGAGCCATTTTTGCTGATTGGAATCGTTCGACCAGAAGGTGATGAACTAAGTGAAGCAGCACAATGGTTTATC
GAAAATTTCAAAAAGTTGCTCTGAGAAAAGGCTTGATTTTCCATAACGATTTGTTATGGAAAACCATGCCGATTTCATCA
CTGGTCAGGCAGGACAAACTGTGGTATCCTATGGGAGCGCCGCGCAGCAAGCGTGGGGCTCCTTTTTCGTTATAACTGAT
GTTTTTTGATACCACAGGAGGAAACACACTATGAAAATCTCTCGCAGAAACTTCTGCCTGCTGATGGCAGGTGTCTGCTG
CACCGGCGTGCTGGCTGCCTGCGGCTCCAGCTCTTCGTCTACTGCTTCGTCCAGCGCTGCATCTGCTTCCGCTGCGGCAT
CCGGGGAGGTCCGCGATGAGCTGATCTTTGTCAACTATCGTGATATTCGTGATCTGAACCCGCATCTGTATGCAGGCGAA
ATGTATGCCCAGAGCATCCTCTACGATACATTGGTCAGCATTACGGCAGATGGCTATGAAGGCTGTCTGGCGGAAAGCTG
GGACATCAGCGAGGATGGCTGTACCTACACCTTCCACATTCGTCCCAATGTTCTGTTCTCGGATGGCGAAAAGTGCGATG
CCAATGCCATTCTTGCCAACTTCAACGCCATTCTGGAAAACCGCGAACGCCACACTTGGCTGGAGATGATGAACCTGCTG
GTGGGCGTGTCGGCTCCCGATGAAAACACTTTCGTCATTGAGATGAGTGAGCCTTACTACCCCATGCTGACGGAGCTGGG
CTGCATCCGTCCCTTTGCCATGATCTCCCCCAACTGCATGATCAACGGCAGCACGAAGGATGGCGTCAATGGCCACATTG
GCACCGGCCCCTATGTGCTGACGGATTTCGTGACCGATGAATACGCCGTGTTTGAGCGGAACGAGAATTACTGGGGCGAA
GCGCCGGCCATCCGCAAGATCACGGTCAAGGTCATTCCCGACAACCAGACCCGTATTATGGCTCTGGAATCCGGCGAGAT
CGACCTGATTTTCGGCAAGAACATGATCGATGCCGATGCGATCAGCCAGTATCTGGACAGCGACAGATTCACGGTCGGTC
TGTCTGACCCCACCTCTACCCGCCATATCGTTATGAACACCACCCATGAGATTCTGGGCGACCCGGCGGTTCGTAAGGCA
TTGCAGCACGCTACCGACCGTCAGACCATCTCTGATGGCATCTTCTACGGTCTGGAGCAGCCTGCGGATACGCTTTACGC
CACCACGGTTCCCTACTGCAATGTCGGCCTGAAGCCGTATGAGTACAGCACGGAGACTGCGGCGCAGCTCCTTGACGAAG
CTGGATGGGTCCTTGGCAGCGACAAGATGCGCGCCAAGAATGGCAAGCAGCTTGCACTCGACCTGCTCTACAACAGTGAC
AGCGTGACGGAAAAGACCATCGCCGAGTATCTCCAGAGCGAGTACCTCAAGCTTGGCATTTCCATGACCATTCACGGTGA
GGAAGAGCAGTCCTACCGCGATAACATGAAGGCTGGCAACTTCGATATGGTGTTCAATATCTGCTGGGGTATGCCGTATG
ACCCGCAGTCTTCGCTGGCTGCAATGCGTGCCCCGGTCTATGGCGACTATGCCGCTCAGCAGGGTCTTGAGGACAAGGCG
GAAATTGACGAAGCCATTACCAAGATCCTGACCTCTACGGACGATGCCGAGCGTCAGGAGCTGTATAAGTCGGTTCTGAC
CAACCTGCACGAGGACGCAATGTATCTGCCGCTGACCTATGAGTGCAACAAGGCTCTGTACACCTCTGCTCTGCACGGTG
TCCACTTTGGCACCGACCAGTATGATGTGCCCTTTGCGGATATGTATTTTGAATAAGAATTGACAGGAAAAGCCGCTTCG
GGTATGGAGCGGCTTTTCTTGAAGAAAGGACTGCCCATGAAACGCTATGTTGTACGCAGGCTGTTGATGGCGATTCCGCT
GCTGCTGGCCATTTCGTTCGTCTGCTTCTGCTTTATCAATCTGATTCCCTCCAACCCGGCGGAGGTCGCACTGCGCATCC
AGCAGACCCCCGTGATCACGGAGGAGATCATTGCTGCGATGGAAGAGCAGCTTGGTCTGAATAAACCCTTCTTTGTCCGT
TATTTTGACTGGGTGCTGGGCTGTCTCCACGGTGACTTTGGTATCAGCTATGTCAACCCGAAACGCACCGTGGCGGGCGA
GCTGCTGCGCTGCCTGCCTGCGACCCTCCAGCTGGCAGGAACTTCTTTTGTCATCGTGGCGGTGCTCAGTATCCCCATCG
GCTTCCTCTGTGCAGTTTATAAGGGCGGCTGGTTTGACAAAATTATGCGCGGACTGGTCTTTGTAACGACTGCCATGCCT
GCCTACTGGGTGGGTCTGCTGCTGATGTGGGGCATTGGCGTTCAATTGAACTGGCTTCCCACCAACGGTAACGGAACATG
GCGGCATCTGATCTTGCCGTCCTTCACGGTGGCATTGAGCTATATTTCGACGTATATCCGTCTGATCCGCAACAATATGC
TGGAAAACATGAAACAGGACTATGTGCTTTACGCCAATGTGCGCGGGCTGCCACAGAAGTCGATTCTGGTCAAGCACATT
CTGAAAAACTCCATGCACACCTGCATCGTGGCGATGGGCATGAGCATCCCGCAGCTGATCTCCGGCACCATCGTGGTCGA
AAATGTTTTTTCGTGGCCGGGACTTGGTACGCTCTGCATCAGTTCCATCTTCAATCGGGATTACCCGGTCATCCAGACCT
ATGTTTTGCTGATCGGGGTACTGTTTGTCCTGTTCAATCTGCTGTTTGATATTTTGCAGACCGTCTCCGATCCCCGTCTG
CGCAAGGAGGACTGACCATGAAAGAACGATTCTTCCGCAACCGCACGGCAGTGTTTACCGTTGTATTTGTATTGCTGGTG
GGTCTTGTAGGCATTCTGGCTCCTGTCATTGCGCCCAACGACCCCTATGAGACCAATATCCTGAACAAATTTGCATCCTA
CAGCCTGCAATATCCGCTGGGCACCGACCAGCTTGGCCGCTGTGTCCTTTCCCGCATGATCTATGGCATCCGTCCTACCC
TCGGCCTTGCCCTGCTGACCATGTTCGGCACCATCAGTCTGGGTGCAATCCTTGGCATCATGGCGGGTTATTTCCGGGGC
ATTGTAGAAGAAGTTATCATGCGTGTGGTGGATGTGATGCTCTCTTTTCCCAGCCAGATCATGGTGTTCGCTGTGGTGGC
ACTGCTGGGTGTCAGCGTCCAGAACGTCATCATTGCAAATGTTTTCATCAAGTGGGCGTGGTATGCCCGCATGATCCGCA
CGGGCGTAATGCAGTACCGCGACCGCAACTTTGTCCAGTTTTCCCGCTGCGTAGGAATGCCGGAGCGGTTCATCCTGTTC
CGTCATCTGCTGCCCTCCATCACTTCCGACCTGGTGGTTCTGGCTTCGCTGGATGTGGGCTGGGCAATCATCAATATTTC
CACGCTGTCGTTCTTGGGACTGGGCGTACAGGCCCCCACGCCGGAATGGGGCGCAATGCTCAATGAGGCAAAAAATGTGA
TGACGTCGAACCCAGTGCAGATGATCGCTCCCGGTATCGCCATTGTGGTGCTGGTCTGTGTGTTCAACCTGATGGGCGAC
GCCCTGCGCGATGTGCTGGACCCCAAGGAGGTGCAGAAATGAACCCTGTTTTTGAATTGAACGATCTGCACGTTTCTTTG
CAGAGCCACCATAAGGAAATCGAATTGGTGCGCGGGGTGTCCTTCGCAGTTGCTCCCGGCGAGTGCCTCGGCATTCTGGG
GGAAAGTGGTTCCGGCAAGTCAATGTCGATGAAAGCGGCGATGGGCCTGCTAGACCACAGCTTCCATGTCAAGGGCAGCG
CACAGTTTCAGGGGGAAGAACTTTTGGGTAAGAGTGCTGAGGAACTGCGCCGTCTGCGCGGCGGAAAGGTGGGCATCATT
CTTCAGAACCCGATGACCTGCTTTGATCCGCTGTACCGCATTGGACAGCAGATCGCTGAGACGTTTTCGGCGCATAATAA
CTGGACAGCAGAGGAAATCCATATCCGCTCACTGGAACTGCTGGAAAAAATGCGCATCCGAAACCCGGAGGAAGTGCTGG
AAAAATATCCGCATCAGCTTTCCGGCGGTATGCTCCAGCGCATCATGATCGGCATTGCAACGGCCATGAAACCAGCTCTT
CTGATTGCAGACGAACCTACCACGGCGATCGATGCCATCACCCAGTATGAGATTCTGAACGAACTTCTGCATATCAAAGA
AAATCATAACACGGCCATAATCTTTATTTCACATGACCTGAATGCCATTTCTCGCGTGGCAGACCGTATCGTGGTGCTGA
ATCACGGAGCAGTGGTGGACCGCGGCGATTTCCAGCATATCCTGCATCATGCACAAGACCCCTATACGAAACTGCTGGTG
GAGAAGCGCGCGGATGTTATGCGCAGGTACACCGCTGTTTTGAATGGCAAAAAGGAGACTGCCCATGCTTGAACTCAAAA
ATATTAATGTAAGCTTCCGCAGTGAGCGGCAGGATAAAATTTTTGGTCATACCCGGCAGCAGGTGTTGTTTGATGTGTCA
CTTACCGTAAAAGAGGGCACCTGTCTCGGTATTCTGGGGGAAAGCGGCTCCGGCAAATCCACGATGGGCCGTGTGCTCTG
CGGACTGCTCAAACCAGACAGCGGTGAAGCCGTTCTGGATGGCGTTTCGGTCTACGCTTCCCGTGCCGGACGACGAAATC
TGCAAAACAAACTCAGTATCGTGTTTCAGGATTACACAACCTCCGCAAATCCCCGGTTCCGCATCCGGGATATTATTGGG
GAAGGGCTGACCGTACAGGAACGCAGAGAGGGCAAAAAACTGGATCGGAAAGCCGAAACGAGCCGATTGCTGGAGTTGGT
CGGCCTGCCTGCCGATTTTGCAGACCGGTTTCCCCATGAGCTTTCCGGCGGACAGCTGCAGCGTGTCTGCATCGCCCGCG
CAGTGGCCTGCAAGCCGGAAATCATTCTGTTTGACGAAGCGATTTCCTCGCTGGATGCACACACGCAGGTACAGGTCATG
GACTTGCTGCGGGAACTGAAAGATCGCCTTGGCTTGACGTACATCTTTATCACCCATGACCTGACTTCCATTACCTATCT
TTGTGATGATGTGTTGTTCCTGTATCAGGGCCGGGTAACAGAGAACCTGCCGGTAGAGCGCATCAGTGAAACGAAGGACG
AGTATGCCCGTAAACTGCTGGAATCTATTGTCGTCTTTGATACGGAGGAATCGGCATGACACTGTGCGGCTTTGAGATCG
CCCCCGGTGAAAAACGACAGGTGAAACTGCCTGTTCCTGGCGGTGTACCGCTGGAAGCATGGCTGCTGTGCGGGGCGCAC
CCCGGAAAGACGCTGGTGGTCACAGCTGGGGTGCATGGCTGTGAGTACGTCGGCATTCTGGCTCTGCAAAAATTAGTGGA
AATGCTGGACTGTGCTACTCTTTTTGGACAGGTCATTTTGCTGCCGCTGGTCAATTCCAAAGGATTTTTTGCAGGGGTAA
AACAACTGAATCCGGCAGATGGCAGGAATCTGAACCGGGAATTTCCCGGCAAGGAGGATGGAACGGAAACACAGCGGATG
GCATGGACGATCGAAAAACTCCTTTACCCGGAAGCGGATTTTCTTCTGGACCTTCACGGCGGAGACTGGAATGAAGAACT
GGCCCCGTTGGTATTCTTTCCCTGTGGAGCCGGGCAAAAAGTGGAGCAGGAGACCCGCAGGGCGGCACAGGCTCTTTCTG
TTTCCATGCGGGTCTGTTCAACGGCCCGAAATGGATTGTACAGCTGGGCAGCACAAAAAGGAATCCCTGCTTTGCTGTTG
GAGCGGGGCGGAAATGGCCGCTGGACTCCCGAAGAGGTGGAAGCAGATTGCGAGGATGTACTCCGTCTGATGAACCATCT
TGGAATAAGAAAAGGAGAGTTCGATGCCGTTCCGCAAACAGAGATTGCAAAAGCCGTCTACGAAGAAGCACCGGCAGATG
GATACTGGTTTCCGCAAGTCTGTGCTGGGCAGGAAGTATTAAAGGATGCACTGCTGGGCAGGTGGAAAAGCTCCGATGGG
ACGCAGAACTGCGAGGTCCGTGCAAGATTTGCAGGGCGGGTTTTGTATGAGACCACTGCATTGGGCGTTCGCAGAAATGA
CCCGCTCGTTGCATACGGAACAGCATGAGTTTCCATAAAAACAAAAACAGGGTGCGCCCCTGAATAGGACGCACCCTGCC
ATCGCAATTCACAATTTGATTTGTTGGCAACAACCGTGAATTGCATATCGCAAACAAGTTGTTGAGAATTGCACTGCTGC
GCTGCGCAAACGCGAACTTTTGGGAACACGCCACTTTCGGCAGTGTGCAAGAAAAAACAATGAAAACTTTGGCAAAAAGA
GAGAGAGGGCTGGACGGTGCCAGCCCTCTTGACAAGGAAAAGCACAAGGCTCTTTATTATAATAAAGCTATAAGAACATA
ATAAAGGCAATTATTTGAAATTTTTGAAAAAACAGAAATCATTTTGATGATATGGGACGTTTTAATAGACAGGAAGGGGG
GTGAACCGTATCCAGACAGAATTATTGCTGCGGAAAGCGCAGAGCGGAGATACGGGTGCGCTGGACACTCTGATTACAGC
GTACTATCCACAAATTCTGAACTATTGCCGTTGGCATACAGCGGACGAGCAGCAGGCGCAGGATGCAGCACAGGAAACCT
TTTTGAAAGCGGTGCGCTGGCTGGATTCCTGTGGTGGATTTCAGGGGGCATTCCGTCCCTTTCTGTACAAAATCGCAAAA
AACATTTGCATCGATCTGAACCGTACGATGGAGCGGACGGAGGTATCGCTGGAGAGCTTGCCGGGCGAACCCGCCTATCA
GGAAAGCGGCTTTGCTGCGGCAGAGGAGAAAGCAAACCTGCGAGCGCTGACGGCCCAGCTGGAGCCGGAACAGCGGGAAC
TGGTATTGCTGCGGTTCGCACAACAGCTTAAATTGCGGGAGATCGCGGAGATCACAGGTCTGCCCCTGCGCACGGTACAG
TCCCGCCTGCGTGCCGCATTGAAAACCTTGAAAATGCAATTGGAAAAGGAGGACTGGAGATGAACCGAGCCTTTGAAAAA
GAACTGTCCAGAGCACTTGCGGCAGAGCCGGACACAGCTGTCCCGGAAACGCTGCTGCGCCGCTGCCGGGCGGAACATGT
CGTAAAACAACGGAGTGATTGGTGTGATTTGCTGCACTGCCAGTTCAAATTGCTGGGCTGGAAGGTCTGGGCGCTGGAAG
CAATGGCGGCACTGGCGTTGTACAGTGTGGGTCGGGAACTTGCCCTGTGGGAGAAGGCATGGACATTACGCAATGCACTG
TTTGGTCTGAGCACACTTGCCATGCTGACAGCCCTGCTCGGTCTGCCGTTTTTATACCGGGCAAGTCAATATAAGATGCT
TGAACTGGAACATGCCACATATGCAGGAGTCGGTCATCCGCTGGTGATGCGGTTTTTGCTGCTGCTGGCGGGGGAAACAA
TCCTGCTGGGAGTGCTGGTACTCAATGTGCGGGCAGCCGCGCCATGGAGCATCGGGCAACTGCTGGCGGTGCTGACCGTG
CCATTTCTGACCGCAAACAATGAGCTGCTTCTGCTGCTGCGCTGGGTGCACCCGGAATGGATGATGACCGGGGCTGTACC
ACTGTTTGCAGGGCAGCTGTGTTTGCTGCGGTTCGTGCAATTATCGGAACTGCCGAAAGGTCTGCCGCTGGCGGCGGGTG
TGCTGGTGCTCTGCATGGTGTTGCAGTGCATCCAGCTTGCCGCCCGGTCAGAATATATTGCAGAAGCTTGAAAGGAATAA
GTCATGGAACTGAAAATTCAGAATATTACAAAGCGATACCGGGATAAAACGGCGGTGGATGATGTGTCCATCACTCTCAC
GCCGGGTGTGTGGGGACTGCTGGGGGCGAATGGTGCAGGCAAAACAACCTTAATGCGGATGCTGGCGGGCATTCTGCGGC
CCAGCAGTGGCCGGATTTTGTGCGATGGGGTGGAGGTTGGAACGCTTGGTGCGGCCTACCGGGAAAAGCTGGGGTATCTG
CCGCAGGAATTCGGGTTTTACCCGGAATTCACGGTGCAGGACTATCTGGAATATATGGCGGCGCTCAAGGGTCTGCCGCG
CACAGAGGCTGCCCGGCAGATCGACGCACTGCTGGAGCGGGTAAGCCTCACTGAGGTGCGCCGCAAAAAGATCATAAAGC
TTTCCGGCGGTATGAAGCGCCGAGTTGGTATCGCACAGGCACTGCTCAACGACCCGGAAATTTTAATTCTAGATGAGCCC
ACGGCAGGGCTGGACCCCGGAGAACGGGTGCGCTTCCGCAATCTGCTGTCGGAGTTTGCGCAGGAACGGATCGTTCTCAT
TTCAACGCATATCGTTTCGGATGTGGAATACATTGCAGCTGAAAATGCCGTGATGAAAGCTGGCAAAATCATTGCACAGG
ACACCACCGAAGGGCTGGTAAAGCAGATTGAAGCCAAGGTCTGGCAGGGGAACATCCCGATGGAACAGCTTGCCCGGTGG
GAATACCGGCTGCGGGTAGTGAACCTGCGCAACGAGCCGGACGGAACGGTAACATTGCGGTATCTGGCGGATGCACCGCA
GCTGCCGGACAGCGTCCCGGCACAGCCCCGGCTGGAAGATCTGTATCTGTGGCTGTTCCCGGAGGAAATGGAGGAAGCAA
AATGAACCTGTATCGTTTGGAATTGAAACGTGTGTGCAAAACCCGTATGACAGCTATTCTGCTGGCCATTGCGTTGGTGC
TGGCTGTGGTCATGGCATATCTGCCGGTGACCTTTATCGGCTGGACGGAACTGGATGCCAACGGAAACAAAGTGCGTTAC
ACGGGTCTGAAAGCAATCCGGAAACGGCAGGAGCAGCAGGTATCCGGTACCATCACGCCGGATGTCATGCAGGAAGCACT
GGAAGCCTATCAGCGGGTGTACCGGCAGTATGATGCAAGCTCCATCAACGATATTCCGGTCGAGGTATTTTATAAAGAAC
TTGCCCGGTATCAGCCTCTTGTGAACAACGCAAAGGAAGCCTTTGCCGACCCGAAAACCGGCATGGCACCGGGCGTGATG
GGGCTGACCGCAGAGGATATGCAGAACTTTTACAGCCAGCTCCCCAAACGGCTGGAATCGGTGATCTGGCTGGAACAAAG
CGGAAAGCCCGGCTATGAGCAGGCGCAGGCCATTGCACAGAAAAAGTTCGATGCTGTACAAAAACCGTTCACCTATTCAT
TTGGGGTCAGTTCAGATGCAATGGATTACCAGACCCTGTTGAGTTTGCTGCTCACCCTGCTGTGCGCGGTGATTGCGGCC
CCGGTGTTTGCATCGGATGCACAGACCGGGGCGCAGGACATCCAACTGTGCACAAAAAACGGCGGTCTGCGGTTAGCAGC
GGCAAAGCTAGCGGCGGCGTTTAGTATCACAGGGGCGGCGTATCTGCTCTGCGGCGTGGTGTGGATCTTGGTCACGAATG
CTCTATTTGGCTGGGAAAGTACCCAAACTTCCGTGCAATGGCTGTTTTCTGTGACCAGCCTGCTGCCGTATACCGTTGGC
CAGATGGAGTGGGTCATGCTGGTGGCAAACTTCCTGATCTTCTTTGCGGAGGTGGCCTTTGTGCTGATGGCATCCGTATG
GGCCAAGAACAACCTGACCGCTTTGTCTGTGGCGCTGATCAGTGTGGTGGCACCGCTGATTGTTTATATGGTCGTGCCGG
GCTCCTTTGGAGAATGGCTGTCCACCCTGATTCCGGCAGGGGGCATTGGGCTTTCCAATGCATTGCTGTATAAAATGATC
AGCTTTGATTTTCTCTATGCAGGCGGGCATGCCTTCTTTCAGGCAGATGTACTGCTGGCATCGGCACCGATCAAGATCGT
TCTGCTCGTTGGATTGGCAGCATGGGGGTATCTGCGAAAGACCAAGGTGGCTTAAGCTGGGCTATGCGGACTTGATTCTG
AATGGTGACCCGGAGGAATATTTGAAAAATGTAGCTGGGAGCCATGGGTTAGAAATCTGAATGAATGCTGGACATTACCG
CTTTTTTTGCGCTGGTGATGTCCAGCATTTGTTATTTGGTGTTGATCGACCAATTTTAATGGAATCTTTATACTTCTACA
ATTTTCTTTACGGCTCTTTTATTTATTCCATGCTAATCTTTATGCACACGGATAGGTAAAGGAGCTTTTATGATTCAATA
TCCTCGTTACAGGCAGCACCGTTTTTCTTCTTTTCAGGTCATTATTGCAGGTTTTGCGGCAGTTGATCTGGTGGGCGCAT
TGCTTCTGATGCTCCCGATCGCTGCACAGCAGCGGTGCGTTACACCGTTCCATGAGGCGCTGTTTACTTCCACCTCTGCC
CTTTGTGTGACCGGACTTGTGGTACAGGATACCGGCAGCTACTGGTCGGCATTCGGGCAGAGCGTGATCCTTCTTCTGAT
CCAGATCGGAGGATTGGGCGTCATTACGGTGGGTGCTTCCTTTGCGCTGCTTTCCGGGCGAAAGATCTCCCTCAAGCAGC
GCAGCACGATGCAGGAAGCTACGGCTGCCCCGCAGATGGGCGGCATCGTGCGGCTGACAGGCTTTATTCTGCGGATCACC
GCCCTGTTTGAATTGGTCGGTGCTGCACTGCTGCTGCCGACGTTCTGCGCTGATTATGGACTGCGCGGGATCTGGTATGC
ACTGTTTCATTCCATTTCGGCGTTCTGCAATGCCGGCTTTGACCTGCTGGGAACAGAGGGGGCAAAATTTGTTTCGCTGA
CACGGTATGCAGGTAATCCATTGCTTACCACAGTGATCGCGGCCCTGATCGTCTTTGGCGGCCTTGGCTTTCTGACATGG
GAGGACATTTGTACATATCGCCTTGATTTTCACCGTTATCGGATGCAGAGCAAGGTGATCCTTGTCACAACGGCATTTCT
TCTGGTACTGCCGGCACTGTACTTTTATTGTTTCGAGTTCACGGCAGGCTCTGCCCGGCAGCGCATTTTATTGTCGATGT
TCCAATCCGTCACACCCCGTACTGCTGGTTTTAACACCGCTGATCTTGCTGCGATGGGCAGCACTTCACAGGCATTGATG
GTGGTTCTGATGCTGTTGGGCGGTTCGCCCGGCTCTACGGCAGGCGGCATGAAAACCACAACATTTGCCGTTCTGCTGGC
CAATATGTGGGCGACCTTCCGCCGCAGAGAAGATGCCGAATTTTTCGGGCGGCGCATAGATGGTTCCGCGGTCAAGAATG
CTGCTACGATCGCAGGAATGTATTTGACGCTGTTCTTCCTCGGAGCCTTTGTCATTGCTACGGCAGAGCAGCTGCCGATG
TCGGTCTGTCTGTATGAGACTGCTTCGGCTGTGGCAACGGTAGGTCTGACATTGGGCATCACGCCGCAGTTGGGGGTCCT
TTCGCAGGGGGTGCTGATCGCACTGATGTTTTTGGGACGTGTTGGCGGATTGACGCTGATCTATGCGGCATTTGGCAGCA
GCCCTGCTCACTCTCGTCTGCCGCAGGAGAAGATCGCAATCGGATAAAGGAGACAGGTATGAAATCGATTCTTTTGATCG
GGCTTGGCCGTTTTGGCCGCCATATTGCGCAGGAACTGAATGAGCTGGGTCATCAGGTCATGGCGATCGACAGCAACGAA
GACCGTGTGAATGCCGTGCTTTCCTATGTGACGAATGCACAGATCGGTGACAGCACCAGCGAATACTTTCTGCGCTCCCT
TGGCATCGGCAATTTTGATGTGTGTATCGTAACCATCGGCGGCAATTTTCAAAGCTCACTGGAAACAACATCACTGCTCA
AGGAGCTGGGCGCAAAGCTAGTGGTCTCGCGTGCAGAGCGGGATGTACAAGCCAAGTTTCTGCTGCGCAACGGTGCGGAT
GAAGTGGTCTATCCGGAAAAGCAGCTGGCAAAGTGGGCAGCGATCCGATATAGCTCCGAACACATTCTGGATTATATCGA
GCTGCAGGACGACCACGCCATCATGGAAGTGACCATTCCGCCGGAATGGATGGATCGTACGATCGGTGAGATCAATATCC
GAAAAAAGTATAACATCAATATTCTTGCGCTGAAAAAAGACGGAAAGCTCGATATGAACATCACGCCGGATACGCAGCTG
TGCCGGGATGAAAGTATGCTGGTTTTGGGAAAATACGCATCGATCCAGAAGTGTTTCCGGCTCTAAAAAGATAGGACGGA
TCGTATGGATGTCGCTTTGTTATTGATGGTTCTTGGAGTCATGTTGAGTGGTTTCCGGGCAGCAGGTGCGCTGGATCACA
TGCGGAAGGAGATCCTTCGACAAGAAGGAAAAAGACGTGGCTGGTGGTCGTGACCATCAAATTGTGCTATACTGTGGGCA
AGGCAGGTGATCTTTATGAATCAGAACGACCCACCCACTGAACATATTCTGGCGTGTCTGTCGTCCTCTCCCTCCAATGC
AAAGATCGTGCGGACGGCAGCAACGATGGCAAAGGCGTTTGGTGGAACCTTTACAGCTCTGTATGTCCGGACTCCGGATT
CGGATCAGATGGGAAAAGAAGATTGTCGGCGTTTGCAGCAGCACATTCGTATGGCAGAGCAGGCAGGTGCCGACATTTCT
ACGATCTACGGGGATGACATTCCGCAGCAGATCGCAGAGTTTGCCCGCATCTCCGGCATTACAAAAATCGTGCTGGGGCG
CTCCAGCGTACATCGCCGCCATTTCTGGAGTGGACCGTCACTGACTGAAAAATTGACGATGACTGCGCCTAATCTGGATA
TTTACATCATCCCGGATGCTTCTGCAGAGAACGGCTACGGTTCAGGAAGAAAGCTGTTCATCCGTCCGTTTCTGCCTTCT
GTCCGCGATTTACTGGTCACCGCAGGCATTTTGAGCTGCATCACGCTCATCGGCTTCCTTTTTTTACAACTGGACTTTGC
GCGCTATAATATTATTACGTTCTATATGCTGGGGGTGTTGTTCACCGCATTGTGTACCAGCGGTTACACCTGCGGTGTGC
TGGGCTCCATTGCCAGTGTTGCGCTATACAATTTTTTCTTGACGGAACCGCGCCTGACATTCCATGCGTATGATCCCGGT
TATCAGGTTACATTTGCCCTGATGCTGACCTCTGCAATCATTACCTGTACGTTGACGACACGGCTGAAAGACCATGCAAA
AATGTCTGCGCAGGCAGCGTTCCGTACAAAAATACTGTTTGACACAAATCAGCTTTTACAGAGAGCAAAAAGCGAGGAAG
AAATCCTCTCTCAGACAGCGTCCCAGTTGATGAAGCTGCTGAACCGGAGCCTGATCGTTTACCCGGAACAAAACGGAGAT
CTTGGGTCAGAACAGGTTTTTGGGATTGGTGGGGAAGTGCCGCGCAACATCTTTTCTGCACCGGAAGAACGTGATGCAGC
AAATTGGACATTTGCAAACAAAAAGCGTTCCGGTGCAGGCACGGATAGCTACCCGGACGCAAAGGGGCTTTATCTTGCAC
TTCGGACCGGAGGCGGCGTGTTTGGAGTGGTTGGGATCGATCTGTCCGAAAAACCGCTGGATGCCTTTGAAAACAGCGTG
ATGCTTTCCATTCTGGGTGAAGGTGCGCTGGCCATCGAAAACCGCAGAAATGCGCTGGAAAAAGAGCAAGCTGCATTGCA
GGCAAGGAATGAAGAGCTGCGGGCAAACCTGCTGCGCACGATCTCCCATGATCTGCGCACCCCGCTGACCTCCATTTCCG
GCAATGCCAGCAATCTGCTTTCCAACGGAGAAACGCTGGATACAGAGACCCGGAACAAGATCTGCACCGATATTTTTGAC
GATGCACAATGGCTGATCGGTCTGGTGGAAAATCTGCTTTCCATCACCCGCATTGAGGATGGGCGGATGAATCTGCAGAT
CTCACCGCAGCTGATGGATGAGATGATCGAAGAAGCACTGCATCATGTCAACCGGAAAAGCTGTGAACACACCATCACAA
CACAGTATGGGGACGAGATCCTCCTGGTCAATGTGGATGCACGGCTGATCATGCAGGTCGTTGTCAATCTGGTGGATAAC
GCCATCAAATACACCCCCGTGGGCTCGGTCATTCAGATCTCGGCTTACCGGAAAGACCATCAGGTCGTAGTGGAAGTTGC
AGATAACGGTCCCGGCATTCCGGATCGCGCAAAAGCACAGGTGTTCGAGATGTTTTATACCGGGCAGAGCCGCATCGCAG
ACAGCCACCGCAGCCTTGGACTGGGCTTGCCCCTCTGCCGTGCAATCTTGACGGCTCACGGCGGAACATTGACCCTGCGT
GACAACATTCCCAATGGCAGTGTCTTTTCCTTTGCATTGCCGCAAAGCGAGGTGAACATTCATGAATAAGCCGACCATTC
TGGTCGTAGAGGATGATGTTCCTGTACGGTGTCTGATCACAACGACCCTGAAGACCCACGGCTATAAATATCTGACTGCT
TCCAATGGGGAAACGGCAATCATGATGACTACCAGCCACAATCCGGACATCATGCTGCTGGATCTTGGACTGCCCGATAT
AGACGGCATCGAGGTCATCCGCAGCGTCCGCACATGGTCGAACCTGCCCATCATCGTCCTGAGTGCCCGGAGCGAGGATT
CTGATAAGATCGAGGCACTGGACAATGGCGCAGACGATTATCTGACAAAGCCGTTTTCCGTGGATGAGCTGCTGGCAAGA
CTGCGTGTAACGCAGCGCCGATTGAATCTGCTGGCTTCTGACGGCATAAATAGTCCGGTTTTTGTCAATGGTCCTTTGAA
GATCGACTTCTCGGCAGGCTGCGTCTGGCTGAGCGAGAATGAATTGCATTTGACTCCCATCGAGTACAAACTGCTGTGTG
TGCTGGCGCATAATGTGGGCAAAGTGCTGACGCATACCTCCATCACGCAGAAAGTATGGGGCAGTACGCAGGAAAATGAC
ATTGCATCCTTGCGAGTTTACATGGCATCCCTGCGCAAAAAATTGGAACGATGCCCGGATGCGCCGCATCTGATCCAGAC
TCATGTTGGTGTAGGATACCGGATGCTGCGCGTGGAAAATGATGAATCATAGTAAAAAAACAGGGTGCGCCCCTGAATGA
ACAACACCCCATTTGTCCGACAGTATTCGGTCAGACAAATGGGGTGTTGTTATATGTCAGAAAAACGAAAGATGTACAGT
GGAGAAGGAGACCAATTTTTATAGTGCAAGATGCTTTGCACGATAGTCCCGTGGGCTGATGCCATATACATTTTTGAAAG
CGCGGGAAAAGTGAAGCTGATTGGGATAGCTGACCATGGTGCTGATGGTGCTGATGGGCAGGCGGCTTTCAGTCAGCAGC
TGTGCCGCCCGTGCCATGCGGTAGTGCAGCAGGAACCCCTGTGGGCTTTCGCCCATGGTATCTCGGAACACCTTACTGAA
ATAGCTGCGGTTCAGTCCGCAGAAGGAGGAGATATCCTCGATGGAAATATCTTCGCTGTAATGCTGCTCTATGAAAGACA
GATTGAGATATAACAAGTCGCATTTTTGCATTTACGAAACTACTGGCAGATAGTATAATAATGGCACAACAAGAAAAAAG
AAACTGTGCAATGTGATGATGCACAAAATTTTCTCGCTGCTTTTGTAAGAGCTGACAAAAGTAAGAAAAATCGACCCGGC
CGTTCCGACACGACCGCCTGTCTGTCGGCATTTCTATTAAAAATAATCTCGTTGAGGTATAGGATCCATGAGTATTCGAT
TTGATTCCGAGGCACGCATTTTTGTATTGGAGACTGCCCATACCAGCTACCACATGAAGGTGGATGCGCTGGGGCACCTG
CTGCATCTGTACTACGGCAAAACCATCGGCACCGGGGACCTGATGCAGCTGTATCCCCGCACAGACCGGGGATTTTCGCC
GGATTACTACGCTTACCGCACCCACCGGGGCGTTTCCCCGGATCTGCTCCCGCAGGAGTATACCGGCTGCAACGTGGGCG
ATTTCCGTCTCTCCTGCCTGACGGTGGCCGACAGCCGTGGCACCTTTGGCGCAGACTTTACCTATGTGAGCCACACGGTG
GAGGCGGGCAAATATCAGCTGACCGGTCTGCCCTGTGCCCACGCAGAGGAAAACGATGCCGAGACCCTGATTGTCCGAAT
GCAGGACGAGGCCACCGGTCTGACGCTGGAGCTGCTGTACGGCGTGTTTGCACAGCAGGATGTCATCACCCGTGCGGCGC
GGCTGACAAACCACGGAGATAACCCGCTGCGGCTGGACAAGGCGGCATCTGCCTGTCTGGATCTGCCCTTTGGCAGATGG
GATCTGCTGCATTTCCACGGCAGACACGCTATGGAACGGCAGCTGGAGCGGGAAGCTGTGGGCACCAATATCCAGACCAT
TTCTTCGGTGCGGGGCAGCTCCAGCCACCACAATAATCCCTTCCTGATCCTCTGCCAGCAGGATGCAACGGAGACCAGCG
GCTCCTGTTACGGGGTGATGATGGTCTATTCCGGAAGCTACCAGATGGACGTGGAGCGCTCTCAAACCGGGCTTGTCCGG
GTAGTGAGCGGCATTCAGGAGGAGCGCTTTGCGTGGAACCTGAAGCCGGGCGAGACCTTTGACACCCCGGAGGTGATCCT
CTCCTTTGCGGCAGAGGGTCTGACCCCGCTTTCCCAGCAGTACCACCGCTTTTTGCGGCGCAACATCTGCCGCGGCCCGT
GGAAGGACAAACGCCGCCCGGTGCTGATCAACAACTGGGAGGCCACCTATTTTGATTTCAACACCGAAAAGATCGTAAAG
ATCGCTGAAAAAGCAGCCTCTCTCGGCGTGGAGATGATGGTGCTGGACGATGGCTGGTTCGGCACCCGGAATGACGACAA
TCAGGGTCTGGGCGACTGGACCGTGAACTGCGAAAAGCTGCCCGGCGGACTGGACCCACTGATTGAGCAGATCAATGCGC
TGGGCATGAAATTCGGCTTGTGGATCGAGCCGGAAATGGTCAACGAGAACTCCGATCTGTACCGCACCCACCCGGACTGG
GCGCTGACCCTGCCCGGACGCAAGCCTGCCATGGGGCGCAACCAGCTGGTGCTGGATCTTTCCCGCCCGGAGGTGGTGGA
CTATCTGGCAGGGGTTATCGGCAAGCTGCTGCGGGAGCATCACATTGAGTATATCAAGTGGGATATGAACCGCAGCATGA
GCGATGTGTACAGCCGTGCTTTCCCTGCCGAGCAGCAGGGCGAGATCATGCACCGCTATATGCTGGGCGTTTATGCGCTG
GCAGAGCGGCTGACGCAGGGCTTCCCGGAGGTGCTGTTCGAAGGCTGCGCAGGCGGCGGCGGACGCTTTGATGCCGGAAT
GCTGTGCTACTATTCTCAAATCTGGTGCAGCGATGATACCGATGCCATTGAACGGTTGACGATCCAGCACGGCACCTCCT
TCGGCTATCCGGTCTGCACCAGGGGTGCTCATGTTTCTGCCTGCCCCAACCACCAGACCGGCCGTACTACGCCCATCGAC
ACCCGTGCTGTGGTGGCGATGAGCGGCACCTTTGGCTACGAGCTGGATCTGGGCAAATTGAAGCGCGCCGAGTGCACTGC
AGTGAAAAACCAGATCAAGCGGTTCAAACGGCTGAACGACCTGATCCGTACCGGCGATTATTATCGGCTGACCGACCCGG
CAGAAAACGCATATTTCACGGCATGGCAGTTTGCCGCAGAGGACGGCAGCGAAGCACTGCTGAATCTGGTGGTGACCCAT
CCGCAGGCGAATCCCTTACCCATCCACCTGTGCTTCCGTGGGCTGGAAGAAGATGCTGTGTATGAACTGGATGGCATCGA
CTATTTCGGCTCTCAGTATGCCCACGACGTAGAGGACGGCATTCACAAGGGGATGCGGTTCAGCGGCAGCACCCTGCTGT
ATGCGGGGCTTGTCCTGCCGCAGCTGTTTGGCGATTACCCCAGCGTGCAGCTCCATCTTACACGAAAAGGATAAAGAAAG
ATGACAAGTCAAGATAATTTTGCAGTCCGATTTGCCAAGCACAAGGACGAACTGGAATGGCTGTTCATGGAACTGTACCA
CAACCGGGAAGGGTTGGAGGTTCTGGAGCGGGAGATGGCAGAAGCCTATAACGCCCGCAGTGCCGAGCTGAAAGCACTGG
ACAAGGCGCGTTCTGCTGACCCGGAGTGGTACAAGCGGGGCAATATGTTCGGCATGACCATCAAGTTCGCTTTTAGCGAA
CTTGATTTTGCATCGGTGCTCTTGCGGTCACCGCCATGCGCAGCTTTTTCGACTTTGTTCGGATGCCAGCTGCGCATACT
CGGCTTCCAGCTTTTTCGGGCTGGGCAGCTTGGTGATGTCGTTTGCCTTGAAATAGGCTGCTGCCGCCCGGTACGCTGTC
AGCTCTGCACGATGCTGCTCCTCAAAGGCTGTTGAGTAATCTTTTTGTATTTCTATAAATAACAATCAAGAGGGTGACAG
CTTTTGTTGTCACCCTCTTGATTGTTATTTATTCCCACGTTTTGGTTTTTTGTCGGACAACTATAATTTGGATCTGGTAC
AGAATGCTGGGAATTGCAGAAACCAATGAAAAAATACCCAAGGCGAGAGAATGTTTGATAAGGGCAAACAGTGCAAACAG
GAGTAGTAGGAATAGCCATGGGTTACGCAAGTTGCGGTAGTATTTTTCTTTATCGGCATAGGAGGTGTGGAGTTCAAAAG
GCTTTCCGTCGTTTGCTTTTTCTACAATCAATAGTTCTCGGTTAAAAGTTGTTGCGTTTGTTGCAATATAACCGCCCATT
TCCGCCCATGGACGCAATCGAACTTTTCCGACAGAATAGTTTAGATTGATATTCTTGAAAAATACCTTGTAGCCCATATC
TTCCAAAAAGTTAGCATAGTCTGTTGCGTTCTCTTTTGATTTTTCTCCGATAAACTCTACACAATAGGTCACTTCGTTGG
GATTACATTTTTCGAATTCATAGAGCATTCTTCCTGTCCGGACAAGTCGATAGCCTTTTTCGGACATTTTGTTTAACCAT
TTTGCCTGTGCATTTAGCAATCCACCAAAGAAGCGATAGCATTTTTTACTCATACTGTACCTCTCCAATAATTTCACTTG
CGACGCGTACAAGTTCGTTTAGTCTTGCAAGCTCTTTTTCTGCAATTTTTTTTCCCTGTGCTGTAATGTGGTATTCTTTT
TTTCTTCCCTCACGATCTCCATAAGGTTCAATCCACTTCTTGTCCTGCAAAGAGTTTAATGCTCCATATAAAGTACCTGC
ACCTAATGAAAGCCGTCCGCCTGTTTTTTCTTCAATAAATTGCATGACAGCGTATCCGTGTTTTGGCGTATAAAGAGAGA
GCAAAATATAAAAGGTGACTTCTGTAAGCGCACCACCTTTTGTATTATCTCGCATGGTTTGACCTCCTTATTACGGTTAC
TGTAATAAATATATCACTAACCGTAATATTCGTCAAGCGGATTCAGAAAAATTATTTGAGGGATGTGTGAAAGAAGAACG
GTCTGCTCTATTCTTGTTTTGTTGTTCGGCGTGTCGTGGTGCTGGGAATTGCTAGGGGTCGATTGAACATTCGTTTTGGT
CATTGTACCTCCTGTCTGTTCGATAACTCCTCGGTGAAGTTATGTAAAACACGACACGCCGTTGCTGTTTGCACCGTCAG
GTGCGAACCATGAGCAGGGTTTGGGGGTGGACCGCGTTTGCGAAGCGCAGCGCAGCGATGATTTTGTCGGGTGAATCGGC
GACAAAATGAATCGGGTGTGTTGAGGGGCGGTTAATCTTTCTGCTGCCTTTATAGGCTGCGGCCTGCTGATCTCTGCAAG
TGAGCATGACCAAAATGATCCTCCATATCAAACTGCTGCTAACAATGTTAATGCGTCCTAACATCGGTAAAAACCATTGA
AAAAGTCCGAAAGCGTGCTACAATACAGAGATAAAGAGCCTGCCCCCCGCTCAAGGGTGTGGGCGCTCAGATAGGAAACA
CAGAAATGAGGGATAAATATGTTTGATACAAAAAAGCTTGCACTGTTTTTGGGCGGTGTGGTGTTCGGCTCTGCCGGCTT
CAAGGTACTGTCCAGCAAGGACGCAAAAAAGGTCTACACCCAGACCACTGCTGCGGTGCTGCGGATGAAGGACTGCACCA
TGCAGACTGTGAACAAGGTGCAGGAAGAGGCCGGTGACATCCTTGCCGATGCAAAGGCCATCAACGAGAGCCGCGCCGCC
GAGGCTGCACAGGAGGTCATCGAGGATACGGCTGAACAGCCCGCAGAGCAGACTGCACAGTGATACAACGCAGCGGAGCC
GCCCTTGGGCGGCTCTTTTTTACGCAGAGGGGTAAGAAAAGCAATGAAATGTACGATCTTACATGAAGGCAGGGGACGGA
TGCGGGTGCACGTCTGCGCCGTGCAGATGACCCTGCACCGGGCAGATGTGCTGGAAGCCTACCTGAACGGGCAGGACAAC
ATTCAAAAAGCTACCGTCTACGAGCGCACCGGAGATGTGGTGTTGACCTACCGGGGCAGCCGGAAGGATGCCGTCGCCCT
GCTGGCGGCCTACCGCTTTGACAACGAAGAGTTAGAGGTGCTGGTCACTTCCCACGATAGCAGGAAAATCAATCAGGAAT
ATCAGGAGAAGATGGTCAACCTTGTGGCGGGCCGGGTGTTCCGCAAGGTGTTCCTGCCCGCGCCCATCGCGGCGGCATAT
ACGGTATGGCGCTCCATCGCCTTTGTCTGGAAGGGCATCCGCTGCCTGCTGCACCGCAAGCTGGAGGTAGAGGTGCTGGA
TGCGCTCAGCATCACCGCCTCCCTCCTGCGGGGGGATTACAGCACCGCAGGGTCGGTGATGTTCCTGCTGACGGTAGGCA
GCCTGCTGGAGGAGTGGACGCGGAAAAAGAGCTTGGACGACCTTGCTCGCAGCATGGCGCTGAACGTGGATAAGGTCTGG
GTGCGCACCCCGCAGGGCGAGGTACTGGTGCCGTTGACCCGCGTTCACGCCGGGGACGAAGTGGTGGTGCGCTCCGGCAA
CATGATCCCGCTGGACGGCATGGTGCTGGAAGGCGAAGCCATGGTCAATCAGGCTGCCCTGACCGGCGAGTCTATGCCGG
TACGCAAGACCACCGGTGCCACCGTTTACGCCGGAACAGTGGTGGAAGAGGGCGAATGCGTCCTTGTGGCCAAGGCAGAG
GGCGGTGCCAACCGCTATGATAAGATCGTGGCGATGATCGAGGAATCGGAAAAGCTCAAGTCCGGCACCGAAAACCGGGC
TTTGCAGCTGGCCGACCGTCTGGTGCCGTGGTGCCTTGCCGGTACGGTGGCTACCTATGCCTTTACCCGCAACGTCACCC
GGGCCATCTCCATCTTGATGGTGGACTTCTCCTGTGCGCTGAAGCTTTCCATGCCGCTGGCAGTGCTCTCTGCCATGCGG
GAGTGCGGGGAATATCACATCACCGTAAAAGGCGGCAAGTATCTGGAAGCGTTGGCAAAGGCGGACACCATCGTGTTCGA
TAAGACCGGCACCCTCACCCGTGCCACCCCACAGGTGGTGCAGGTGGTGCCTTTCTCCGGCTGCGGGGAGCAGGAGGTAT
TGCAGCTTGCCGCCTGTCTGGAAGAGCATTTCCCCCATTCCATGGCAAACGCCGTCGTCCGTGCTGCCAAGGAGCGGGGA
ATCTCTCACGAAGAGATGCACTCCGAGGTGGAGTACATCGTGGCCCATGGCATTGCCAGCCGGGTAGGGGGCAAGCGGGT
GGTCATCGGCAGCGCCCACTTTATTTTCGAGGACGAGGGCTGCACCATCCCGGCAGGGGAACAGGCAAAGTTTGATGCGC
TGGATCCGCAGTATTCCCACCTGTATCTGGCAGCATCCGGGGTGCTGGCGGGGGTTATCTGCATCGCAGATCCCCTGCGC
CCGGAGGCGGCACAGGTGCTGCGCCAGCTTCAAAAGCTGGGCATCACTCAGACCGTTATGATGACCGGCGACAGTGACCG
CACCGCCCGCGCCATTGCGGCGCAGGTGGGGGTAGACCGCTGCTTTGCGGAGGTGCTGCCGGAGGATAAGGCCGCCTTTG
TCCGCGATGCCAAAGCCGAGGGACATACAGTTGTGATGATCGGCGACGGCATCAACGATTCGCCCGCTTTGTCGGCGGCA
GATATCGGCATCGCCATCCATTCCGGTGCCGCCATCGCCCGGGAGATTGCCGATGTGACCATCCGCGCGGATAGTCTGGA
AGAGCTGGTGACCTTAAAAGCCATTGCCAACGCCCTGCAAAAGCGGGTGGGCAGCAATTACCGCTTTGTGCTCAGCTTCA
ACTCGGCCCTCATCCTTCTGGGGGCTCTGGGCATCCTGCCCCCTGCCACCAGTGCCATGCTGCATAACCTTTCCACCCTT
GGCATCAGCCTGCGCAGCATGACAGACCTGTTGGAGCAGAAGCCTTCCCTGTAAAAATGGCACGCCGGAGCGTCCGCAGA
TGCTCCGGCGTACCGAAATGATAGCTCTTCCCACAGAAAGCAGTGTATCTTCTACAAGAAACTGCTGGATGCTGGGATGA
CGCAAAGTAAAAACGATTACTTCCCCAGATGCCAGATGTCGCGGTCGTACTCGGCAATGGTGCGGTCGGAGGAGAACATC
CCGGCTTTGGCAATGTTCACAAGGCACTTGCGCCGCCAGCCCATGGGGTCGCAGGCGTAATCACTGAGGGCCTGCCCTTT
GCGGACGACATAGGCGTTGAAGTCCGGCAGGGTCTGGAACCAGTCCTTGTGGATCAGCTCATGGTGCAGGCGGGTCAGGT
TTTCGGCATGGCCGGCAGCCAGCATCTCCGGGCCGGTGAGGAAGCTGATGGCGCGGCGGATGTTGGCATCGCCCTCCACC
CACTGGGCCGGGTCGTAATCGCCCACGGCGTAGCGGTGGATGACCTGATCGGAGGTCTGGCCGAAGATATAAATGTTCTC
TTCGCCCACCTGCTGGCTGATCTCCACATTGGCACCGTCCATGGTGCCCAGCGTCAGCGCACCGTTTAGCATGAACTTCA
TGTTGCCGGTGCCGGAGGCCTCCTTGGAGGCAAGGCTGATCTGTTCGGACAGGTCACAGGCAGGGATGAGCTTTTCGGCA
GCGGTGACGTTGTAATTTTCCACAAATACCACCTGCAGCCACTTGGACACCTCCGGGTCTGCGGCGATGACCTTGGAGAG
GGTCAGCAAGGCATGGATGATGTCCTTGGCAATGGTGTAGGCAGGAGCAGCCTTGGCACCAAAGATGCTCACCAGCGGCA
TGGCAGGCAGATGCCCGGCCTTGATCTCGTAATACTGATGGATGAGGTACAGCAGGTTCAGCTGCTGACGCTTATACTCG
TGCAGCCGCTTGGACTGGATATCGAACATGGCATCGGGATTCACTGCCACCTTCTGGGTGCGCAGCAGCCAGTCTGCCAG
CGCTGCCTTGTTGGCCTTTTTCACGGCGGTCAACTCGTCCAGCACGGCTTCGTCGTTGGCGAAGGCCAGCAGCTTCTCCA
GCTCGGCAGCGTCCTTACGGAAGCCGGAACCGATGTGCTTTTCCAGCGTGGCGGTCAGGCGCGGGTCACATTCCAGCAGC
CAGCGGCGGAAGGTGATGCCGTTGGTCTTGTTGTTGAACTTTTCCGGGTACAGCTCATAGAAGCCGTGCAGCTCGGAATT
TTTCAGGATCTCGGTGTGCAGCGCTGCCACGCCGTTGGTGGAATGGGTGAAGTGGATGTCCATGTGGGCCATGTGCACCC
GGTCGTCCTTGTCGATGATGGCAAGGCTCTCGTCCTCGGTGCGGGTGCGGGCCAATGCGTCCAGCTTTTCAATGATGGGC
ATCAGCTGGGGCACCACTGCATCCAGATAGGCGCGGGGCCACTTTTCCAGTGCCTCGGCCAGAATGGTGTGGTTGGTGTA
GGCACAGGTCTTGGTGACGATCTCCACAGCTTCCTCAAACTCAATGCCCCGCTGCCCCAGCAGCCGGATCAGCTCCGGGA
TGACCATGCTGGGGTGGGTGTCGTTGATCTGGATGGCGGCGTAGTCGGCCAGATCGTGGTAATTGCAGCCCCGGGCGGCG
CACTCTGCCAGAATGAGCTGGGCACCGGCAGAAACCATGAGGTACTGCTGATACACCCGCAGACGGCGGCCTGCCTCATC
GGAGTCGTCCGGGTAGAGGAACAGGGTCAGGTTCTTGTCGATGGCGGTCTTGTCAAAGGCAATGCCGTCATGGACGATGC
TCTCGTCGATGGTATCCAGATCGAACAGATTCAGGGTGTTGGTGCGGCCCTCGTAACCGGTGACAGCCAGCTTGTACAGC
CGGGCAGTATATTCCTTGCCTGCCAGCTCCACCGGGTAGGTCACATCGGTCTTTTCGGCCCAGCTGTGGGCGGTGAGCCA
GGGGTCGGGCTTTTCGTTCTGCACACCATCCTCAAAGGACTGGTGGAACAGGCCAAAGTGATACCGCAGGCCCACGCCGT
CGCCGGGCAGGTTCAGCGTTGCCAGCGAATCCAGGAAGCAGGCTGCCAGACGGCCCAGACCACCGTTGCCGAGAGAGGGC
TCCGGTTCCACCTCTTCAATATCGGAAAGGCGCTTTCCGGCAGCGGCCAGTGCATCCCGGGCTTCTTCGTACAGTCCCAG
ATTGATGAGGTTGTTAGACAGCAGCTTGCCGATAAGAAATTCGGCGCTGATATAGTACAGCTTGCGGCCGGTAACGGGCT
GCACGCGGTCGGCACTCTTCTGCCGCACCAGCTCCAGCAGTGCCAGATACAGCTCCTGATCGGTGCAGTCCGCCAGCAGC
TTTCCGGTGAGGCTCTGTAATGTTTCGGTAAAGCTCATAATGGATCCTCCTTTGTTTTCAGATACACACCTTACGGAAAA
CAGGTTTGACATTTATAATGCAAGATATACCAGATAAAACAATCGAAATCTTGCCTTAAAGGAGCAAATTATGGTACAAT
CCTATCATCTGGAGGTGAGATGATGCATAATCAGGCTTCTTTGCAGGAAACCAAGCAGCACGGTGCCGTGCGGTTCCCCT
TCAATCTGTATCCCTGCACCATTCCGGGAGATTTTCCGCAGGTGGCACTGCACTGGCAGGAGAGCATGGAGCTGGTCTTT
GTCAAGCGGGGCGCGGGGCTGGTGCAGGTGGGCGCTGCGTCCTGCCCGGCCTATCAGGGGGATATCTTTATTTTTACGCC
CGGCACCCTCCACGCCCTGCGGCAGGCAGAGGGGCAGCGCATGGAATACGAGAACATCATCTTTGAGCTGGAGCTTCTGG
GCGGTGCGGAGGACCTTTGCGCCGAAAAATACCTGCTTCCGCTCCAGAGCGGGCGGCTGCTGCTGCCTGCGCGGCTGACT
CCCAACGACCTGTGTTATCTCCAGGCCGCCGCCTGCCTGCGGGAGGTGGAGGAAGCCAACCGTGCCAAGCTTCCCGGCTA
TGAGCTGCTGGTCAAAGGAGCGCTGCTGCGCTTTCTCTCCCTGCTCATTGCGCAGGGGAAACAGCAGCTCCCCGCGGAAA
CTGCCGATACCCGGCGGCTGAAAGCCGTTCTGCAATGGATCTCTGTCCATTATGCCGAGGGGCTTCGGGTCGCCGATGCC
GCCGGGGTCTGCTCCTTCAGTTCCAGCCACTTCATGCGCTGGTTCCGGCAGATGACAGGGCAGAGCTTTGTTGCCTTTCT
GAACGAATACCGGCTGAATGCCGCCGCCGAAGCGCTGCATGCTACGGACGAGACGGTGCTGACGATCGCTTCCCGGTGCG
GGTTTGAAAACCTCTCCTATTTTAACCGGGCATTCAAGGCGCATTTTGGCATGACTCCGCGGGAGTACCGGAAAAAATAA
ACAAAATGAGGCCGTTCCGCTTCTCTGAGAAAGAGAGGGAACGGCCTCATTGTTTTGAGTAGCTTGAGCGAGCGACAACC
ACCAGCTCCGCTGGTGGAAAAGAAAATGCTTTAGCTATAAGATTCAAGCGAAGCGAGATGACAAAGAAATTGTCATCTTA
GAAGATGCACTTTATGATACTGCTCGTTAGAGCAGTAGGGCAAGTAATGCAGATGAAAGATGCTTGCTCGTGGCCCCTTG
CAGGGGCTTTGCTAGTAAGGAGCCCTTCTAGGGCTTACTCAAGCCACCGGCTCAGCCGGTGGTTTTGACTTCTGGATCAG
TGGCAGCCGGATGGCGGCAGACTCCGATTCATTCAAACCAGGCTTTCCATGATCTCCGCGCACTTTTCAATGCCGATGAC
ACCGCTATCCAATGCAATATGATAATTGAATTCATGGTAGGTCTTGTGAATCAGATAGCCTGCGATCAGGAAGGTCAGGA
TATCCGACAGCGGCATGGAGTACAGCACACCATCCAGCCCGAAAAACCGGGGCAGCAGCAGGGCAAAGCCCACGCCGAAC
ACCACCTCACGCACCATGGAAAGGGCAGTGGATTCTGCTGCCTTGCCCATGGCCTGCAGGAAGATGAAGCAGGCTTTGTT
GACACAGGCCAGAATGATCATGCACAGGTAGATGCGGAAGGACTTCACGGCAAAATCGGTGTAGTACACGCTCTCATTGG
CGGCACCGAACAGGGCGATGAGCTGCCGGGGAAGCAGCTCCACCAGCACCAGTGCGACCACACCGACAGCGGCTTCTGCC
AGCAGCAGTTTCGTGAACAACTCCTTCACACGGGCGGGCTTTTTTGCACCCATGTTGAAGCCCACCACGGGGATGCAGCC
GGCTGCCATGCCCACCACGATGGAGATGACGATCTGGAAGAACTTCATCACGATGCCCACCACCGCCATGGGGATCTGGG
CGTACTGTTCCTGCCCGAATACCGCATCCAGTGCGCCGTATTTGCGGATCATGTTGTTGATGGCTGCCATGGCTGCAACA
AGGCTGATCTGAGAAAGAAAGCTGGTCATGCCAAGGGTCAGGGTGCGGCCGCAGATGGAACCCTTCAGCCGAAGGTCAGC
CCACGCCGGGCGAATGATCTTCATGTGCAGCAGATACCACACTGCCAGCGCTGCGGTGACCACCTGACCGATCACAGTAG
CCACCGCCGCGCCCATCATGCCCCAGCGGAAGCCGAAGATAAAGATGGGATCCAGAATGATGTTCAGCACCGCACCCGCA
AGGGTGGACACCATGGCAAACCGGGGGCTGCCGTCGGCACGGATGATGGGGTTCATGGCCTGCCCGAACATATAAAAGGG
GATACCCAGCGTGATGTAGAAGAAATATTCTTGGGAATGATGATAGGTCTCGGCGTTGACCGTTCCGCCGAACATGGCGA
GAATGGTATTTGCAAAGATCAGATACACAGCGGTCAGAACGATGCTGCTGACCAGACACATCACCACCGCGTTGCCAACG
CTCCGCCTTGCCTTGGGGACTTCGTTCTGGCCAAGGCTGATGCTGACAAAGGCGCAGCAGCCGTCACCGATCATCACGGC
AATGGCCAGCGCCACCACCGTAAGCGGGAACACGACCGTATTGGCGGCGTTGCCGTAGGAGCCGAGGTAGCTGGCATTTG
CAATAAAGATCTGGTCCACGATGTTGTACAGTGCGCCGACCAGCAGAGAAATAATGCACGGAATCGCATACTTTTGCATC
AGCTTTCCGATGCGTTCCGTGCCGAGAAATTGATTGGAACTTTCCATGGGATTCACCTTACCTTTCCATTTTAGGACAAA
CAAAAAAACGAGTGGCACTCATGCAACCGGTCTTACGCATGAGTGCCACTCGTTGTACGAAATCATTATACCGATTCTCT
GCCCAATTTGCAAAGGTACTTTTGCACAAGAAATCTGCGGGTCATTCTGCGCATATTGCACGATGCAAACTTTGTGGAAA
ATCACCTTTGAAGCCATGGAGTGGTTTGTGTTATAATAGAAAAGAACGAAAACGCGCTGGAAAGTCTGTTTTGCACAGTC
TGTTCCACTTGGATGAAAGAGGAGCAATATGGTAAAGTATCAAGCAGGAACGCTCGTGGTTTCGTCTGGAAAATTTACCA
CTGGTTAAAATGTATCCGGTCATCCTCATAGCGGCTCTCACGCGGGGCAGTAAGGTCTGCTTCCGGGTAGCCAAGGGCGA
TGATGGAGTGGGGCACAATGGTCTCCGGCAGAGCGAAGAGCTTTTGCTGGGCCTCTACCCGGTCCATCTGGGGCCAGGTG
CCCAGCCAGACTGCGCCAAGCCCCAGCTCCTGTGCGGCGAGGCAGATGTTCTGGGCGGCAATGGCTCCGTCGATCACCCA
GTAGTCCTTTGCAAAGCGGAACGCACGGTCAAGGTCGCCGCAGACGAGGATACCGGCGGCAGCTTTCCGCAGCGGCTCGG
CAGGGCGGCCGTTGGCATCGGCCATCTGTGCCAGCTTTTCCGGGTCGGTCACCACCACGAAGGACCAATCCCGCGCATTG
ACGCAGCTGGGTCCGCTCATGGCCGCTTCCAGCAGCTGGTGCAGTGTTTCGCTTTTGATGGGCTTGTCGGTGAATTCCCG
GCAGCTGCGCCGGGTGAGAATGGCATCCAGAGTGTTCATAGATCAGTGCCTCCTGTTTTGATTTGCCCCAGTATAGCACA
GTGATCATTCCTCGGCTTCGGCCTTTGCAGTTTCAAGGAAGGCCCGGATCTTATCCACCTGGATCTGTGCCACGGCCCGG
CCGGTTTCGTAGACGCGGCGCAGCTGGTCGGGGTCACGCTCCATGGCACCGATCTCCAGCGGGATGGGCGGGCGGATAAC
GTAATCCTTGCCGGACTGCTCCAGCATGGAGATGTAGCTCAGGGTTTCGTTGTAGCGCTCGTGGCGGTCGGCCACAGCCT
CCACAAAGGCAGGATAGCGCAGATACCGTGCCCGGATGGCGGGCAGCATGGGATTCTTCTTTTTCACAAACCCCTTGGGC
TGGGTCAGGATGATGAGGTTCCGCTTGTAGCCGATGGACTCAAAGAAGCGGATGGGGATGGAATCGGCAACGCCGCCGTC
CAGCAGGCCGTAATGGCCGATCTTGACGATCTTTGCGGCCAGTGGCATGGAAGCCGAGGCTTCCATCCAGCGCACATCCT
CCGCATCACCGGTGCGGCACTTATGATAGATAGGGTCGCCGGTGCGGACATCGGTGCAGACCACAAAGTAATCCATGGGG
GATTCCCGGAAAGCCTTGTCATCGAACGGGTCGAGCTTTTCGGGCACCTCGTGGTAGCAGAAATCCTCGCTGTACAGGTT
GCCGGTGCGCAGCAGGTTGCGGAAGCTGGCATAGCGTTTGTCGTTGCAATAGGTGGTGTTGTAGCGGATGGTCCGCCCGA
TCTGGTGGGATTTGTAGTTGCAGCCGAACACTGCTCCCGCCGAAACACCTACCATGCCGTCTACCGTGATGCCCTGCTCC
ATCAGAACATCCAGAACACCGGCAGTGAACATGCCCCGCATGGCACCGCCTTCCAGGATCAATCCGGTCTTCATACGCGT
GATACTCCTTCTCCTCACAATGCATCCCGCCCGAACAGGCGGCAGGATGCAGAAAACGGGCACCTTTCCCTGTGCCCGGA
GCGCCCCGGAAATCCACCCGGAGCCGTTGCTTCCAGTATACTCAAATTTTGCTGAAAAACAAGAGAGAAAATGCCAAAAG
ACCTTGAAAACAGGGGGGCAAATCCGGTATACTAGGTAAAATCAAAATGCAGTACCAAAGCTTGGAGGAAGAGACGGATA
TGAAACTGCTGGAAGAACGCATTCAGAGAGACGGGATCGTGCGCGAGGGCAATGTGCTGAAGGTGGATAGCTTCATCAAC
CACCAGATGGACATCCCCCTGTTCCGCGAGATGGCAAAGGAGTGGAAGCGCCTGTTTGCAGGCAAGCCCGTCAACAAGGT
GCTGACCATTGAGGCCAGCGGCATCGGCATTGCCGCTGTGGTTGCCAGCGAGTTCAATGTTCCTGTGGTGTTTGCCAAAA
AGTCCATGAGCATCAACCTGGATTACGACAACTATGAGACCAAGATCCAGTCCTTCACCCACAAGAAGATCTACAACGTC
ATTGTCTCCAAAAAGTTCCTCACCGCAGAGGACCATGTCCTGATCATCGATGACTTCCTGGCAAACGGCTGTGCCCTGAT
GGGCCTGCTGGATCTGGCCAAGGAGGCCGGAGCTACGGTTGAGGGCATTGGCATTGCCGTGGAGAAGGGCTTCCAGCAGG
GCGGCGAGCTCATCCGCAGCAAGGGCATCCAGCTGGAGAGCCTTGCCATTGTGGAATCCATGAACAGCGAGACCGGCGAG
ATCAAGTTCCGCGAGCAGCCGCACCAGAATTGAAAACAAGCAATTCAAGACCGCTTCGGCGGTCTTTTTTGCTGCCCATT
TTCAGGCCCCGTCAAAACTGTCGCCGTCAGCGGGGAGGTCGGCGGCGGTCTCTGCTGTGGAGGCAGCCGGGGCTTCCGTG
GTGCGGAGCACGCCCCTGTACACCAGCGTCTGCTCCAGCACTTCGGCACAGACCGGGGCCGACAGGCTGCCGCCCGCGGT
CGTCCAGCTGTGGGGTTCGTCCAGGCAGACCAGACAGAGAAACTGCGGGTCGTCGATGGGAGCCACCGCCACAAAGCTGG
CAATGCGGGCTTTTTCGTCGGCGCTGTCCAGCTTCTGGCTGGTGCCGCTTTTTCCGCCTACCCGGTAGCCCGGGATCTGA
GCGTTCCGTCCGCCGCCGTGGAGCACCACGGCCTCCATCATCTCCCGCATGGTCTGACTGGTCTCTGCCTTGAGCACCTG
CCGTTTGCAGACAGGGGAGAACTGCTCAATGGTACTGCCGTCCGGGGCCAGGATCTCCGAGACGACGTAGGGATGCATCA
GCTTTCCCCCGTTGACCACGGCGCAGACTGCCGCCGCCATTTCCAGATAGGAGATTTTGCTGCTCTGCCCAAAGGCACAG
GAGGCCAGCTCCACCGGGCCCATCCGGTCGGCGGTATAGTACAGGCTCTTTTTCGGCTCGGCGGGCAGGTCGATGCCGGT
GGGCTCCCGCAGGCCGAAGGCGGCAAAATAATCGCAGAAGGCCTCCCTGCCCAGTCGGCCCCCGATCTGGATGAAGCTCT
GGTTGCAGGAATTTTCCAGCGCCTGGGTCACGCTCTGGGCCCCATGGCGCTTGTGGTTGGCACAGTGGAAGCGGGTGCCT
GCCACCGAGATGGATTCCCCGCAGTAAAAGCTGGAATGCTTTGTGATGGCTCCGGCATCCAGCGCCGCCGCGCAGGTGAT
GAGCTTGAACACGCTGCCCGGCTCGTACAGGTCGCTGACGGCCTTGTTCCGCCACTGGGTCTGCTGGGCCAGCTGCAAAG
CGGCCTTGCGTGCATCACCGGTCAGGGCCTCCACGGCGTTCCGGGCGGCGGTGTCGGCAATGACGCGGGGTTCGTTGGGG
TCGTAGGAGGGCGTGGTGGACATGGCCAGCACGGCCCCGGTGTTCACATCCATGACGATCCCCACGGCCCGCGCCGCCAC
ATGGTGCTCCTGCACAGCGTAGGACAGCGCGTTTTCAAGGTAGTGCTGGATACAGCTGTCGATGGTGAGCCGCAGGCCGT
CCCCCTCGGTGGGAAAACGCTCGGTCTCGTAGCTCTGCTCCAGTGTGTAGCCCCAGGCGTTGACAGCTGTGAGCACCACG
CCGTTTTCTCCGGTGAGCAGATCGTCATATTTCAGTTCCAGCCCGGCCACCCCTGCGTTGTCCACATTGGTGAACCCCAG
CACCGAAGCCAGAAACGCGCCCTGCGGATACCAGCGCTTGCTGTCCTGATTGATGCGGATGCCGGTGATGCTGTTTTCTT
CGCAAAAGTCCCGCACGGCATCGGCTGCGGCGCGGTCCACCCGGTAGCGGAGCAGGCAGTCGTTGGAGCGGCGGTCGCTG
AATTTTTCCAGCAGGGCCGCTTCGTCCAGCGCTAAGATCTCCGCAAGGCCGTGGGCGGCAAGGGTGATTTTCTCTTCCGG
CATCTCCCGGGGCGAGGCCCGCAGGGTCCAGCAGCTGCTGTTGGCGGCCAGCAAAAGGCCGTCGGCGCTGTAAATGCGCC
CCCGGTCTGCGGGGACCACGGTGTCCCGCAGCTGCTGGCCCTGTGCGCGGTCGGCATAGAAGCCGTCGGTGCGCACCTGC
AGGAAAAAGAGCCGCACGGCCAGCCCCAGGCAGACGGCACAGAACAGCACCGCCACGGCCCGTGCCCGGCGGCGGAATCC
CCGCTCGGGCAGGGTGCGGAGAACTTTGGGCATAGAAACTCTCCCTTCTTGAATAAGCCCTGCTCTGTCCAACCTCTCAG
TCGCAGGCTTCGCCGCGACAGCTCCCCTAGTAGGGGAGCCCTTGGCATAAGATTTACTTTTCAATCTGGTCGCTGACGCT
CCAAAACCAGTATCTGCTTATCCTTACGCAGAACCTCAAGAAAATAGACTAGCAGCCCCGGTTTTGACATACAATAGTGA
AACTGGGGGTGACGAGATGAAAGAAGCTGCGGCACTGCCGCGGGGCGGGCGGCACAAGGCACCGCTGCGGCCGCTGCCGG
CCATGGACCTGCCGTTTCTGGTGCTGGTACTCACGCTGGTGGGGTTCGGGCTGGTGATGCTGGGCAGTGCGTCGGGGGCG
GTGGCCCTTTACCGTCGGGGCGATGCCTTTGCCTACCTGCGCCCCCAGCTGCTCTACGCCGCCATGGGCATTGCGGGGCT
GTGGCTGGCCAGCCGGGTGGACTATCACATCTTCCACAAATTGGCCTGGCCGCTGCTGGGGGTCTCGCTGGTGCTGCTTG
CGGTGGTGCTTTTTATGCCGGAATACAACGGCTGCAAACGGTGGCTGGTGCTGCCGGGGGTGGGCACCCTGCAGCCAAGC
GAGATCGCAAAATTTGCCGTGGTGCTGGTGTTTTCGCACATCATCTCGCTGAACCATGACAGGATGCGCAGCTTTGCGGT
GGGGGTGCTGCCCTTTGTGCTGGTGCTGGGGGTGGTGGCGGCGCTGATGCTGCTGGAACCCCATCTTTCGGGCACTTTGC
TGATCCTGGGCATCGGGGCAGTGCTGATGTTCGTGGGCGGCACAGGTCTGCGGTGGTTCGTGCTGGCAGGCCTGGGCGGG
GCGGCCGCCATCGGGGCGGCGGTGGTCGTTATGCCGGACCTTGTGCCCTACGCTGCCGACCGCCTGCGCTCCTGGCAGGA
CCCCTTTGCCGACCCGCTGGGGGATGGCCACCAGACCATCCAGAGCCTGTACGCCATCGGCTCAGGCGGGGCCACTGGGC
TGGGGCTGGGGAACAGCCGCCAGAAGCATCTGTTTGTGCCCGAACCTCAGAACGACTTCATCTTCTCCATCGTCTGCGAG
GAACTGGGCTTTGTGGGGGCCTGCGCCGTGGTGCTGCTGTTCGTGCTGCTGCTCTGGCGGGGCATTACCATTGCCGCCCA
TGCTCCCGACCGTTTTGGGGCGCTGCTGGTGGTGGGCTTTACCGTGCAGGTGGCCCTGCAGGCTGTCCTCAATGTGGCCG
TGGTCACCAATACCATCCCCAACACCGGCATCAGCCTGCCCTTTTTCTCCTCCGGAGGAACGAGCTTGATGATGTTGTTG
GGAGAGATGGGGATCGTGCTCTCGGTCTCGAGAGGGGAGACCTGACGGAATAGAAAACATAAAGTTGAATTGCCAAAGGC
TCTCCCTTTGGGAGCAACGACGACGACCACCGCCTGCGGCGGAATGAGGGAGGAGTTGTTGGGGCCGCGGCCAGCAGGAC
GCAAGCGCAAGGGTTTGCGCGAAGCGGATGCTGGGAGCCGCAACCCGGTGCTGGCGCGAAGCGCCTGAGAGGGCGAGGAT
GCTATAAATTACAAAACAAACTTGTCCGCCTCACACTCCGGCCCTGTTTTGCATACGGTGAGGTATCTTTTGCGGAATGG
GGGCACGGACATGGAGGAACGGATCGTGGTGACAGGGGGCCGCCCGCTGAACGGAAGCGTAAAAATTCCGGCTGCGAAAA
ACAGCGTTCTGCCGCTTTTTGCGGCATCGCTGCTCTGCACGGGAGAGGTGCGGCTCCAGGCTGTGCCCCGCCTTGCGGAC
GTGGAACACTGCATGGCGCTTTTGCGGGGCGTGGGCTGTTCCGCCCGGTGGGAAGGCAGTGATGCAGTGCTCTCCGGTCC
GCCTGCCAACAGCACCCTGCCGGGGCAAACAGCGGGACAAATGCGGGCCTCCATTCTGTTCTGCGCACCCCTGCTGGCAA
GGCTGGGCCGCGCCGAGACCAGCCTGCCCGGCGGCTGCCGCATCGGGGCCCGGCCCATCGACCTGCATCTGGCGGGGCTG
GTAAAAATGGGGGCGGTGGAGCTGGAAGCTGGGGAGGGGCGGCTGGTGCTGACGGCTCCCTCCGGCCTGCACGGGGCCGA
GATCACCCTGCGTTTCCCCAGCGTAGGGGCCACCGAGACGCTTCTGCTGGCCGCTGCCTGTGCCAAGGGCAGGACCATCC
TGCGGGGGGCGGCCCGGGAACCGGAGATCGCCGACCTTGCCGCTTTTCTGAACCGGTGCGGCGGCTGCATCGAGGGGGCA
GGCAGCTCCACGATCCGCATCGAAGGGCGGCGGGGCCTTTCCGGGTGCTGTTTTTCGCCCCTGCCCGACCGCATTTTTGC
TTCCACGCTGGCCTGCGGCTGTGCGGCGGCGGGCGGCCGGGTGGAACTGACCGGCTGCGCCCCTGCGCTCTATGCGCCGG
TGCTGGAAATTCTGGGACAAATGGGGTGCCGGGTGGAACCGGCAGGGGATACGGTGCGAATTTCCCGCTTTGGGCGGCTG
CACGGGGCAGGCCGGGTGTTCACCGGAGCCTATCCGGCCCTTGCCACCGATGCTGCCCCGCTGCTGGCGGCGGCAATGCT
CTGTGCCGACAGCGAGAGCAGCATCGAGGACGTGATCTTTGAGCGCCGGTTCGGCTGTGCCGAGGGTTTTTGCCGCCTGG
GTGCACAGGCCGAAACGGCGGGCAGGGTGCTGACCATTGCACCGGGCGGCCATTTGTGCGGCACCGTGGTGGAGGCCCCC
GACCTGCGGGGCGGGGCGGCACTGGTGCTGGCGGGGCTTGCGGCCCGGGGAACCACGGTCATCACCCACCCGGCGCATAT
CGACCGGGGCTATGCCGGATTTACAGAGATTTTGGCTGGTTTGGGGGCGCAAATTCGGCGGGAATCGGCCCCGGGAAATG
GGTCGGTGAAAAAAACCTCTGCAAAAAACAAATTTGTCTTGCAATCGGGGCAAAAAGATGATACGATACAGTTATATAAG
TATAGTATCGAACTCTTCTTGTGCGAAAAGCGCAGGTTTACGATAACATATCCGATGGAGGACAAAAGTTATGGCACTCA
TGCTCGACGAAGAAATGGATGAAAACGTTACGACGATCAAGGTCATTGGTGTGGGCGGCGGCGGCGGCAACGCAGTCAAC
CGCATGGTCAGTGACGGTCTGCAGGGCGTAGAATTTATTGCAATGAACACCGACCAGCAGGCGCTGGCCAAGAACCATGC
TGCCACCAAGGTGCAGCTGGGCTCCAAGCTCACCAAGGGCCGCGGCGCGGGCGCTGATCCCGAGATCGGCCAGCGTGCTG
CCGAGGAAAGCAAGGACGAGATCGCAAATGCCCTGAAGGGCTCCCAGATGGTCTTTATCACCGCCGGTATGGGCGGCGGC
ACCGGCACGGGTGCGGCTCCTGTTGTGGCTGAGGTGGCACATGATCTGGGCATCCTGACCGTGGGCATCGTCACCAAGCC
CTTCTCCTTTGAGGGCAAGCGCAAGATGGGCCTGGCAGAGCAGGGCATTGCAAACCTGCTCATGCACGTTGACAGCCTGA
TCGTTATCCCGAACGAGCGCCTGAAGATGATCAGCCAGGAAAAGATCACCCTGATGAACGCCTTCCAGGCCGCCGATAAT
GTGCTGCGTCAGGGCGTGGAGTCCATCTCCGCTCTGATCAATGTGCCCGCCTTCATCAACCTGGACTTCGCAGACGTGCG
CTCCATTATGAAGGATGCCGGTTACGCCCACATGGGCGTGGGCAGCGCCAAGGGCGCAGGTAAGGCAGAGAACGCCGCCA
AGGCTGCGATCTCCTCTCCGCTGCTGGAGACCAGCATTGCCGGTGCACACGGCGTGATCATCAACATCACCTCCAGCCCC
GATATCGGCCTGGAGGATGTCGAGACTGCTGCCGGCCTCATCACCCAGAGCGCTCATCCCGATGCAAACATCATCTGGGG
TACTGCGTTCGATGAGAACCTGTCCGATGAAATGCGCGTTACCGTTGTGGCCACCGGCTTTGACAACAAGGCCGCCGATG
GTCTGCGCAGCAGCCTGAACAACGCCGCCGGTGCCGGTGCTTCCACCCCCAGCGCAGTGTTCAGCTCTGATGTGTCCGGC
GCGGGTGCCGCAAAGCAGCAGCCTGCTGCCGCCGCAAACAGCGCTGCAAAGCCGGTGGAGGAAGAGAGCAGCGACAACCG
TTACTACGATGAGCTGCTGGCGATCCTGAATAAGCGCAAGTAAGTTTGTAAGTTACAGTGTGAACCGCCCGGGAGGGGGC
GTGGTCTCTTGCGCGCGTGAGCGGGAGGAGCAGAGATGGTACCAAACGACATCTGGCTGCGCACCGAATGGCTGAGCTGC
CGCAGGACCAGTGTGCTGCGCTGTGTGGAGCGTTATTGTGCCGCCGCTGCCCGTGAATACCGCCGCGCTCTGCGCAGGGT
GCAGGAAGTGGAGGAAACGATGGCGCAGGTCGAACCGGAAACCGGGAGACGGCTCCCGAGCCAGCCCGCTCAGGCGGAGC
TGTTGAACCGCCGTCTTGCCGCTGCCAATGCGGAGATCCGCCGTTACCAGACCCGGCTTTACGCCTGTGAACGGGAGATG
GTGGCACTGCGGCAGGAGAACGCTGAGCTGGAAGCTCTGTGTGAGCAGGCGCGGGCAAACAGCCTGCTGCCGCCCGTGCC
CCCGCAGCCCAAGGTGCTGGAACAGCCCGGCCTGCCGGTGATCGTGTTCCACCCGGCGGCGGATGCCCCCAAGGCAGAGC
AGCCCCAGCCGGATGCTGTACCGGAGCAGGAGCCTGCCCCGCAGGCCGCACCGCCGGAACCGGAGGAGGAACGCTGCCCC
TTTGCGCAGCCGGACTGGAAGCCCACCACGGCACTCGACCATCAGGCGGTGAATCTGGTACATCAGCTGGAAAGCTTAAT
GACTGTATAACAAAAAGACGATGCACAAACGCTGTGCATCGTCTTTTTTGCGTCTTGGGGATGTTACCGCACGGCGCTGG
TGCGGTGCTCCATGAGGTAGGTGGCCTTCAGGTCGGCAATGTGGAGCTTGACGGCAAGCGGGTATTTGTCGTAGGCCTCC
GAGATGGCGAAGCAGCCGCCCTTGGCCGCATCGTCAAAGCCGCCCATGTGCCAGCGGATGGCTACCGCTTCCTCAACCTT
CAGCTTCATAAATCGCTCGATCAGGAACACGCTCTTTTCACCGTGGCCATAGGGGAACAGATCCTCCACGCTGTAGCTGG
GCACCTTTTCCCACTGGCCGGTGGCATCGTTCTTTACATTGCGGGTGCCCTTTTTGTAGTAGTTGGCCTTGCACAGATCG
TGCAGCAGAGCACAGATGGCATAGCTCTCCTCACTCTCGCCCTCGGTGAAAAAGCCGTCGTGGAGGGCATGGTAGACGTT
CAGGCTGTGCATGCACAGGCCGCCGTCACAGGCCCCATGGAACCGGGTGGAGGCCGGAGCCGAGAAGAAATCTGTCTTGT
TGTCCAGCCAGTCCAGCAGCTTTTCGCTGCCCGGGCGGGAGACATGCTGGTGCCAGATCTGCAAAAACTCCTCGCGGTAG
TCCATCTTACAGCTCCAGATCTTCCAGAATGCCCTTGAGGATGGCCAGCTCTTCGCCGCTCAGGGAAATGCCCTTGCCCA
TGCGAGTACCGTCCGGGGACCAATCGCGGATGTCATACTTGGGTTCGCCGTCGTTCCAGCTGATGAGATTGAGCTGGCGT
TCCCAGCCGCGGGGACGCTGAGACAGCACTGCAATGCGCTGGACCACTTCGTATTTGATTTCTGCCATGTTTCCTTACCT
GCCTTTGCTTTGTTTGTTATCATAATATAAGAACGCGGCGAAGATTTCAACAGGTAATTGGAAAATAATTTGAAAATTTT
AAATTTACTTGCAGGAGCAGTAAGCGATATTCACAGAACGGCACGTTCAGTCAAGGGCTCCCCTGCGAGGGGAGCTGACG
CGCGGAGCGTGACGGAGAGGGTCAACCATAAGGCTCCTCTTCCCGCAGGCGAACCAGTTCTTTTACCGCCTCCGGGTCAT
CCGGCGCGGGCTGGCGGCTGTTTCGCTTCTGCTCCGTGCTGAACAGCCCGGGGGCATACTGCGCCATTACCCCGGGTGTA
TTTCCTGCCAGAAATTCCTTGGCGTTTTTCTGCATACAGGCTGCCGGTGTGCCGTCTGTCATAGGGACCGCCTGGATCGG
CGGCAGATCCGGTTCCGGCGGCGGCAGCTGCACCTCCGGGCTGTCCGGCTGGCTGGGCAGTGCCCCCAGCGGCGGGCTCA
CCCGGCTGGATGTGGGGCCGACATGCTTTTGCTTGTGGGACATAAGAAACACCTCCGCACTTAATGTGTGCGGAGGTGTG
GTCGTTTATGCGGGAAGGTCCTGCTCTGTACAACCTCTCAGTCGCAGGCTTCGCTGCGACAGCTCCCCTAGTAGGGGAGC
CTTTGGCAAAAGGCTTATTTTTCGCTATTTTCGCTGGCGCTCCAAAAACAGTATCTGCCGCAAGGTGAAAATGTTAACGT
CAGCAGGGCAAATAGTAGCGAAGCGCTTACACTCGAAAACGCGACGGAATGCCAAGGCCTCCCCTACTAGGGGAGGTGGC
ATCAAGCGAAGCGCAGATGACGGAGAGGTTGTATGGAAGGATGGACTGCCCATTGAATCCGGAGTCTTCTGGTTACGTCA
CAATCTCCACCCAGCTGCCCCCGCTCCGCTCCTTATGCACGACCACCTGCCGGTCGATGCGGTCCTTCAGGGCGGCGACA
TGAGAGATGATGCCCACCAGTCGGTCGCCTTCGGTCAGGCCGGAGAGCACCCGGATGGCCTGCTCCAGCGATTCCTCATC
CAGCGAGCCGAAGCCCTCATCGAGGAAGAGGGTGTCCAGCCGGATGCCGCCTGCGGTGCTCTGGACTTCATCGGAAAGAC
CCAGGGCCAGCGCCAGCGAGGCCTTGAAGCTCTCGCCGCCGGACAGGGTCTTGACACTGCGGCGGGTGCCGTTGTAGTGG
TCGATGACTCCCAGGTCAAGGCCTGACTGGCTGCGCTGGTTCTCAGCACCGATGCGTTCCAGCTCGTACTGGCCCGCCGT
CATCTGCATCAGGCGGGTGTTGGCGTGGACAAGGATGCGGTCGAGGTAATTCATCTGGATGTAGGCCTCCAGCCGGATCT
TCTGCTTGCTGCTCAGGGTGCCGCCTGCCGTGGAGGCCAGTGCGTTTACCCACTGCCAGCGGGCATCCAGTGCGTCCCGC
TGGTCGGCAAGCTTCCGGTGATCGGCCAGCGCCCTCCGGTTGGGCAGCAGCCGGGCGTTCAGGTCTTTCTCCTGTGCGGC
AAGGGCTTTGCGCCGGGCCAGCAGCTCGTTCTGCTCTGCCTTGAGCGCCGCGATCTTCTGGGGCTGCGCGATCTGCTCCG
CAGCCTGCCGGGCTTCCAGTGTCTGCACCGCAGCCTGGGCGGCGGCAGAAGCCTGCTGGGCTGCCGTCACCTGCGCTTCC
AGCGCGGTGCGCTGTTCTGCCTGTGCTTTGCGTTGGGCTTCCAGCTCTTTTTTGCGGTGGCAGTCTGTATGGTTTTTGGT
CTGGCGCTGCTTCAGGTCAGCCTGTACAGTGTGCAGAGCATCGTTCTCCTCGGCCAGCGCAGTCTTGAGCAGGCTCACGG
TCAGGGGCACCGGCCCTTCGGGCGAAGTGAACCGCTCAGGCAGAAGCGCTTCGGCATCCTTCCGCAGCTGGGCACGGCCC
TCCTGCTCCCGCGTCAGCGCTTCCCGCGCGGCGGCACTGGCCTCCTGTGCGGCGCTGTCGGCCTGGGCAACGGCCTGCTT
GGCTTTGTTCACCTGCACTTCGGTGGGGGCGGTGCGGGGCAGGTGGGCTTTGGCCGGGTGGTGGGTGCTGCCGCAGACAG
GGCAGGCGGCTCCCTCTTCCAGCGTCTGAGCCAGCAGGCCCGCCTGCGCATCCAGAAAAGCACGCTCCAGCGTGTCACGG
GCAGAATGGGCCTCGGTCTGTCTGCCCGCCGCCTGCCGGTAGGCCTCCTGCGCGGCGCGTGCGGCGGTGTTCCGGTGCTG
GCACTCTGTCAGGCTCCGGGCCAGATCGTTCAGTGCGGTTTCCCGCTGGGCAAGACGGGCTGCTTCTGCCTCCAGCTCCA
CCCGGCGGGTGTCGGCATCGGCCAGAGCGGCAAGCTCTGCTTCAGAGGCCGTGAGTGTCGCATCCAGTGCTTCCAGCGTT
TTGCGCCGGGTGCTGGCCTTGGCGGATTCCAGCTGGGCGGTGCTTCGGGCCTTGGTCAGCTCTCCGGCAACCTCCTGCCG
CTGGCGCTCTGCCTGCTCTGCCGCGCCCAGCGTGGTCTGTAACGTGCTCAATTGCCTGTCCAGCGCAGCCAGCGCATCTG
CGGCCTGTGCGGCGGCGGCTTCCTGCCGGGCGGTCAGCCCCTCCAGCAGGGTGGTCACTGCGTCCGGCGGCATCTGCGCT
GAAAGTGCCCCCAGTGCTTCTGCCTCCGGGTCTGCGGCATCATACGAGATGCCCGCAAGCACTGCGTCCAGCTTTGCATT
CAGGGCGGCGCGTCGGGCTGTGAGGGCAGAGTTTTCCTCGGCCAGCGCTTCCTGCAGTTTCTGGTAGCGCTGGGTGCGGA
ACAGCTTCCGGAAGATCTTGCTCCGCTCCTCAGTGGTGGCGTTGAGCAGCCGGGTGAACTGCCCCTGCGCGATCATGGCG
ATCTGGGAGAACTGGTTGTAGTCCAGCCCGATGATATCAATGACAGCGGCAGTCACCTCCTTGGCTTTGGTCACAGGCGG
GCGGCCGTCGGCATAGGTCAGGGCGGCATCTGCCTTTTCGGTGGTGAATCCCTCGCCCCGGGCCTTGGGACGCAGATACT
CCGGGTTGCGCCGGACGGTGTACCGCTGCCCCCGCACCTCAAATTCCAGCTCCACAAAGGTGGGGGTGCCGGGGTCTGCA
TATTTGCTGCGGAGCATGGCCCCATCCCGCACGCCGCCGCTGGAATGATCGTACAGGGCGTAGGTGATGGCATCGAACAG
GGTGGTCTTGCCCGCGCCGGTGTCACCGGTGACAAGGTAGAGTCCGCCTCTGCCCAATTGCTCCAGCGGCAGGGTGGTGG
TGCCTGCATAGGGGCCAAAGGCCGAGAGGGTCAGCTTGAGCGGTCTCATGCGTCCTCCTCCTTCCAGATGCTTTCAATGA
GCTGCTGGCAGAATGCCGCCTGCTCATGGGTCAGGGGCTGGTTGTTCTGCAGCTGATAAAAATCCGCAAAGTGTTCCAGC
GGTGTTTTCTGTTCTGCCTTTGCGGGGGCATCCAGCTCCTGCCGGGTCTGGGTGCGGCGGTTGTCGTAATCCAGCCGCAT
CAGGTTGGGGTAGATGACCCGCAGGCGGGCCAGTGCCTCGGGGATGTCCTGCTCATCGGTCAGGGTGATGTGCAGGTAGT
CGTCCACGGTAGTGCCCTCGTAATTGCGGCGGTCGGTCAGCTCCATGTAGCTGCCGCGCAGCTCCCGAAGATCGTGCCGG
GGCACCAGCGGTTCGGCGGCAATGGTCACGCTGCCCTTTTCGCCCAGCTCCACAAAGGTTACGCTCTTGTGCTGGTTGGC
CTCCGAGAAGGAATACTTCAGCGGCGTTCCGCAGTAGCGCAGGGTATCCCGGCCCACCTTCTGGGGGCTGTGCAGATGCC
CCAGCGCCACATAGTCGAACTTGTCGAACAGGGCGGCATCCACCCAGTCGATGCCGCCCACGCTGGGCTCCTCGCTCTCG
CAGGAGGCAGCTCCTGCCACGAACTGGTGTGCCACCAGCACACTGCGGCGGGCCGGGTCAGGCGAACAGTGATCCAGCAC
ACAGGCAAGGGCATCGTTGTAGCTTTCAATGGGCGCGTCCGGCCAGATGTGCCGCACCATGGCGGGCTTCAAAAAGGGCA
GTAAGTACAGATCGACCGGGCCGTGTGCGTCGGTGAGGGTGATGGGCTCCGGCGGGCCGGAAAACACCGGCGAGACGTAG
ACCCTGCTTTCAGCCAGCAGGGCAGAGCCAAAGGCCACCCGGTCGGCGGAATCGTGGTTGCCCGAGATGGCGAACACCGG
CAGTTCCCGGTGGGAAAGCTCGGTGAGGAACCAGTCCAGCAGACGGACCGCCTCGGCAGGCGGCACGGGTTTGTCGTACA
GGTCACCGGCCAGCAGCACGGCATCCACGGGGTGGGAATCGAGCAGGGATAAGATCTGCTCTAAAATATAGCGCTGGTCG
TCCAGCATGGAGAACTCGCAGACCCGTTTGCCCAGGTGCAGGTCGGAGAGGTGGAGAAAACGCATGGGGAAGCCCCCTTT
CTAAAAGGATGGCTCTATTATACCACGGAATGTTCTCTTTTGCGTGCCAAAAGAGAACCAGAAAAGCACCCGCTACTTTC
GAAGCGCGGGAGGCACGAACTAGGGGCTGCTCGCCCCTAGTAACCCCAAAGCAGAGGGCTCCGAACAAAAATGCTGGAGA
TTCCCGCCTGTCGGCGTGAAGATCTCTTAACCGCATTTTTGCCCGGAGCCGATTGAAATTTTTAACTAGCGGGGAACAGC
TTCTCCCAGGTGGCCTTACCCACGGCACCGTCAGCGTTCAGGCCGTTGCGGCGCTGGAACCGCTGAACAGCGGCGGCAGT
CCGGGAGCCGAACTTTCCGTCCGTGCCGATCTTCTCCCCCAGCGTGTTGAGCTTCTGCTGGATGAGCCGGATGGTGCCGC
CGGACATGCCGGTGCGCATCACGATGCCGGGATAGGGCACCGCCAGCCCGTGCTTTGCGGTGTACTTTGCGTAGAGGACA
TTCCAGGTATTGGCCCCGACTTTGCCGTCCATGTTCATATTGTTCCGGAGCTGGAATTCTTTCACGGCGTTTTCGCTCTT
GGTGCCAAAGCGGCCGTCTGTGGTCAATGCGGGGTAATAGCTGCACTGGTCACGCACGCCGTTCAGCCAGGTCTGCACCA
GGGCCTCGTCCGGGCCGTAGGAGCCCTTTTGGATCAACGAATAATAAGCGGGGATCGCCATTGTGGTCACACTCCTTCCA
CGACAGCGTATGCAGCGCTGTGGGGAGGTGTGCCATAGCGTTTTTGCCCTCTCCGTCTTTGCTTCGCAAATCCACCTCTC
CCAAAGGGAGAGGCAACGCATATCTCCGGTTTAGAAGCTGCTGACCGTGAGCTTCAATTGGCTCTCCCTTTGGGAGAGCT
GGCGCGAAGCGCCTGAGAGGGCGAGGCTGTTTCGACCAGCACCTTGTCCTCCCGGCTTGCTGTCATCCGCTGCCACCACT
CCACGCATTTGAACCGCACCACATACGACCCACACACCAGATCGTTTTCCTCCGGCAGGGCGTAGGTGCCGCAGGCAGAG
CGGCACAGGCCCGGGTAGAGCACGCACCACCAGTTTTTGCCGTGGCGGGCGTTGCCGCCCAGGTCGATGCGCAGAGCCAG
ATACCGCCCGGCGGGCAGGATGCCGGTGGAATAGCGGGTGGTATCGAAGTACATTTCCACCAGCTGTACCGTAACGGTGG
AAAAGATCCCCCGCCTTGCCAGCACGGCCCGGGCCGTCAGCTCCAGTGCGGGCAGGTTCTCTGCCGCCCAGCGCAGGGCG
GCAGGCTTGTCCTGTGCGGTGCAGTGGACATCGGCGTAGGCCAGAACGGCATCCCGCACGGCGAGCTTGGCGGTCTGGTC
GGCAGGGGAATCGCTGTCGGCCCGGATGTGGAAGCGCAGGGTGTCGGCACAGAGGAGGGCCCCGGTGTCCAGCTGTGCCT
GCCCCCAGCGCAGGGCAGCAGGCAGGGCGCTCAGGAGCAGCGCAAGGGAAAGCACGGCGCACCCCAGCGCCATCTCACGG
CGGGTGAGCGTGCGGGCAAAGAATGGCAGCATAAAAAACAGGCCCCTTTTCTGGAAATGATAACCAGAGAATGGGCCTGT
TTGACACATTTTATTCTGATACTTGATTTTTGCAGTGAAGCCTGACTGTAATGCCAAGGGCTATCGGGTTGCGGCTCCCA
GCGTCCACTTCGCATCAAGTTTGGCGCTCGTGTCTTGCTGGCCGCGGCCCCAACAACTCCTTCCTTCATCCGCCACTGGC
GGCGGTCGGCGTTGTTGCCTGCTAGGGGGAGCTGGCAATGCGAAGCATTGACTGAGAGGGTTGTTCCTTTTAGTTCTTCA
GGGACTGCATGGGAGCCGGCAGGCGGCCGCCGCGGTTGATGAACACCGAGGGGTCACGCTGATTGACCGGCATGATGGGA
CCATAGCCCAGCAGACCGCCGAAATCCAGGATCTCGCCTGCCTTGCGGCCGATGGCGGGAATGACGCGGACAGCGGTGGT
CTTGCTGTTCACCATGCCAATGGCGGCTTCGTCGGCGATCAGGGCGCTGATGACAGCGGGGGTGGTATCGCCGGGGATGA
TGACCATATCGATGCCCACCGAGCAGACAGCTGTCATGGCTTCCAGCTTTTCGATGGTCAGGCAGCCGCACTCGGCGGCG
TGGATCATGCCGTCGTCCTCGCTGACGGGGATAAAGGCACCGGAGAGGCCGCCCACATGGTTGGAGGCCATCACGCCGCC
CTTCTTCACGGCATCGTTCAGCAGGGCCAGGCAGGCCGTGGTGCCGCAGCAGCCGCAGGTCTCAAGGCCCATCTCTTCCA
GAATGTTGGCCACGCTGTCGCCCACAGCAGGGGTGGGGGCCAGCGAAAGGTCGATGATGCCCGCGGGCACGCCCAGAGCC
TTGGAGGCCAGATTGGCCACCAGCTGGCCCACGCGGGTGATCTTGAAGGCGGTACGCTTGACCAGCTCCGCCACCTCGTC
GATGGGAGCATCCTTGGGCAGCTTTGCCAGCGCGGCGCGCACAGCGCCGGGGCCGGAAACGCCGACGTGGATCTCACAGT
CGGGCTCGCCGGGGCCGTGGAATGCACCGGCCATGAAGGGATTGTCCTCAGGTGCGTTGCAGAACACCACCAGCTTTGCC
GCGCCGATGCACTGGCGGTCGGCGGTCAGCTCGCTGGCCTTCTTCACGGCTTCGCCCATCAGCTTGATGGCATCCATGTT
CAGGCCTGCCTTGGTGGCACCGATATTCACCGAGCTGCACACGATGTCGGTCTCGGCCAGTGCGCGGGGGATGGACTCGA
TCAGGCGGCGGTCACCGGCCGAGAAGCCCTTGTGCACAAGGGCAGTGTAGCCGCCCACAAAGTTCACGCCCACCTTTTTG
CCTGCGGCATCCAGTGCCTTGGCAAAGTCCACGGGGTCTGCATCGGGGCAGGCACCCAGCAGCATGGCAATGGGGGTGAC
GCTGATCCGCTTGTTGATGATGGGAATGCCGTACTCGGCGCTGATATGCTCCACGGCGGGCACCAGATCGGCTGCCTTGG
TGGTGATCTTGTTGTAAATCTTTTCGCAGGCCTTCTTCGGGTCCGGATCAATGCAGTCCAGCAGGCTGATGCCCATGGTG
ACCGTGCGCACGTCCAGATTGTCCTGCGTGAACATCTCGATGGTCTCGAGGATGTCGCCGGTATTCATCATGCTCATAAG
AGTATCCTTTCTAAACCTCTCCGTCATTGCTTCGCAATGCCACCTCTATTAAGGGAGCTGGCGCAAAGCGTCTGAGAGGT
CTTGTCTGTTAGATGGTATGCATTGCGTCAAAAACTTCCTGACGGGTCAGATTGATCTGCATCCCCATCTCCTTGGCCAG
AGCATCGGTGCGGGTGTGCAGCTCCTCATGGCTGACGCTGCACTTGGAGATGTCCACCAGCATGATCATGGCAAACATGC
CCTGCAGAACGCTCTGGGTCACATCCTCAATGTTGATGTTCAGCTCACAGCAAAGGGCGGCCACTTTGGCAACAACGCCC
ACGGTATCGTGTCCGATGACAGTGATAAACGCTTTCATATTCCTTACCCCCATTGTTTCTGGTAAAAACCCCTCAGGCGC
TTCGCGCCAGCCCCCCTAGTAGTGGGGCCTCTGGCGTTGCGTGGAGTTTTGCAAGTTCCCCGTTCCGCACAAACTGTATC
ATTCTGCCAAGGCCGCCCCTATTAGGGAAGGTGGCAAAGCCGTCAGGCTTTGACGGAAGGGTTTAATTTCAGTATAGCAG
ATTTGCCGATTTTTGAACACTCTTTTTGGAAAAAAGAGCAGTTTTCAGGCGGAAAAGACATTCTATACTGCTTTGATGTA
AAAAACAAGATGCAAAGCGGCGATTCTTGTGCTATACTGAAAAATAACAGCGGGGCGGGTACGCCCACCCGCGCAAAACA
AAGGAGAAACGACCATGGAACAGCTTTTGAAGATTCTGGAAGACAATGCGCGGCTGCCCATTGAGGACATTGCCACCATG
CTGAATAAATCCCCCGCCGAGGTGGCGGCTATGATCGACCTGGCCCGGGCGCAGGGCATCATCAAGGGCTACAAGACCCT
TGTGGACTGGGAAAAGGCCGGGGTGAACCGGGTGGAAGCCGTCATCGAGCTGAATGTCAGCCCCAAGAAGAGCCGCGGCT
TTGATGAGATCGCAGCCACCATTGCCGCCTTTGACGAGGTGGAGAGCGTGCTGCTGATGAGCGGCGGCTATGACCTGCAG
CTGGTCATCAAGGGCCAGACCTTCCAGGAGATCGCCCTGTTCGTGGCAAAGCGCCTGAGCCCGCTGGACGATGTGCTGTC
CACTGCCACCCATTTTGTCCTGCGCACCTATAAAAAAGAGGGCCGCCTGTATCAGGACGAAGAGATCGATGAAAGAGAGT
GCACGGTTCTGTGATGGATTACGATAAACTGATCGCGCCTGCCGCACGGGAGATGCGCCCCTCCGGCATCCGCAAATTCT
TCGATCTGGCCGCTGATATGCCCGAGTGCATCAGTCTGGGCGTGGGCGAGCCGGATTTCAAAACACCGTGGGCTGTGCGG
GAAGCAGGCATCGAGAGCCTGGAGCATGGCCGCACCCGCTACACCGCCAACGCAGGCCTGAAAGAGCTGCGGGCGGAGAT
TTGCAGATATCTGGAGCGCCGGATGCACCTGCACTACGACCCCCTGCGGGAGGTGCTGGTGACCGTGGGCGGCAGCGAAG
CTATTGATATGTGCATCCGCGCCATCGTGCAGCCCGGGGATGAGGTGATTATCCCGGAGCCCTGCTTTGTCTGCTATGAG
CCCATCACCACCCTGTCCGGCGGTGTGCCGGTGCATGTGCCCTGCCGCCAGGAGGATGAGTTCCGCCTCAGGCCCGAGGC
CCTGAAAGCCGCCATCACCCCCAAGACCAAGCTCCTTATCATGCCGTTCCCCAACAACCCCACCGGTGCGGTGATGGAGC
GGGAGGATCTGGAAGCCATTGCGGAGGTCCTGCGGGATACCAACGTCATGGTGCTTTCGGATGAGATCTACGCCGAGCTG
AACTACGGCCTGCGGCCCCATGTCTCCATTGCCACCCTGCCCGGCATGGCCGAGCGGACCATTGTGGTGAATGGTTTTTC
CAAGACCTATGCCATGACCGGCTGGCGCTTGGGCTATGCCTGCGGCCCGGCTCCCATCATCAAAATTATGACCAAGATCC
ACCAGAGCGCCATTATGAGCGCCCCCACCACCAGCCAGTATGCGGCCATCACCGCCCTGCGGGAGTGCGACGGTGAGATC
GACAAGATGCGGGACGAGTACAACATGCGCCGCCGCCTGGTGGTGCACGGCTTTAACTCTATGGGCCTGACCTGCTTTGA
GCCGCGGGGTGCGTTCTACGCCTTCCCCTGCATCAAGAGCACCGGTATGACCAGCCAGGAGTTCTGCACAAAGCTGCTGG
AGCAGAAGCATGTTGCGTTGGTGCCCGGCGATGCCTTTGGCGCATCCGGCGAGGGCTACTGCCGTGTTTCCTATGCTTAC
AGCGTGGAGCACCTGACCGAGGCCATGAAGCGCATCCGGGAGTTCCTGAAAGAAAACGGCATCAACAGCGGAGAGCAGTG
AGGAGGAAGACCGATGGCAAAACTGAACTGCGTGACCGTTCTGGCCCCGGCCAAGCTGAATCTGGCGCTGGATGTAGTGG
GCCTGCTGCCCAACGGCTACCATAACCTGGATATGACGATGCAGGCCATTACCCTGTATGAGCGGGTGGTGCTGCGCCGC
AGCCAGAACCTGAGCCTGACCCTGCCGGGCAGCCCGGTGGCCGCCAACGATTCCAACACGGCCATCAAGGCGGCGCTGGC
CTTCTTCCACTACACCGGCCTGCTGGCGGGTGTAGAGATCACCATTTACAAGAATGTGCCGGTGCGTGCCGGCATGGCAG
GCGGCAGCGCCGATGCCGCTGGTGTGCTGGTGGGCCTGAACGTCCTTTACGGCGCAAAGCTCTCCATGAGTGAGCTCTGC
GCGCTGGGGGCAAAGATCGGCGCGGACGTGCCCTTTGCCCTGATGGGCGGCACCTGCCGGGTGCAGGGCGTGGGCGATGT
GATGAAAGCCCTGCCGCCCTGCCCGGACTGCTGGTTCACGGTGGTCATGCCCGATTACGGCGTTTCCACCCCGGAAGCCT
TTGCAGCTTATGACAAAGTGGGCAGCAGCACCCACCCCGACTGCGAAGCCCAGGAAAAGGCGATCCGCGCCGAGGATCTG
GCGGGTGTGTGTGCCGCCGCAGGCAACGCGCTGGAGGAATGCAGCGGAGCCAGAGACAACGAGGCCATCAAGACCGCGCT
GAAAGAGAACGGCGCTGTCACTGCCCTGATGACCGGCAGCGGCGCGGCTGTGTTTGGCATCTTTGAGAGCGAAGAAGCTG
CCCGAAGCGCCGCCGAGGCTGTCAGGGCGCAGTGGCCGCAGGTGTATGTGGCCCGGCCCGATCGGGGCGGCGCGCGGGTC
ATCAGCCCGAAGTGGATGCTGTAATATGCATAACCTCCTTTCCAATGGGGAAAACTGCCCAAAGGAAAGGAGGTCTTTTT
GTGCAGACCTTTTATAAAGTGTGCCTGATCCTGATGATTATTGGCGGCATCAACTGGGGGCTTGTGGGCCTGTTCCAGTT
TGACTTTGTGGGCTGGCTGCTGGGCGGCAGCAGCTCCATCTGGTCGCGCATCGTGTTTACGGTGGTGGGCGTGGCCGCTG
TCTGCGGCATCCCGGGGCTGTTTGCAGAGGAAACGGAAGAATGAAAAACGGCTGCTGCACGGAAAATGTGCAGCAGCCGT
TTTTGTGGATCATTCAGTTATCCCACCCCACCAGATCGGGCAGGGTAAGGGTCTCGTCCGAGCAGTGGGGGTCTGCGGGG
CCGTCGGTGGGGGAAGTGGCCTTTTCCACAGCCCGCACGATCTCGCTGATGGCGGCGCAGTCCTCGGGCAGGTCGGTCTG
GCTGCGGCCCGAGTGGGTGAACAGGATCTTGCCCAGATGGCCCACCACCAGCGTCAGCGGCAGCAGCTGAGGGGCTTTGG
TGTCGTAGTGGTAACCGGCATCTCTGGCGGCCTTGTAGATCTTCTGGGCCGCAAAGCTCCAGCTCAACAGGCCGCGGGTC
TGCTCTACGCCCAGGTAGCCGTACAGCACGCCGGGGCCGTCGCAGATGACAGGAAAGGGGAAATCTGAGCCGTGGGTGGC
CTTTGCCACCGCCTGCGCCGAGGAACGCACCACACAGACAAGCCGTGCCCCCTTGAGCTGGGGCAGCGTTTTCAGGTAGC
GGGTGATATATTCGCGGCTGACAGGGTGGTCGAATCCGGGCAGGAAGATCATGCACAGCGGATGCTCCCCCTCGCACAGG
GCGTAAAAATCATTGCCCGGCACCGTGGGGGTGTCGTAGGTGAAACGGGGGATGCTCGTCCCCACAAGATGTTCGCTTTT
CATACCGCAATGCACATCCTTTCCATCATCACCAAAACCTCTCCGTCATTGCTGACGCGCCTGAGAGGTTTTCCTATAAA
AAAATCCACACACTGGCCTTGTGGCAGGCCAGCGGTGGATGCAATGCTATAAAAAGATCCCGCCCGGTCGTCTGCGGCAA
TCAAACCTACCCTTACGGACAGGTGGGTGCCCTGTCGCCGGATTCACGCTTCCTCATCGAACCTCCATGGTCGACCCATG
GCGGGGAGGTCTGCAATCCGCCGGAGAACTCCGGGCTCCCGTTGAATGATTAGTAGGATCATATAAACCGCAACAAATCG
CGCCGGGCAGGAAGTCTTGCCTGGGAATCTGTCTGTGCAGGGGAATTACTCGATCTCGAACTGGTCGCTCAGGCGCTGCT
CAAACAGCTTGCTGACTTCCATCAGAGTCTCGTCATCCTCCACAACGTCCAGATATTCGCCCTCGCTGTCCTCGCCCACG
CTCAGGATGACCAGCTGTGCGTCCTCGTTGACATCCTCTTCATCCTCTGCGTATTCGACAACTGCAAGGTAATGCACGCC
CTTATGGTCCAGTGCATCGATCACTTCAAACGTGACCTCATTGCCGTCCTCATCCTCAAGAGTCATCAGATCGGGCTGAT
ATTCCTCTTCGGTGTTCGGGTTCTTGATCTCTTCTGCCATAAGATACGTTCTCCTGTCTATCCAAACCCAATCAAAGGGA
TGGTACTCAAATAAAATTACGCACACAGCCCGGGATCTGCTGCGTTCCCGCCGTCCCTTGCTGTGCTTATAGTGTAGCGT
TTTTTTGCCTGCTCGTCAAGATGTTTTTCGCACAGAAAATGCGCGACAAATTTTCACGCATTTCCCTCTCGCTTCCCGGG
CAGAAATATGCTATACTGAATTCTGCGTATCTCCCGCGTGCGGGGGAACTGCTATCAGAATATGAACGGAGGGATCTGTT
TATGAATAAGACCCGTGTCCGGTTGGCGGCGCTGCTGCTGGCCGTGAGTTTTGCACTGTCCGGCTGCAGCCTTGTGAAAA
ACATCGGCGGCAGCAGCGGAGCCGGAACAAAGACCATCACCCGCCCGGCGGTGGAATCGGCCGAGCTGCAGTTCACCCAC
CCGGCGGCGGGGGAACCCGTGGCGGTGTTCGATACCACGGCGGGTGTGTTCCGGGCGGTACTCTTCCCGGAGCAGGCCCC
GCAGGCCTATGATAACTTTGTGGGTCTGGTGCAGGCGGGCTACTATAACGGCCTGACCGTGACCCGTGTGGAGCAGGACT
TTGTGGTGGAAGCCGGTCAGGGAACTGACGGCAAGGGCACCACCATCTGGAACGGCAGCCGCTACCCGGCTGAGGCCACC
GACAAGCTCCACCATTATTCCGGTGCCCTCTGCATGGCGGCGGACTCCTCCGGCAAGTGCGCCAGCGTCTTTTATATCAT
GTCCACTCTGCCCGGCGGGGATTCCGTCACCCAGGAACTCACCGACCAGATGAACAGTGCAGGCTATCGCGCTGAGGTCG
TCTCGGCCTACCAGACCGCCGGCGGCGCGCCTTACCTCGACTACACCGATACCGTGCTGGGCCAGGTGTACGAGGGGATG
GACGTGGTGGACACCATCGCTCAGGCCGCCGTGGATGAGAACCAGAAGCCCACGGAAACGATCACCATCAACAGCGTCAG
CATTGAGACATATCAGGCGCAGTAACAACTGAAAATGACAAAACCGGCTTTCCTGTGGCAGTAGGAAAGCCGGTTTTGTG
CTGAATGGAGAGAATGGGGGATATATCGGTCAGCGGGAAAGGCCGCTGACCCCACTGGCAATGACACCGCCGTCCATGAC
GATGTCCGTGCCGGTGAGATAACCGAGCCGTTCGTCCAGCAACAGGGCATACAGCGCGGCAATCTCTTCTGGTTTGCCGT
TCCGCTTGAGAGCGGAATGGGCGGTAAAGGTCTGGGCTTCGGCGCTTTCCAGTTGGCCCATGGGGGTATCAAAGTTGCCG
GGGGTCACACTGAGGCAGCGCACCCCTTTGGCACCAAAGCGGGCGGCATCGGTTTTGGCAAACCAGATGACGAAATGCTT
GCTGATGGAATAGGCCACACCGGTGCGGGCGTTTTTGGGCATCAGGTTGATGCGAGCCATCATCTTTTTCAAAAATTTTT
CCCGGTCGGTACGGGCGAGGGGATAGACCCGCTTTGGCATGATGAAGGAAGGCGAGAGATAAGCACTCATGCTGGAAGTA
TCGATGACACAGCCGCCCGGGGCCATGACCGGGTAAAAGGCATCATTGATGTTGACTGTGCCCAGCGCGTTGGCGCGCAG
GATGGCTTCCGGGCTGCCCATGTGGGGGCTCATGCCAGCAATGTGGAGCAGAGCTTTCACCTGCCCACGTTCCACGGCGT
GCCGTGCCAGCTTTTCGCAGCTGGAACGGTCAGAGAGGTCGCAGGCAAAGGCTTCGGCTTCGTGTCCGGCTTCGGTCAGC
TCGGCCACGGCGCTTTCCAGTTTTGCGGCAGTGCGGCCTACCAAAATCACATGATATCCGGCTTCACAGACCAGCTTGGC
CGTGGCGCGGCCCATGCCGCTGCCGCCGCCGGTAATCACACAGACAGGTTTCATGGTGTACCTCCTCAGTGGATCTTGCC
GGTGGCTTTGAGCCAGGCAGCGGTGTCGTGGAGTGTTTCGGCGTAGGGACGGGGTGCAAAGCCCAGCTCGTTCCGTGCTT
TGGAGCAGTCAAAGCAGTTGTTCCGTTCCAGATTGTAGACGGCGAACTCCGTCAGAACCGGCTTTGTGCCCTTTTTTGCG
GCCGATTTTTCCATCTGCTTTGCGGCAAGGTGGGCGAAGGAAAGGGGAAGGTAGAACTTGCAGCCCTTGCAGCCGGTATC
CTCTTTAAGCATCCGGCACATTTCCTTCAGGGTGACTTCATCATTGCTCAGGATGTAGCATTCACCTTTGCGGCCCTTGT
CGGCGGCGGCAATGGTGCCTGCGGCCAGGTCACGCACATCCACCATGTTGAAGCTGCCCGCCATGCCGATGGGCATTTCA
CCGTTCAGGATCTGGGTCAGGGTGCGGGTGGTCTGGCCGATGGCCGGGTCGTTGGGGCCGATGATGCCGCTGGGGTGGAC
AACGCAGACGTTCAGGCCAGCGTGGGCGGCATCCAGTACCTTCTGGGTGGCCATGGCCTTGCTGCGGCTGTACCAGCCTA
CCACCTTTTCCTCTTCATAGGGGACGAACTGATTCACTTCCCGGATGGGCTGCCCGGCGGGCAGCTCAGGAATAGCACCG
GTGGAGGAAACGTACACGAACTTCCTGCATTCCGGGTGGTGCTTGGCGGCGGCAAGCATATTCTCGGTGCCGCCCACATT
GACGGCAATTAGCTTCTCGCTGTAACCCGGGTCGATGGTGACCGTGCTGGCACAGTGGATGCAGACGCTCTGGCTGCCCT
CGGGGATGTTGAAGAAAGCTTCACAGTCCTCTGCGCTGCACAGATCGCCCTCAAAAACCTCGACCTCAGCAGGCAGATAC
TTGCGGGCAGGATCCCCCTTGAGGACGAAGGCCCGGATGTGCTCCCCCCGTTCGATCAGCTGAGTGCAGATGTTGATGCC
CAGGAAACCGGCCGCGCCGGTCAACAGATAAGTGGTGTTGATGTTCATATTCATTTCCTCCCGCTTTTCTCTCAAAGTGT
ACGATACGGTTTACAGCATTGCGGCCAGACCCAGACCCATGCTGTCGAACCCCTCAGAGACAGCCAGATAGGCATCCATC
GTGTCCTCGTCGATACGGACGGGAGAAGAGGTGTTCCGGTTTTTGAAGCTGTTCAGAGTGGCAGCGAGTGCCAGACCGAT
GCCGTAGTTTGCACCGCCCTCAGTCAGGGTGTAGTAAGCGTCCAGCGCGGTCTCGTCCAGGGTGGAAGCGGTCATGTTCT
TGCGGTTCATCATGGTAAGTGTCCTCCGTTTTATGTTTGAATGTTTGTTGTTTGTTCTGTTGTGGAGCTCCGTGCTCCCT
TGCGATGGCTAAAGGATACCCGACCAAGGTAAACGCAAGGTGAATATTTCTGTTTATCTTTTGTTTATCTTTGGGTGTAT
AATAGAGCCATACCATAGAAAGTGAGGAGAACGCCATGCTGAAAATTCTGGTTGCGGAAGATGACGTGAGCACCAACAAG
CTGCTCTGCGCCATCTTAAAGATCAACGGCTATGAAGCGATCCCGGCCTTCAACGGCGAAGCGGCGCTGGACATCATCGA
CCACCAGCACATTGACCTGCTGCTGTGCGATGTGATGATGCCTAAAATGGATGGCTTTGCCCTGACCCAGGCCATCCGGG
ACGGCGGCAGCATGATGCCCATCCTGATGCTGACGGCCAAGGCCCTGCCCGAGGACAAGCACACCGGTTTTCTGGTGGGT
ACGGACGACTATATGACCAAGCCGCCGGATAAGACCGAGCTGCTGCTCCGCATCAAGGCTCTGCTCCGCCGGGCCCGCAT
CGTGGATGAGCATAAGATCACGGTGGGGGATGTGGTGGTGGATATGGACAGCCGCACCGTGCGGCGGGGGATGGAGGTGC
AGACCCTGCCGCCCAAGGAGTTTGAGCTGCTGTACAAGCTGCTGGCCTACCCGGAACGGACCTTTACCCGGATGGAATTG
CTGGACGAGATCTGGGGCATCGACAGCGAGAGCGATGACAAGACCGTGAATGTCCACATCAACCGCCTGCGCAACCGTTT
TTATGATTGGCCGGAGTTTGAGATCCAGACCGTGCGGGGCCTTGGCTACCGGGCCGTGAAGAAAGTGTGACCCAATGAAA
AACGCATTCAACCGGCTGCGCAGCGGCATGGAGACCCTGAACCTGACCATGCTTCTGATCCTGAACCTCTTTTTCATGGT
CTTTCTGCTGCTGGCCGTCTGCACCGTGCTGGTCCTGGCCGGTGTGGACGAGGGATTTTTCTATCACGATGGACAGGTCG
AGCTCGGTGGTGCACTGGCCTTTGTCTATACCGTCTGCATCCTGATCGCTGTGAGCATGGTGGTGATGATACGGATGGTC
TTTATCCACCCATTGCAGCGGAACATTGAGGCTATGAAAAAATTGGCAAACGGGGACTTTGCCGTGCGTGTAAATCACGC
GGAACACGGCTATGTGCCCCGGGAGATGGTCGAGTTTGAGCAGAGCTTCAACAAGGCAGCGGAGGAGCTGGGCGGCACTG
AAATTCTGCGGAAGGATTTTATCAACAACTTCTCCCATGAATTCAAAACGCCCATCGTCAGCATCAGCGGCTTTGCCGAC
CTGCTGCTGGAGGAGCAGCTGCCGCCCGAGGATCAGAAGGAATACCTGACCATCATCCGGGACGAGAGCAGGCGGCTGGC
CGACTTGGCAACGAATATCCTGACCCTGAACCGGGTGGAGAGCCAGACGATCCTGACCGACAAAGCGTGCTTCTCCCTGG
ATGAGCAGCTGCGCCAGAGCGTGCTTGTGACCCAGCAGAAGTGGCGGCAGAAGGAGCTGGATTTTGATGCCGACCTTGTC
CCGGCAGAGTACACCGGCAGCGAGGGGCTGCTGAAAGAAGTCTGGCTCAACCTGCTGGACAACGCCGCCAAGTTCAGCCC
TGAGGGCGGCACCGTGGCCGTGAACCTGCGCAAAGCAAAAAGCGCCCTGATGGTCTCGGTGACCGATCAGGGCGAGGGGA
TGAGCGCCGACACGCAGGCGCACATCTTTGAACAATTCTATCAGGGCGACACCAGCCACACCACTCAGGGCAACGGTCTG
GGCCTTGCCATGGTGAAAAAGGTGCTGGAGCTCCACGGCGGCAGTATCCAGGTGAACAGTGCCCCCGGGCAGGGCAGCTG
CTTTACCGTGACATTACCCATATAAACGAAAAAGAGGCGCTGAAAAGCGTCTCTTTTTGCTTCCGGTTCAAATTTCGCCG
GGGTGCTCTTTGCGCCAGGCGAGGTAATCTTCCAAAATGACCGTGGCGCTGACGGAATCCAGAATGGCCTTGCGGTGGGC
ACCAAAAGTCCCCACCTCGTCCAGGATATCGGCGGCTTCACAGGTGGACTGCCGCTCGTCCCACATCCGCACGGGCAGGC
CGCTCCAGATCTGCAGGGTCTTGCCCAGCTTGCGGCTCTTCTCGGCGCGCTCGCCCTCGGTGCCGTCCATGTTGAGCGGC
AGACCCACCACAATGAGCTCTGCCTTCTGCTCCTGGGCAATGCGGCAGACCTCGGCGGCCACCTTGGGCCGGGCCTTCAG
GGTGATCTGCGGGGTGATGGGCGTGGTCAGGAACTCGGTGGGGTCGCAGACCGCAAGCCCCGTGCGGCTGGCACCGTAAT
CAACTGCTAGAATCTTCATGGGGAAGTGCCCCTCCTGTTTTGCTGTTTTTCCTCAGTTTACCACAGAATAGATTTTTCTT
CAATTTTGCGGTACAATAAACTCAATTATTATCCATTGCGCAGGGCTGACCCGATATGCCAAAGGCTCTCCCTTCGGGAG
AGCTGGCAAAGCCGCAGGCTTTGACTGAGAGGGTGAGCTCGTTATAGAAAGTGAGAAAACAATGTTACAGCTACTTCTGG
GCGGCTCCGGCAGCGGAAAAACAACGCTGTTGTACCAGCGCATCCGCGCCCGGGCCGAAAAAGGGGAAAAAAGCATCCTG
CTGGTGCCGGAACAATTCACTTCCAGCACCGAGGGCCGCATCTACCGTGAGCTGGGGGATGCCCTGTCCGGCATGGTGGA
GAGTTTTTCTTTTACCAGTCTGGCAGAAAAGATCCTTTCCACCGAGGGCGGCGCGGCGGTGCAGACCCTCTCTGACGCAG
GCCGTGCCGTGCTGGTGCGCCGGGCGCTGGAGGAGCTGCAGGACAATGTCCACTATTATCACCGCCACCGGCGCAGTGCG
GCCTTTTGCCAGATGGCGGCTCAGACCATCGACGAGCTGAAGAGTGCGGGCCTTTCCGGCCGGCAGCTGGCACAGCTGGC
CGGTGCCTGCGGAGCCGAGAGCGGTAAGCTCAGTGAGCTGGCCCTCATCTTTCAGGGCTACGAGACCCTGCTGGCCCGCA
GCGGCATGGACCCCTCTGACCGGCTGGAGCTGGCCGGAGCCCGGCTGGAGGAAGCACTGGCCCGGCACAGCCTGCCGGAG
TTTCTGCGGGACCGGGCGGTGTTCATTGATGAGTTCGATACCTTCAACGCGCCCAAAAAGCGGCTGCTGGGGGCCATGCT
GGCGGCACTGCCCAGCGTAACGGTGGCCCTCTGCGATGACGGTGCCCCCCTGCTGCCCGGTGACCTGAGCCTGTTCTCCG
GGGCCAAGCAGGTGGCGGCGCAGCTGCGCCAGCTGGCCCGGAAAAATGGGGCGGAGGTGGCCGTTCCGCAGCTTTTGCGC
AAGGATCTGCGCCACCGGAACGCCCCGGGCCTTGCCGCAGTGGCAGAGCTGCTGGAAACCGGCAGCTGCACCGCGGATGC
CCCGGCGGGCGAGGTGCGGCTCTTTGCCGCGCCCAGCCGGGAGGAGGAGGCCCGTGCCGCTGCCGGTGCCGTCCGGCGGC
TGATGCGGCAGGGCGTGCGGTGCGGAAAGATCGCTGTGGTCTGCCGCGATATCGCCAAGTATCGTGCCGCTGTCCGGTAT
GAATTCCGGATGGCGGAGATCCCCCTGTACTGCGATGAACCCACCACCCCGGAATTCAGCGCCCCGGCCACGGCGGTGCG
GGCCCTGCTGGAGATCGCCCGGGGAGCCGACCTGACCGAGAACCTGACCACCCTTGCCAAGACCGGCCTGTGTGCCCTGA
GCGAGGAGCAGGTCTGCGCGCTGGAAAACTATGCCTACACCTGGGCCCCCACGGCGGCGGCCTGGCGGGAGAAGTTCGAG
CGCAGCCCCAAGGGCTTTGGGGAACAGGAGCTGACCGAAGAGGACCTCCGCAACCGGGAGCGGGCAGAACATGCCCGTGC
CCTGCTCGTGGGGGCGGTGGATGCATTCCGGGCCAAGGTGCGCGGGGTCAACGCCGAGGCCATCAGCCGGGCGGCGTATT
TCTGCCTGAAAACGCTGGGGGCTGAGGAACAGCAGGCCGCTCAGGTAAAAGCCATCCGCGCGGACCGGGGCATCCCGGCG
GCGGAGGAAGCCGCCCGGGAGTGGAACGTGGTCATGGGGCTGCTGAACGAGATGGCCCATCTGCTGGGGGAGCAGACCGT
GACCGTGGCCGAATACGAGGACCTGTTCGGGCTGCTGCTCCGCTCGTCCGACCTGGGGCACATTCCCCAGACCCTGGACG
CGGTGGTGCTGGCCAGCGCAGGCAAGATGCGTCTGGACGCGCCGGACTATGTGTTTGTGCTGGGGCTGGCCGAGGGGGAA
TTCCCGGCCGCGCCCGGCGAGGTGGGTCTGCTGACCCACGCTGACCGCGATGCCCTGATGGCGCAGGAGATCGACCTGCC
CGACTGCTTTGAAAACCGTGTGGTGCGTGAGCAGGTCTGCTTCTACAAGGCCCTGACCGCTCCTGCAAAGGGGCTGTGGC
TCAGCTGGCCCAAGGGGCAGGGGCAGACCCTCTGCGCTGCGCTGGAACCCCTCGTGGAAGCACTGGCCCCCGCTGCCCCG
GAGCTGGAACTGACGGACCTTGCGGCCACCCCTGCAGATGGACTGGACTGTCTGGGCGGCGGCTGGCCCCTGACGGAGAC
CGAGCGTGCCAGCCTGACAGAGGCCCTGCACAACCCCGGCGAGACCGAGCCGCAGGGCCTTGCCCTGCTGCGCCGGATGG
CCGACACTGCCCCCCGGCAGGTGCATGACCTGCCTGCGCTGGAAGCGCTGCTGGGGCGGAAGCTGCGCATTTCGCCCAGC
CAGCTGGAAAAATATTATACCTGCCGTTACGGCTACTTTTTGCAGTATGTGCTGGGGCTCAGGCCCCGCCGCCGGGCCGA
GCTTTCCGCCGACCAGAGCGGTACCCTGATGCACTGGGTGCTGCAGATGGCGCTGGACCCTCACCCCGGCCCGGACAACC
CCATGGCGGCGCTGGAGCCCTTTATGGAGCTGGACGATGAGGCTATGGCGAGCCTTGCCGCGCTGCTGGTGGACGAGTAC
GCCAAACGCTATCTGCCCGAGGATACCGCCCGCTTTGCCTATCTGCTCTCCCGCCTGAAAAAGAGCATGACGAGCCTGCT
GCTCTACCTGCGGGATGAGCAGCGGCAGTCCAGCTTCAAGCCCGTGGCCTGTGAGCTGAAGATCGGCCGGGGCGAGGATG
CCGTGCCTGCCCAGGTGTATCACCTGTCGGACGGGCGCACCGTCCAGCTGGTGGGCACCGTGGACCGTGCCGACGAGTGG
GTGGAGGAGGACGGCACCCGCTGGGTGCGGGTGGTGGACTACAAGACCGGCACCAAAAAGCTGGACCTGAAGGAGGTCTA
CTGCGGTCTGGACTGCCAGATGCTGCTCTACCTGTTCAGCCTGACCCGGGATAAAAGCGGCCGCTTTACGGGGGCGGAAC
CGGCGGGTGTGCTCTACCTGCTGGCCGACCCGGCCCCTGAGACCACCACCCGCGAAAAGGCGGCCCACAGTGTGGAATAC
AAACTGGACGGTCTGGTGCGGGACGAGCAGAAGCTGTTCGATGCCATGGATGCCGACGAGACCGGAAGATACCTGCCCTT
CTCCTATTACAAAGGCGCGCCCAGCCCCTACCAGAAGGACAAGCGGGCAGACATCGCCAAGCTGAACCGCATCCAGCTGC
ATCTGGATGATCTTGTGACCCGGATGGGCCAGCAGCTCTATGAGGGGCAGATCGCCGCCGAGCCGCTGGTCGCGGGCCGG
AGTCCCTGCCAGTGGTGTGATTACGGATTTGTCTGCTGCCACGAGACCGGCATCGGGGAGCGGGCGCTGGAGGCCCCCGC
AAAGCCCTTTGAGGCTCCCGGGCAGCCCGAAGAGGGAGAGGAGGAACAGGCATGAGTGAACCCAAGTGGACCCCCGCCCA
GCGGGCCGCTATCGAGGACCGGGGCGGCGCGCTGCTGGTGAGCGCGGCGGCGGGCAGCGGCAAAACGGCTGTTCTGACGG
AGCGGGCTGTCCGGCTCATCACCGACCCGGAGCATCCCGTGGATGCGGACCGTCTGCTCATCGTCACCTTTACCAATGCG
GCGGCGGCAGAGCTGCGGGCCCGCATCGGGCAGGCACTTCTGAAGCGCAGCCAGGCGGAACCCGGCAATGGCGCGCTGCG
CCGCCAGCGGATGCTGCTGCAGCGCGCACCCATCTGCACCATCGATGCCTTCTGTCTGGACCTGCTGCGCAAGCACTTTC
AGGCGCTGGATATCCCGCCGGACTTTTCCCCCGCAGACCCCGGCAGTGTGGAGCTCCTGCGGGCCTCTGCCCTGAGCGAG
ACGCTGGAAAATGCCTACCGCGACCCGGATTTCTGCGCCTTTGCCGACCTCTACGGCAAGGGCCGCACCGACCGTGCGGC
GGGCGAGACGATCCTGCATGTCTACGATTTCCTGCGCGCCCTGCCCGATTACGACAAAAAGCTGGACGAATTTCTGGCTC
CGTGGCAGGAGGAAAACGGCTTTGCCGCCACCTGCTGGCATGATCTGCTGCTGGCCGAAGCCGCCCGCAGTGCCCGGGCG
GCAGGGGAGCTGTTCCGCGCCGCGCTGGCTGACTGCCCGGGCGACCGGGAGCAGGAGCTGGCCGATGCCGAGGAAAAGAA
AACGCCCTCTGCCCGGGAAAAGGCAAAGAATGCCGTGCTGGAAAAATATACCGATGCCCAGGAACGGCTGGACAAGGCTG
CCGCCCTGCTGGGCAGGGTGGAACAGCTGGCTGTGGCGGGGGAATGGACCCCGCTTTACGATCTGCTGACCCCCTATGTG
CTGGGCATGGAGGAGCTGCCCGGCCTGAAAGGGATGAAAAAGCGGCTGAACGGCGAACACAAAAAAGTCATCCGCACCCG
CGCCGATGAGGGCGCGGCCCTGTTTGCGCAGATCCTTGAGCTGATCCCCTGCAGTGAGGAGGAGGCTGAGGCAGACCGCA
GGGCCGCAGAGCCCCGCCTGCGGGCGCTGTTCGCGGCGGTGCGGGATTTCGATGCCCGGTTCTCGGCCAAAAAGCGGGAC
CGGAAGCTGCTGGAGTTCAGCGACTTTGAGCATCAGGCCCTCCACCTGCTTCGTGACCAGGACGGCCCCCCCACTGCGCT
GTGCGGGGTCATCCGGCAGAACTATGCCGCCGTGATGGTGGATGAATATCAGGACACCAACGCCCTGCAGGATGCCTTGT
ACCGGTGCCTTGCATCCCCGGCGGGGGACGACCTCTTCCTGGTGGGAGATCTGAAGCAGAGCATCTACCGCTTCCGGCAG
GCAGACCCCAGCATCTTCCGGGAAAAACTGGACAGCTGGCCCGCCCTGCCTGGCGGCGCAGCGCGGCCCCGCCCGGCAGA
GGGGACCCCCGGCACCGATGCCATGCTGGCGCTGGATGCCAACTTCCGCTCGGCTCCGCAGGTGGTGGAAGGGATCAACT
TCCTTTTCGAGCGGCTCATGTCCCCGGAACTCGGTGACACGGCCTACGGCGACGGCCAGCGGCTGATCTGCGGGGCACCC
GGGGAATACACGGGCAGCGTGGAGGCGCATTTCCTGCCCGATGACACCGCCGAAACGGACGCGGGCTGGATCGCCCGGCG
CATCGAGGAACTGGTGCAGAGCGGCGAGCCGGTGCGGGACGGCAGTGCCACCCGCCCGGTGCAGTACGAGGACTGCTGCA
TCCTGCTGGCGGCGCGCATTGATTTTCCGGCCTATGTGGAAGCGTTGACCGCCCGGGGGATCCCGGTGTATGCGGATGCC
CGCGAAAACCTGCTGGATGCCCCCCACATCCGGCCCCTCATCGCCCTGCTGAAGGTCATTGACAACCCGGCGCAGGATAT
CTATCTTGCCGCCGCCATGCTGGGCCCGCTGTTCGGTTTCACCGATGACGACCTTGTCCGCCTGCGGGCCAGAGCCGAAG
AGATCCAGAAGCAGCAGGGGGAAAACGCCCCCCAGCGCATCAGCCTCTACGGCGCGCTGCTGCTCACCGTGAACAGCGGG
GAGGACACCCCTTTTACCGGAAAAGTCCGGGCGTTCTATGCCCGGCTGACCGAGCTGCGCCGGATGGCCCGCAGTGTCCC
GGCAGAACAGCTGCTGGAGGAAATCTTTGCTTCCACCGGCTACCTTGCCGCACTGGGCGTGATGGAAAACGGTGCCCGCC
GCCGGGAGGATGCCCGGCGGTTTGCTTCCTTCTGTGCCGGGGCCGGCTCCGGCGGCATCTCTGCGCTGGTGCGGGCCATT
GACGCTGCGGCGCTGGCAGGCTCCACGGGGCAGGATACCGTGCCCGGCGGCTCCCGCCCCGGCTGTGTGACTGTGATGAC
CATCCACCGCTCCAAGGGGCTGCAGTTCCCGGTGGTGTTCGTGGCCGATACGGCCCGTCGCTTCAATGCAGCCGATACCC
GCCAGCCGGTGCTCCTGCATCGGATGTATGGGGCGGGCCTGCGCCTGCGCCCCGAGGAGGGCGAGGGCGCGTACAAGACG
GCGGCTTACACGGCGCTCTCCAATGTCCACGCCGCCGAGATGCGCAGTGAGCAGATGCGCCTGCTCTATGTGGCGCTGAC
CCGCGCGCAGGATAAGCTCATCCTGACCGTGCCGCTGGGCATCGGAAAGACCTCCAATCCCTTTACCAGAGCGGCGGCCT
TCCTTGAAGCCGGGGCGGGGCAGACGCTCTGCCGACAGGCAAACAGCTTTGCCGACTGGCTCCGCGCGGCCCTGCTCGTC
CACCCCAACGGCGGCCCTCTGCGCCGACTGGCCGAGGATCTGGAACTGCCCTTTGCGGATACCGGGAGCACCATCACCCT
GACGGTGCAGCAGGCACTGCCCGAGGGCGTGGAGCCGCCCGACCCGGAACCTGAGGAAAGGCCGCTGGCACAGGCAGACC
CGGCTCTGACCGAGGCACTGCGGCAGGGCTTTGCCTGGCAGTACCCTGCGGCGGAGCTGGCCAGAGTGCCCGCCAAGGTC
AGCGTGACCGGCATCGTTCACAAGGCAGAGCAGACCACGCTGGAGCGCCCGGGCTTTCTGGCAAAGGACGGCCTGACCGC
CGCCGAGATGGGCACGGCCCTTCACGCCTTCCTGGAGCACGCCGATTTTGCGGCCCTTGCGGCGGCAAAACAGGCAGGCA
CGCTGGAAACGGCGATCCCTGCCGAGCGTGACCGGCAGGTGGAAGCAAAGCTCACCGCGCCCGAAATTGCGGAGAAGCTG
GATGCAGGGCGCATCCGCCGCTTTGTGGAGAGCGAAGCCTTTGCGCGCATCTGTGCCGCAGATGAGGTGCTGCGGGAGCT
GGACTTCATCACGGCCCTGCCTGCCGCCGAGGTGCTGACCGCCCAGGGCACTGACTCCGCCGACAGCGCTGCCGTGGCAC
AGGCAAAGGTGCTGGTGCAGGGCATCGCTGACCTGGTGCTGGTGTTCCCGAATCACCTGGAGCTGCTGGATTACAAGACG
GACCGCCGAAAATCCGAGGATGACTTCCTTGCCGCCTATCGCGCCCAGCTTGACCTCTATGCTCTTGCCATCAGCAAGCG
TTTTGCCCCGAAGCCGGTGACCTATAAGGGCATCTACTCGCTGGAACTGGGGAAGCTGATCGAGGTCAAGTGATGCTCTG
TCCGATCTCTCCGTCATTGCTGGCGCGCGTTAGCGCGACTGAGAGATTTGATCCATCTCAGAATATTTTTCCCTGAAATC
GCGTAAAAGTGCTTGACAGGGCTTTGTGGGTGTGGTAAACTATTCCGGTAAAGAAAGCAGCTACGGCCTGTGCCGCGCTC
GCCTTGTGGGGTCGGAATCCCCGGGCTATACCCAAACACGGTTCGATTCTTTGAACGAACTGCGCTTTTGTGTGAAATTT
CGCGCGGCTGTCCTGCAAATGGGCGGCCGCGTTTTCTATGCCAAATATTGCAACACTATGGATTATTGTTTGGAGGTGCA
TTCATTATCGCTACCGCTGGAAAGTCGAAGGAACTGGAGATCAACGGTCAGATCCGTGATCGTGAAGTTCGCCTGATCGG
TGCCGATGGCGAGCAGAAGGGCGTTGTGTCCATTCAGGTGGCCATGCGCGCTGCAGAAGAAGCCGGGCTCGATCTGGTCA
AGATCGCACCGCAGGCTACCCCGCCTGTGTGCAAGGTGCTGGATTACGGCAAATACCGTTTTGAACAGCAGAAGAAGGAG
AAGGAAGCCAAGAAGAACCAGAAAGTGGTCGAGGTCAAGGAGACCCGCCTTTCGCTCAATATTGACACCAACGACTTCAA
CACCAAGCTGAACCAGACCGCCAAGTTCCTGGCCGCTGGTCACAAGGTGAAGGCTTCGATCCGCTTCCGCGGCCGTGAGA
TGGCACACAGTGCTCTGGGTGCTGACGTGCTGAAACGCTTTGCCGAGGCTCTGCCCCAGGCAAGCATGGATAAGCCGCCG
GTGCTCGAGGGCCGCACGATGTCCATTCTGCTGATCCCGAAACCCAATAAGGACTAATTTTAGGAGGAAACTAAAATGGC
TAAGATGAAACTGAAGACGCATTCCGGCGCTAAGAAGCGCTTTAAGCTGACCAAGAACGGCAAGATCAAGCGCGGTCACG
CATTCCGCAGCCACATCCTGACCAAGAAGACCACCAAGCTGACCCGTGGCTACCGTCAGCCCAACTACGTTGACAAGACC
AACGCCGCTACCATCAAGAGCATGCTGCCCTACGCCTAAGTGCGAGCCGCAGGCAAAGACATTCTAAGAGATAACTAAAG
GAGATATAAAAAATGGCACGTATCAAGGGCGCAACCATGACTCACAAACGTCGTAAGAAGATGCTGAAGCTGGCTAAGGG
CTTCTATGGCTGCAAGAGCAAGCACTTTAAGATGGCCAAGCAGCAGGTCATGAAGAGCGGCAACTACGCTCTGGCTGGCC
GCCGCATGAAGAAGCGTCAGTTCCGCAACCTGTGGATTTGCCGCATCAACAATGCAGTTCGTCCCCTGGGCATGAACTAC
TCCACCTTCATGGCTGGCCTGAAGAAGGCAGGCATCGAGCTGAACCGCAAGATGCTGAGCGAGATGGCCATCAACGATCC
TCAGAGCTTTGCTGCTCTGGTCGAGACCGTGAAGAACGCCTGATAAAGACCTGAAAGACGCCCGCGCGTAGTAAAATACG
CGGGCGTCCTTTTTGTATATTTTAGTATCTTCTGGAGGACCGCATGGAAAAGATCACCAGCCGGGAAAACGCAAAGATCA
AATATGCCTGCCGCCTTGCTTCCAGCGGGGCGTTCCGGCGCAGTGAGGGGAAATTTCTGGCCGAGGGCCGCAAGCTCTGC
CCGGAGCTCTGCCGCGGCGCGGCGCTGGAGACCCTGTTCTGCACCGAGGCAGCGCTGGAAAAGTGCCCGGAGCTGGCCGG
GCTGCCCGGGGAGCACTATCTGGTGGAGGACCATGTGGCCGATAAGCTGGCCGATGTGGGCACCCATCAGGGCGTGTTCG
GCATCTTCCGCACCCCGGTGCACACGCTGGACGAGGCAAAGACCGGCGGGCGGTATCTGGCGCTTGAGCGGGTGCAGGAC
CCCGGCAACGTGGGCACGCTGCTGCGCTCTGCCGCCGCGTTTGGCTTTGACGGCGTGCTGCTGAGCGATGGCTGTGCCAG
CGTGTTTGCCCCCAAGACCCTGCGGGCCTCCATGGGGGCCGCCGTGCGGGTGCCGGTGATGGAGGTGGGGGCAATGCCTG
CCGCCATTGCCGCCCTGCGGGCAAAGAACATCACCTGCCTTGCGGCGGCACTCTACCAGAGCCAGCCCCTGAGCGCGGCC
CGGCCCGGCTACCCGGGCGGTGTCTGCGTGGTCATTGGCAGCGAGGGCCAGGGCCTGACGGAAGAGACCATTGCCGCCTG
CAGCGGCACCGTGCGCATCCCCATGACCGACCGGGTGGAAAGCCTGAACGCCGGCATTGCGGGCAGCATCCTGCTGTGGC
ATTTCCGGGAGGAGAGCCTGTGACCGGGCCCGGCTTCGGCCAGACCAGTCTTTTCCCGCCCGAACCGGCCCCCGACCCGC
TGCTCTGCTGGCTCTGGCTGGCAAACACGCTGGGCGCGGGCAGCAGCCATGCAGGCCGGGTGCTGGATGTGTTTGGCGGG
GCGCAGGAGGCCTGGGAGAACCGGGATTCCGATGCGTTCCGCAAAGCGGTGGGCAGCCCGGCCTTTGCCCGGGCCAACCT
GCCCGACAACACCCCAGCGCATTACTGGGCCTTTGCACGGCGGTGTGCGGCGCGGAATATCCGCATCCTGCCCTATGACG
ACCCGGATTACCCGCTGGCGTTTTCCCGCATTCCCGATATGCCGCTGGTGCTCTACTGCACCGGCGACCCCCTCTGGCTC
AATGAGCCGGGGGCTGTGGGGATGGTGGGCAGCCGCAGGCCCACCGAGTACGGCCTGCAGGCGGCGGCAGACCTGGGCAG
CGGTCTGGCCAAAAACGGGGCCATCATCGTCAGCGGTCTGGCCGATGGGCTGGACAGCGCCGGACACCGGGCCGCAGTGA
AGGAAAACTGCCCCACCATCGGGGTGCTGGGCGTGCCCATTGACCGCACCTACCCGGCCTCCAACCGGGAGCTGCGGAAA
AAGATCGAGCAAAAGGGCTGCGTGATCAGCGAGTACCCGCCCGAGAGCGGCCCCGTTGGCCCCAATGGCTTTTTGCAGCG
CAACCGGCTCATTGCGGCGCTGTCCTCGGCGCTGGTGGTGGTGGAAGCGCAGGAAAAGAGCGGCACCATGTCCACAGTCA
ACCATGCCGAGCGGTATGGCAAGCCGGTGTTCGTGGTGCCGGGCAGCATCTACTCGCCCAACTCAGCAGGCACCAACGCC
CTGCTGCAGGAGGGCCGGGCCAAAGCCGTCTGCAAACCCAGCGACCTGTTCGGGGTGCTGGGCCTGCGGGGTGCGGCGGC
TCCGGCAGTGGTGCGCTCTGCGCCTGACCCCATGAGCGAGACCGAGCGCAGGGTGCTGGCCTGTATCGGCCCCAAGGCAA
AGGGCGTGGAGGAGCTGGGCGCGGCAAGCGGCCTGCCCACCGGCCTGCTGCTGGGCACCCTGATGAAGCTGGAGCTGGCG
GGCCGTGTGACCTGCCTGCCCGGCAAGCGGTATATTCTGCGCTGAACTGCGCAATTTAAGTTGAATGAAACCTCTCAGTT
TCGCTGACGCTCGCCAGCTCCCCTAATAAGGGAGCCCTTGGCATTTCGTTGGGTTTTACTACCGCCGTCAGGCTGGGAGT
TTATAATATAGGAGAAGAGAACCATGGCAAAACTGGTAATCGTGGAGTCGCCGGCAAAGGCGAAGACCATTGGCAAATAT
CTGGGCAAGGATTACGAGGTCACGGCCAGCATGGGCCACATCCGGGACCTGCCTAAGTCCCAGCTGGGCATCGACGTAGA
ACATGACTACGCCCCCCAGTACATCAATATCAAAGATAAATCCAAGCTCATCAAGGAGCTCAAGGCAAAAGCCAAGCAGG
CCGACGGCGTTCTGCTGGCAACCGACCCGGACCGTGAGGGCGAAGCCATCAGCTGGCATCTGGCCAATATCCTGGGGCTG
GACCCCCACGAGCCCAACCGCGTGACCTTTGACGAGATCACCAAAAAGGGCGTGCAGAAGGGCATGGCCAATCCCCGTGC
CATCGACGAGGATCTGTTCAACGCCCAGCAGGCCCGCCGCATCCTCGACCGTCTGGTGGGTTATAAGCTCAGCCCTTTTC
TGTGGCGGAAGGTGCGCCGGGGCCTGTCGGCGGGCCGTGTCCAGAGCGTGGCGGTGCGGCTGATCGATGACCGCGAGAAG
GAGATCGAGAACTTCAAGCCCGAGGAATACTGGAACGTGGATGCCACGCTGGGCACCGGCCACAAGAGCTTTACCGCCCG
CCTGGCCTCCGACAGCACCGGCAAAAAGCTGCTGCCCAAAAACGAGGCAGAGGCCCGTGCCATCGAAAAGGGTCTGGAGG
GTGCCGAGTATACCGTGGGCGAACTGAAAAAAGGCAAGCGGGCCAAGCAGCCCACCCCGGCCTTTATCACCAGTACCCTG
CAGCAGGAGGCCTCCCGCCGTCTGGGCTTTACGGCTACCCGCACCATGCGTGCCGCCCAGACCCTGTACGAAGGCGTAGA
CATTGCGGGCCACGGCACCATGGGTCTGATCACCTATATGCGTACCGACAGCCTGCGCATCTCCGATGAAGCGGTCACCG
CTGCAAAGGAGTATATTGCGGACGCTTACGGCGAACAGTATATCTGCCCCTACAAGCGCACCTGGAAGACCAAGAGCGCG
ACCGCTGCGCAGGATGCCCACGAAGCCATCCGTCCCTCGGTGCCGGGGCTGACCCCTGACGAGGTGGACAAGAGCATCAG
CGGCGATACCGCCAAGCTCTACCGGATGATCTGGAGCCGCTTTATGGCCAGCCAGATGGCGGACTGCCAGCAGGATACCG
TGAGCGTGACCGTGTATGCGGGGGACTACCGCTTCAAGGCCAGCGGCTACACCGTGACCTTTGATGGCTTTACCGTGCTG
TACGAGGAAGCCACCGATGAAAAGGAAAAGAAGGAGACCAGCCTGCCCCCGCTGGAACAGGGCCAGCTGCTCAAGCTCAA
GGAGCTGAAGAGTGAGCAGAAATTCACCCAGCCCCCCGCCCGCTACACCGAAGCGACCCTGATCAAGGCGCTGGAGGAAA
ATGGCATTGGCCGTCCCTCGACCTATGCGCCCATCATCACCACCATCATCGACCGCGGCTATGTGGAGCGGGAGCAGAAA
AAGCTCAAGCCCACCCTGCTGGGCCGCGCCGTGGACGGCCTGATGCTGGAGCAGTTCCCCCATATCGTGGACGTGGACTT
CTCGGCTGAGATGGAGAAGAACCTGGATAAGATCGAGAGCGGCAAGGCCGATTGGCACAAGACCGTGGATGATTTCTATC
AGGGCTTTGCCGCCAGCCTGGAACAGGCCGAAAAGAACATGGAGGGCAAGAAGGTCAAGGTGCCGGACGAGCCTTCCAGC
GAGGTCTGCGACCTCTGCGGCCGCCCCATGGTCATCAAGGTGGGCAAGTACGGCAAGTTCCTGGCCTGCTCCGGCTTTCC
CGAGTGCCGGGGCACCAAGCGTCTGGTCAAGGACACCGGCGGTGTCTGCCCCAAGTGCGGCAAGGGCCGGATGCTGGAGC
GCAAGAGCGCCAAGGGCCGCATCTACTACGGCTGCGAGCGCTACCCCGACTGCGACTTTATGACCTGGGATACCCCGGTG
CCCACCAAGTGCGAAAAGTGCGGCTCCACCCTGTTCCGCAAGGGCTCCAAGCTCTACTGCGCAAAAGAGGGCTGCGGCTT
TGAGATGCCGGTGCCGAAGAAGGATTGATCAAACCTCTCAGTCAATGCTTCGCATTGCCAGCTCCCCTAGTAGGGGAGCC
CTTGGCAGGGCGGAAAGTTTTTCCTGACTGCTGGAAGTGCGAGATAAGATAAAGGGATACAACATGAGCAACTATAAAGT
TACTGTACTGGGTGCCGGTCTGGCAGGCTGCGAGGCAGCACTGTGGCTGGCGGGCAAGGGCGTTCAGGTAACGCTCTGCG
AGCAGAAGCCCACCCACTTTTCCCCGGCTCACAAGAGTGCGGGCTTTGCGGAGCTGATCTGCTCCAACAGCCTGAAGGCC
GAGCGTCTGGATTCTGCTTCCGGCCTGCTGAAAGAGGAGATGCGCCGGATGGGCAGCCAGCTGCTGGAAGCCGCCGAGGA
GGCCCGTGTGGCCGCGGGCGGCGCATTGGCCGTGGACCGGGATGCATTCAGCGCCGCCGTGACCCGGCGGGTGGAGGAGT
GCCCCAACATCACTGTGGTGCGGGAGCAGGTGGAGCACATCGATGAGAGTGCACCCATTCTGGTGGCCACCGGCCCCCTG
ACCGATGGTGCGCTGGCCGACGAGATCGGCCGCCTGACCGGCGATGAGCGGCTCCATTTCTATGATGCCGTAGCTCCCAT
CGTCACGGCCGAGAGCCTGGATTACAACAAGGTGTTTGCCGCTTCCCGGTACGACCGGGGCGAGGCCGATTACCTGAACT
GCCCCTTCAATAAGGCAGAGTATGAGGCTTTCCACGCCGCGCTGGCTTCGGCAGAGCGTGCCCCGCTCCATGCCTTCGAT
GCCGGTGCGGAACAGGGCGCGCAGCCCGACCCCGATGCCCACGGCAAAAAGGCGGATACCGTCACGGTCTACGAGGGCTG
TATGCCCATTGAGATCATGGCCGCCCGGGGTGCTGATACCATGCGCTTCGGCCCCCTGCGCCCGGTGGGTCTGGTGGACC
CCAACACCGGCCACCGCCCCTGGGCCAATGTCCAGCTCCGTGCCGAGAATAAGGAACGCACCCTCTATAATATCGTGGGC
TTCCAGACCAACCTCAAGTGGGGCGAGCAGAAGCGGGTGTTCAGCATGATCCCGGGCCTGGAAAATGCCGAGTTCGTGCG
GTACGGTGTCATGCACCGCAACACCTTCCTGGATGCGCCCCGTGTGCTGGACGCGGGCCTGTTCCTGAAGGAGCACCCCA
ACGTGTTCTTTGCGGGCCAGATTACCGGCTTTGAGGGCTATATGGAGAGCGCCGCCTGCGGCCTGCTGGCAGCCCGGAGC
ATCTACGCCCGGCTGGAGGGCAGGCAGCTGCCCCCGCCGCCGGTGGATACCATGTGCGGCGCGCTGATCCAGTATCTGAC
CACCGAGAACAAACATTTCCAGCCCATGGGCGCGAATATGGGCATCCTGCCCCCGCTGCCGGCCGAGAGCCGCCCCCGTG
ACAAGCGCCTGCGTTACATGGCCGTGGCCGAGCGTGCCGTGGCCAGCTTCCAACAGTGGCTGAACGAAACTGCTCTTTAA
GAAGGGAGAAACCCTATGAAAATTATCGTTGATATGATGGGCGGCGACAACGCCCCGCTGGCTGTGCTGGAAGGCACCGC
GCAGGCTGTGAAAGAGTACGGTGTGCAGGTCATCGGCGTGGGCCGCGAGGAGCTGGTGCGCAAGACGGCTGCCGAGCACA
ATATCCCGCTGGACGGCATCGAGCTGGTCAACTGCACCGAGACCATTGAGATGTGCGATGAGCCTGCAAGGGCCATCCGC
AGCAAGAAGGATTCCTCCATCGTGGTGGGCCTGAACCTGCTGAAGGAGGGAAAGGGCGATGCCTTTGTCTCTGCCGGAAG
CACCGGCGCGCTCCATGTGGGCGCAAGCCTCATCGTGCGCACCCTCAAGGGCGTAAAGCGCCCGGCCCTGGCCACCATGG
TGCCGGCCAAAAACAAGGCCTATCTGCTGCTGGACTGCGGCGCGAACGTGGAGTGCCGCCCCGAGATGCTGGCAGCCTTT
GCCGTGATGGGCAGCTGCTATGTCAACAAGGTGGAGGGCCGCACCGCACCCACCGTGGCGCTGGCAAACAACGGCGCCGA
GGAGAGCAAGGGCACCCCGATGCTCCGGGAAGCCCACCAGCTGCTCAAGGCAACACCGGGCATCCGGTTCGTGGGCAACA
TCGAGCCCCGTGACGTGCCCAACGGTGATGTGGATGTGGTGGTCTGCGACGGCTTTACCGGCAATGTCATCCTCAAGCTG
ACCGAGGGCGTGGCCAAGATGCTGCTGGGGATGCTCAAGGAGATGTTCCTGGCAAACCTCGGCGGCAAGATCGCCTACCT
GCTGCTCAAGAGCGGCGTGGGAAGCCTCAAGCACCAGATGGACAGCGAGGAGTACGGCGGCGCACCCTTCCTGGGCGCAA
AGCAGCCGGTCATCAAGGCCCACGGCTCCTCCAAGGCCAAGGGCATCAAGAACGCCATCCGGCAGGCCAAGATCTGCGTG
GAGAACGACCTGTGCGGCACCATGCAGAGCGCGCTGGATGAGCTGAACAAAGAGTAAGGAAAGCGGCCTTGCCCTCTCCG
TCATCGCTGACGCGATGCCACCTCTCCCAAAGGGAGAGGCAATGGCGGGTGACGGTCAGCTGGTGCTTTCCAGGGTGCTG
TGCAGGCTCCCCCTTTGGGGGAGCTGGACGCGAAGCGGCCTGAGAGGGTGAGGATACCAAAAAGATTCAAGGGAGCAAAG
AAATATGAGCCATCAGTTGGAAACAATTATTGGTTACAAGTTCAAGAATCCGAAGCTGCTGGAGACGGCGCTGACCCACA
CCAGCTACGCCAACGAGAGCCGCACGCCGGTGCAGCACAACGAGCGGCTGGAATTTCTGGGCGACAGCGTGCTGCAGATC
GTCTCGGCAGATTATCTGTTCCACGCCTACGCCGACCGGCCCGAGGGCGACCTGACCCGCATCCGTTCCAGCCTGGTCAG
CGAGGGCGCATTGTTCCAGTTTGCGCAGGAGATCAATCTGGGCGAGTATCTGCGCCTGGGCCGGGGCGAGGAGCGCTGCG
GCGGCCGCACCCGCCCCAGCGTGGTGTCCGATGCCTTTGAGGCCGTCATCGCCGCCCTGTATCTGGACGGCGGTATGGAG
GTGGCAAAGAGCTTCATCCTGCCCTTCATCACCGAGGGCAAGCACGCTGAGGCCGATTACAAGACCCGCCTGCAGGAGAT
CGTCCAGCAGAACCCCGAGGAGCGGCTGAGCTATGTGGTGGAGCAGGAATCCGGCCCCGACCACGACAAGCATTTCGTGG
TGGCTGTCCGCTTCAACTCCGATAAGGTTGCCCGGGGTGAGGGCCGCAGCAAGAAGATGGCCGAACAGCACGCCGCCCGC
GAAGCCCTCAAGCTCCTGGGCGTGATAAAGGAAAAGTAAATGGTATTCAAGGAACTGGAGATCCAGGGCTTCAAGAGCTT
TCCCGATAAGGTCAAGATCACCTTTGACGAAGGCGTGACCGGTGTTGTGGGCCCCAACGGTTCGGGCAAGTCGAACCTGT
CCGATGCCGTGCGCTGGGTGCTGGGCGAGACCAGCGCCCGCCAGCTGCGCGCCGCCGGAAAGATGGAGGATGTCATCTTT
GGCGGCACCCGGCGGCGGGGGGCCATGGGCTTTGCTCAGGTGCGCCTGACGCTGGACAACAGCAGCCACGCGCTGGATGT
GGAAGCGGACGAGGTGACCATCGGCCGCAGGTATTACCGCTCCGGCGAGAGCGAGTACAGCATCAACGGGCAGATCTGCC
GCCTGAAAGATGTGTATGAACTGCTGCTGGATACCGGCATTGGCCGCGATGGCTACTCGGTCATCGGGCAGGGCCGCATT
GCCGAGATCGTGGCGGCCAAGAGCAGCGAGCGCCGGGAAATCTTTGAGGAAGCCTGCGGCATTGCCAAATACCGCTACCG
CAAAAACGAGGCCGAGCGCCGCCTTGCCGCCGCCGCTGAAAATCTGGAACGCCTGCGGGATATCCTGGGCGAGCTGGAGG
CCCGGGTGGGCCCGCTGGAAAAAGAGAGCGAAAAGGCCCGGAAGTTTCTGGAACTGAGCGCCCGGCGCAAAACGCTGGAG
GTGACCCTGTGGACGGACGGCGTGCACCGGGCCAAGGAAGCCGTGCGCCGTCAGGTGCGGGATTACGAGACAGCTCAGGC
CGATTATGAGCGGTTCGACCGCCAGACCAAAGCCGCCGAGAGCGAGGCTGAGGAGATCCGGATGCAGGCACAACAGCTGA
CCATTGCGGTCGAGCGCCTGAATGGGGATATCCGCAGCATCACCGAGCAGATCAGCGGCAGCGAGAGCCGGATCGCCGTG
CTGGAAAACGACATTGCCCGCAACGAGGAAAGCGCCGCAGACCTGCGGGCAGAGATCGCCGCCGGGCAGCAGGACAGCAC
CGAGGCTGCCGCCGCGCTGGAACGCCACCGCGCCGTGGCAAAGAGCATGGAGCTGGCGGGCCGGAAACTGGCCGCAGAGC
TGGATGCCCTGAACGATGAGCTGGTGCGCCTGACCCGGGAAAACGACCAGAGCGGTGCCCGCCGGGATACCCTGCGGGGC
GAGGTGGCGGCCCTGACGGCCCGGCACACCGAAGCGCAGGTGGCTCAGGCCGCCGCCGAGGCTGCTGCCGAGACGGCCCT
GAGCCGTCTGCCTGCGTTGGAAGAAGCTGCCGAGGTGCTGGCGGTCCAGCGGGACGACGCAAAGCAGGATCTGGAGGATA
CCGTGCGGTACCTCACTACGTTGGCCGAGAATGAGCAGCAGCTCAAAAATATCCGGGCCGGTCTGGAACTCAAGCTGAAG
AGCCGCCGCGCCGCGCTGGAGGAAGCCGACCGTGCCGAACAGCAGCTGAACCGGGAGCTGGATGCCGCCCGCCAGCGGCT
TTCCGTGCTGCGGGAGCTGGAAAAGAACATGGAAGGCTACCAGAACTCCGTCAAGACCGTGATGCGGGCGGCATCCGCCC
GGCGGCTGCGGGGCATCATCGGGCCGGTGTCCTCCATCCTGCGGGTGGAGCCGGGCCGGGAGGTCGCCATTGAGACCGCG
CTTGGCGGTGCCCTTCAGAACATCGTGGTGGAGAACGAAGCCGCTGCCAAGGCAGGCATCGCCCTGCTGCGGAGCGAGAA
CGCGGGCCGCGCCACCTTCCTGCCGCTGGATACAGTCCAGCCCGGCGTGTTCCGGGGAAAACTGTCCGGCTCGGCAAGGC
TGGCAAGCAGTCTGGTCCAGGCCGATGCACGGTACAGCGACATCGTGTCCAATCTGCTGGGCCGCATCATCGTGGTGGAT
GATATCAACGAGGCCTCCCGCGTGGCCCGGGACAACGGTTTCCGCAGCAAGGTCGTCACGCTGGATGGTCAGGTGGTCAA
TGCGGGCGGCAGCTTTACCGGCGGCAGTGTCCAGCGCAGCGCGGGTTTGTTCACCCGCAAGCAGGAGCTGGAGGAGCTGC
GGGTCAAGGCTGCGAAATTGCAGAAGGAGTGCCTTGCCGCTCAGGAAAAGACCGACCAGTGCAAACAGCAGGCAGATGCC
CTGAACGCAGAGCTGACCGCCGCCAGCAGTGAGCAGATCACTGCCGCCAACGACCGTGTGCGGGCCGAAGCAGAGCGCAA
GCGGCTGGAAGCTGCCATGGAGCAGGCCGAGACGGCCCTTGCCGCGCGGCAGAAGGAGATCGACACCCTGAACGCCCAGC
TGGCTGACAGCCGGGAAAAGGCCGCGCAGGCCGAAGCACAGGAAGCTGCGCTGGCCGGGGAGATCGAAGCAAAATCGGGC
GAGCTGAACCGCATTGCCGAGGGAGACGATGCGTTTCTGACCCGGCAGCGGGCGCTGGCCGAGCAGGTGAGCGCCAAGCG
GCTGGAACAGGTGAGCCGCCAGAAGGATGCCGAGCTGGCGCAGGCACAGATCGAAGCGCTGGAACAGCGCACCCGGGATG
CCGAGAGCCGCCGGGCCGCTCTGGAAGAGAGCCTTGCCGCCCTTGCCGCCCGCAGTGATGCCTGCCGGGCCGAGATCGAG
GCCATCCGCAAGGCCAAGACCGACAGTCGGGCGGAAATCGAAGCGAAAGAAGCCGAGATCCGGAAGGCCACCGAACAGCG
GCTTTCCTGCCAGCAGGCCGAGACCGAGGCACTGGCCCGGGCCCGCACTGCTGCCGACAGCCGCGAGGAGATGGGCCGGG
AGATGGCCCGTCTGGCCGAGCGGAAAGCAGCCGCTGAGAGCGAATACGATGCCACCGCCGCCAAGCTCTGGGATGAATAC
CAGCTGACGGTGAGCCAGGCCGAGGAACTCTGCGTGGAGTTCGACAGCCTGCCTGCCCTGCGGGCGCAGGTGGCCGACCT
GCGCAATCAGATCCGGGCGCTGGGCAATGTGAACGTCAGCGCCATTGAGGAATATCAGGAGGTCAGGGAGCGGTACGATG
CTCTGAGCGCTCAGGTGGCCGATGTGGAGGGCAGCAGGAACGAGCTGACGCGGATGATCGCCAGCCTGTCCGGCCAGATG
AAGGAGATCTTCACCGACAGCTTCCGGGCCATCAACGAAAATTTTGGCCGCATCTTTGCCGAGCTGTTTGGCGGCGGCGA
AGCCAGCCTTGTGCTGGAGGATGAAAGCGATGTGCTTTCCTGCGGCATTGGCATTCAGGTGGCACCGCCGGGCAAAGTCA
TCAAGAACCTGGAAGCCCTTTCCGGCGGCGAGCAGGCGCTGGTGGCCATCAGCATCTATTTTGCGATCCTGGCCGTCAAC
CCGGCACCGTTCTGTATCCTGGACGAGATCGAAGCCGCCCTGGATGATGCCAATGTCAGCCGCTTTGCACAGTATCTGCG
CCGGGTGAGCGACAAGACCCAGTTCATCGTCATCACCCACCGCCGCGGCACCATGGAGGCCGCCAATGTCCTGTACGGTG
TGACCATGCAGGAGGACGGCGTGTCGAAATTGCTCAAGCTGGATCTGGAACAGGTTGACGCGACGCTGGTTTCGTAGGTA
TAATAGATTAAACCTCTCAGTCTCGCTTCGCTCGCCAGCTCCCCTAGTAGGGGAGCCCTTGGCATACCGGGCAGCACTGA
GCGCAAATCGTGAAATGGCGGGTTTTGCCATCACGGATAGAAACAGCAAAACAAAGGAGAGAACCAATGGGCCTCTTTGG
ATTTGGCAAAAAAGAAAAAGATAAGATGAAAGACGGCCTCGAAAAGACCCGCACGGGCTTCTGGGGCAACATTATGAATA
CCCTCACCGGCAGCAAGATCGATGATGATCTTTACGATGAGCTGGAAGAGCAGCTCATTCTGGCCGATGTGGGCGGTGAA
GTGGCCATCAAACTGGTGGACAAGCTGCGGGACCGGGTGAACGAGAAGGGTCTGAAAACCGGTGAGCAGGCCAGCGATGA
ACTGCGCGACCTCATTGCCGATGAGATGCGCCCCGAAGCTGAGATGGACCTGAGCGGCATGCCCGCCGTCATTCTGATCA
TCGGCGTGAACGGCGTGGGCAAGACCACCAGCATTGCCAAGCTGGCCGATTTCTATACCCGTCAGGGCAAAAAGGTCATG
CTGGCCGCAGGCGATACCTTCCGTGCCGCCGCCAGCGAGCAGCTGGAGATCTGGGCCGACCGGGCGGGTGTGCCCCTTGT
CAAGGCGGGCGAGGGCGCAGACCCCGCCGCTGTCATTTTTGATACGGTCAAGTCGGCCACCGCACGCGGCTATGATCTGG
TCATTGCGGATACCGCAGGCCGCCTGCACAACAAGGCAAACCTGATGGCAGAGCTTTCCAAGATCAGCCGCAGTGTCAAA
AAGGCCAGCCCCGAGGCCAGTCTGGAGACCCTGCTGGTGCTGGATGCCATCACGGGCCAGAACGCCATCAGCCAGGCCCG
GGAGTTCTGCAAGGCGGCAAACGCCACCGGCATCATCCTGACCAAGCTGGACGGCACCGCCAAGGGCGGCTGTGTCGTGG
CGGTCAAGCAGCGGCTGGGCCTGCCCGTGCGGTTCATCGGCGTGGGTGAGGGCATCGATGACCTGATCCCCTTCACCCCG
GAGGGCTATGTGGAAGAGCTGCTGCCCCGGCAGTGGAAGCATTAACAACCCTCTCAGTCTCGCTGCCGCTCGCCAGCTCC
CCCGAAGGGGGAGCCTTTGGCAGGCCGGTGGGGGTTCTGTGTTTTGGGGAAACAGCTTCGCCCTGCGGCCAAGGGAAGTA
AGAGCTAACATAAAAGGAGAAATGCCACATGAAAATTTGTGCAGCGACCGGCAACGCCGGGAAGCTCCGTGAGCTGCGGC
GCATTCTGGAAGCGCAGGGCCACGAGGTGGTCAGCCAGAAGGAGCTGGGCATCACCATTGAACCCGATGAGACCGGCACC
ACCTTTGAGGAAAACGCCCTCATCAAGGCCGAGACCATCTGCAAAGCCAGCGGCCTGCCTACCATCGCCGATGACTCGGG
CCTCTGTGTGGATGCGCTGGAGGGTGCCCCCGGCGTGTACAGCGCCCGCTACTGCGGCCGCCACGGCGACGATGAGGCCA
ACAACGACAAGCTGCTGGAGAATATGCAGGATGTCCCGGCGGAACAGCGCGGTGCAAAATTTGTGGCCGCTGTCTGCTTT
ATCCTGCCCACCGGCCGGCACCTGACCTGCCGGGGCGAGTGCCCGGGCAAGGTGGCCTTTGCGCGCCTGGCAGGCGATTA
CGGTTTTGGCTACGATCCGCTGTTCATCCCCGATGAATGCGGCGTGGGCAAGGCGGAAAAGCGCCCCAATACCGAGGGAC
GCAGCTATGCCCAGCTTACCCCGGACGAAAAGGATGCCATCAGCCACCGCGGTGTGGCGCTGGCAAAGCTGGAAAAAGAA
TTACCTGAATTTCTGAAATAAAAGGAGAAAAAACTATGTTGACGAGCAAACAGCGCGCCATTCTGCGCGGCAAGGCAAAC
ACCATGGACCCCGTTTTCATCGTGGGCAAGGGTGAGATCGACGAGACCATGATCCAGGGCGTGAAGGACTGCCTGGATGC
CCGGGAGCTGATCAAGCTCAAGGTGCTGGAGAGCAGCATGTACAACGCCCGTGAGGCTTCTGTCAAGCTGGCAGAGGCCA
CCGGTGCCGACTGCGTGCAGGTCATCGGCTCCAAATTCGTGCTCTATCTGCAGAAGAAGAAGGACAGCGCCTACGCTGAC
CTGCTGAAATGAGGCTCCTGCTGTACGGCGGCACCTTTGACCCGCCCCACAACGGCCACCTGAACAATCTGCGCGCCGCC
GCTGCCCGGGTGCGCCCGGACAGGGTGGTGGTGATGCCTGCGGGGCTTTCCCCCTTCAAGCAGTCCACCGCCGCCCCCGG
CAGCGCCCGGGTGGAGATGTGCGCGTGCTTCCGTGCACTGGAAGCGGAGGGGGCTGTCCCGGCGCTGTGTGTCAGCGGCT
GGGAGGTGGAGCAGGCCGCGCTGGGCAGGCGCAACTATACGGTGCTCACGCTGGAAATGCTGGCCCGGACTTACCCGGAG
GCCGAGCTGTACATGGCCATGGGCAGCGATATGCTGCTGAGCTTTGACAGCTGGCACCGCTGGCAGGAGATCCTGCGGCT
GGCCCGGCTGGTGGTCACGAGCCGGAATGTCGGCGACGCGCCGGAGCTTCACGCCAAGGCAAAGCAGATGGACCCCACCG
GGGCCCGCATCCTGTTTGCACAGGTCGAGGCTCTGCCCATGGCCAGCAGCAACCTGCGTGCCCGCCTTGCAGCAGGGGAA
GCGTGTGAAAATGAACTGCCCGCCCTCGTGCGCCGGGTCATCCGGCGGGAGGGGCTTTACCGGGCAGACAGAGGGGAAAG
CGGAAACCATGAATCTGAAACAGGCAAAGGAGCTTGTGCGCGGCCGGTTGAGTGACAAGCGTTACGAGCATACCCTGAAC
GTGAGAAAAATGGCCGTCAAGCTGGCAAAGCGGTATGGCGTGGATGAGGACAAGGCCGCGCTGGCCGCCCTGCTGCACGA
CTCGGCCAAGGAGATCAGCAAGGACGAGATGCGCGCCATCATGCGGGCCCACCCGGAACTGGCCGAGGGCGGGGAAGAGC
GCCCCACCCCGGTGTGGCACGGCATCTGCGCCGCCATCCTGGCCCGCACCGAGTGGGGCGTGGAGGATGAGGCTGTGCTT
TCGGCCATTGCCTGCCACACCGCGGGCAAGCCCGGCATGAGCAGGCTGGATAAGATCGTCTATCTGGCGGATATGTCCAG
CAAGGAGCGGGACTGGCCCGGGGTGAACAAGCTGCGCAAGCTGGAGCTGAAGGATCTGGATCTGGCCATGCTGGCAGCCC
TCAGGCAGACGAATGACTTTGTGCTCTCGCAGGGGAAGCCCCTGGACCCCATGTCCAAGGCGGCCTACGATGAGATCAAA
GCAGAGGTGGATGCCCGGGCTGCAAAGGCCGGGTGAGCCTGTTTTTCTGCACACACCCTGCTCCGGAAAAGAATACCGAT
TGCAGATTGTGGGTAAGAATGTTATACTATGGAACATGACGACAGTCTCTGTCGGAATAAAAAAGCTGGAGGAACCGAAC
GAATGAGTCAAGGTCCGCGTCATATCAATACAGACCGCTCGCTGAACCGTCCCACGGAGCAGCGCCCCACGGAGGCCTCA
GCCCTGCATCAGGTGTCGCTGTCCGGGCAGCCGGATTTCTTCCAGAACGAACAGCCCGCACCCCAGCGGCCGGAACCGCC
CCGCCAGAGCGCGGGCGGCGGACGCGGCGGCAACGGCGGCAGTCAGCCGCCCCGGCACGCGGCCCCCGCTGATGCCCACC
GCCGCCGCAAAAAGAAGAAAAAGACCCCCGTGTGGCTGCCGATGGCTGTGACGCTGGCGGTGCTGGCCGTGATCTCGGGC
GTGGTGGTCTACGCCGTGAACATGGTGAACAAGGTGGAGGATAATCTGAAGCCCGAGGAGAACGCGACCTCGCTGGTGGA
GGAGATCCAGACGCTGGAGGAGTATAAGGGCGATGTGGTGAACATCCTTGTCTGCGGCATCGACTATGAGGAGGGCCGCG
CCTATTCCTCGGACGGTAGCAACGACGGCATGACGGATATGATCCTGTACTGCCAGTTCGATATCAAGGGCGGTGCCCTG
CGGATGCTGCAGATCCCCCGCAACAGTCTTGTTGCGACCCAGAACCGCAAGATCACCCTTTCCAACGGCAAGACCTACGC
GGCTACCAACTATCAGATCAACTCGGTGGCCCTCTCCAACGGCGGCGACATTGCCGCGCTGGCGGAGGTCATCTATGATC
AGTACAAGCTGCCCATCGACTACTATGTGACCATTGATATGCAGGCACTGGTGGAAATGGTGGACAACTTCGGCGGCATC
GAGGTGTATATCCCCCACGATATGTCCTTTGCGGGCAGTGTCCTGAAGCAGGGCTACCGCAACCTGGACGGCGCATCGGC
AGAGTTCTTTGTCCGCTGCCGCCACGGCGAGGGCTACGCCAACTCGGATATCGACCGCCTGAACATGCAGCGCTACTTCT
ATGCCGGCCTGTTCAAGCGGGTACGCAGCATGGGCGTGACCGATGTCATTGCGCAGCTGCCCCTGATCTTCAACAACTAT
ATCCACACGGATATGGATCTGACCACCATTGCCAAGATGCTGGTGTCCTTTACCCGCATCGACAGTGGGAACATCATGCT
GGCCCAGACCCCTGTGTTCATGGGCGTGCCCAATGTGGGCAAGACCAGCAGCTTTGACGGCTACTCCTGCGTGGTGCCGG
ATGCCGGTTCCATTGCAGAGCTGCTGAACACCTATTTCCGCAATTACACCGGCCCCGTGAGCGCCGAGGAAATGAACCTT
GTGACCAACAACTGGCCCCACGGCACCGCTTCCACCAGCGCCAATGTCCAGTTCGTGGGACAGCTGGACAAGGAGTCCGA
TGATGCCATCCTGAGCGGCGATACCGACGTGGCAGGTGCGACCACCACCGACGGCCAGGCCGCGGGACAGTAACAAACCA
GAGAGGAGACTTTTATGGAAAACAAGATCGACAGCAAGACCCTTGCCATTGAGATCGCAAAGATCCTGGATAAGAAAAAG
GCCGTGGATGTCCGCGTGCTCAAAGTGGAGAGCCTGACCGTTCTGACCGATTACTTCGTCATTGCTTCCGGCACCTCCAC
CACCCAGGTGGGTGCTCTGGCCGACGAGGTGGAGTACGAGCTTTCTCAGAAGGGCATCGAGCCCTACACCACCGAGGGCT
TCGACTCCAAGAACTGGGTGCTGCTGGATTATTCCAGCGTCATCGTGCACGTCTTTGTGCCCAACACCCGCACCTACTAT
GATCTGGAACATCTGTGGGCCGATGGTGAGCCCATGGATATCTCGGAATATCTGACCCCGGAAAACAGTCTGTAAGCTTC
CCTGCCTGCAAGGGCGGCTGCCGAATATGAGGAGTGATTGAAAGCTATGAAGTATGATTACAAGGCCGTTGAGGCCAAGT
GGCAGAAGGTGTGGGAGGACGAAAAGACCTTCCATGTCGAGATCGACCACAAAAAGCCCAAGTTCTATGCGCTGGTGGAG
TTCCCGTATCCCTCGGGTGCGGGCCTGCATGTGGGCCACCCCCGCAGCTATACTGCCCTGGATGTGGTCAGCCGCAAGCG
CCGCCAGAACGGCTACAACGTGCTGTACCCCATGGGCTGGGATGCCTTCGGTCTGCCCACCGAGAACTTTGCCATGAAGA
ACCACATCCACCCGGCCATCGTCACCAAAAAGAATGTGGATCACTTCCGTGAGCAGCTCAAGGCGCTGGGCTTCTCCTTT
GACTGGGATCGCGAGATCAACACCACCGACCCCGAGTACTACAAGTGGACCCAGTGGATCTTCCTGCAGCTGTACAAGCA
CGGCCTGGCCTACAAGAAGGAAATGAACGTCAACTGGTGCACCGGCTGCAAGTGCGTGCTGGCAAACGAGGAAGTTGTCA
ACGGCGTGTGCGAGCGCTGCGGCAGCGAGGTCGTGCATAAGGTCAAGAGCCAGTGGATGCTCAAAATCACCGCTTACGCC
GACAAGCTGATCGACGGCCTGGATGGTCTGGATTACATCGAGCGCGTTGCCACCCAGCAGAAGAACTGGATCGGCCGCAG
CCATGGTGCAGAGGTGAACTTCGGTACCACCGCAGGCGATACCCTGACGGTTTACACCACCCGCTGCGATACCCTGTTCG
GCGCTACCTACATGGTCGTCTCCCCGGAGCACGCCATGGTCAAGGAGTGGCTGGAAAAGGGCCTGCTCAAGAATGCGGAT
GCCGTTACGGCCTATCAGGCAGAGGCTGCCCGCAAGAGCGATTTCGAGCGCAGTGAGCTGAACAAGGAAAAGACCGGCGT
GAAGCTGGAGGGCGTGATGGGCATCAACCCCGTCAACGACAAGCAGATCCCTATCTTTATCTCTGATTATGTCCTGTCCA
CCTACGGCACCGGTGCCATCATGGCTGTGCCCGCCCACGATACCCGCGACTGGGAGTTCGCCAAGAAGTTCGGCCTGCCC
ATCATCGAGGTGGTCAAGGGCAATACCGAGTCCAATCTGGACGAGGCTGCCTTTACCGATGTTGCCACCGGTACGCTGGT
CAACTCCGGCTTCCTGGACGGCCTGTCTGTGACCGATGCCAAGAAAAAGATGATCGAGTGGCTGGAAGCCAACGGCAAGG
GCTGCGACAAGGTGAACTATAAGCTGCGCGACTGGGTGTTCAGCCGTCAGCGCTACTGGGGCGAGCCGATCCCCATGGTC
AAGTGTGAAAAGTGCGGCTGGCAGCCCCTGCCCGAGAGCAGCCTGCCCCTGACCCTGCCCGACATCACCGACTTTGAGCC
GGGCCCCGATGGTGAGTCCCCGCTGGCCCGCCACACCGACTGGGTCAAGACCACCTGCCCCTGCTGCGGCGGCCCCGCCA
CCCGCGAGACCGACACCATGCCCCAGTGGGCCGGTTCCTCCTGGTACTTCCTGCGCTACATGGACCCCCACTGCAAGGAC
GCTCTGGCCTCCAAGGAGGCGCTGGAGTACTGGTCTCCCGTGGACTGGTACAACGGCGGCATGGAGCACACCACCCTGCA
TCTGCTGTACAGCCGTTTCTGGCACAAGTTCCTGTACGATATCGGCGTGGTGCCCACTGCCGAGCCTTACCAGAAGCGCA
CCGCCCACGGCATGATCCTGGGCCTGAACCCCCACAGCTTTGTCAACCTGCCCGCTGACGAGCAGGAGAAGCTGCTGAAG
GAGTATGGCAGCCAGAAGGCCGCCGAAAAGGCACTGGAAGAGAAGTACGGCGAGATGGCACGCCATCCCATCGTCAAGAT
GTCCAAGAGCCTGGGCAACGTCATCAACCCCGATGAGGTGGTGGACCAGTACGGTGCCGACACCATGCGTCTGTATGAGA
TGTTCATGGGCGACTTTGAGCAGGCCGCACCCTGGCAGACCTCTGCTATTGCCGGCTGCAACCGCTTCCTCGACCGCGTG
TGGGCGCTGTCCGACAAGCTGGTGGAGGGCGAGGGCTATCGCCCCGCCATTGAGACCCTGATGCACCAGACCATCAAGAA
GGTGGGCGCTGACATCGAGGGCCTGAAGATGAACACCGCCATCGCCCAGCTGATGACGCTGGTCAACGCCCTGTACGACA
ACGGCGGTGCGACCAAGGCCGAGCTGGAGACCGTTGTTCAGCTGCTGAACCCGTTTGCTCCCCACATGACCGAGGAGCTG
TGGGAGAAGCTGGGCCACAGCCACAATGAGCAGCTGGCCTACTACCCCTGGCCCCAGTACGAAGAGGCCAAGTGCGTGGA
GAGCACCGTGGAGATCGCCGTGCAGGTGAACGGCAAGGTGAAGGCCCGCCTGAAGGTGGCTGCCGACATCGATGCTGCTG
CCGCCATTGCCGCCGCCAAGGCTGACCCCGCTGTTGCCGCCGCTCTGGAGGGCAAGCAGGTCGTCAAGGAGATCTACGTC
AAGGGCCGTCTGGTCAACCTGGCCGTGAAGTAAACCTCTCAGTCACGCTTCGCGTGCCAGCTCCCCTAATAGGGGAGCCC
TTGGCATGCCGGTGGGGCTGTGCTGGACGCACAAAGTGTTGTGTTGCGTAAACCAGCTGGGCCCTGCGACAGAGGCAAAC
AAAATCTCAAAAAAGTTTTCAAAAAAGGTTGACGAACGCATGAAAATGCGCTATACTGTCTACTGTTAGTTACCATGTAA
CAACGAAATTCCTGCCTCACGGTCCAAGGGAGGGAATAAGATGTCGGAAATTCGTGTTAAAGAGGGCGAGTCGCTGGAAA
GCGCACTGCGTCGCTTCAAGCGCAGCACCGCTCGCAGCGGTGTGCTCGCAGAGGTTCGTAAGCGCGAGGCTTACGAGAAG
CCGTCTGTTAAGCGCAAGAAGAAGTCCGAAGCAGCCCGCAAGCGCAAGTTCAAGTAATTAACTGCTTGAAATCGCACGTT
GCTTTAGATTTCAAACGCGTTGCTAACGCCGATGTAGGAGAGCCTGAAACTCAGGCTCTCCTATTTTCATTTTAACCTCT
CAGTCTCGCTCTGCTCGCCAGCTCCCCTAGTAGGGGAGCCTTTGGCATACCGGTGGAGTTTACCTTCTGAGAAAAAATGC
TGGTCTTGCGCTCTTACCAAAATCTCAATGAGGTCAAAACTATGCTCATTACCCCCGAATATGTTTTTAAGGATGTGACC
CACATCACGCCGGAGTGGCTGGCCCAAAAGGGCATCCGGGCGCTGGTGCTGGATATCGACAACACCCTGACCGCCGACCG
CAGTCAGGAGCTGCCGGAAGAAGTGGCCGGGTGGCTGGAAGCCATGCGCAGGGCGGGCGTAAAGCTGACCATCGTTTCCA
ACGGTGCCGAAAAGCGGGTGCGCCCCTTTGCGGAAAAGCTGGGCCTTGCCTACCTCTACCGCAGCGCCAAGCCCCTGCCC
TTTGCGCTGGGGGTGGCCCGCCGCCGGATGCAGGTGAAGCGCAGGGAAATGGCCATGGTGGGCGACCAGCTCTATGCCGA
CCGGATGGCGGCGGCGCTCTATGGTATTCCGGGCCTGATGGTCATCCCCCGCGGACCGGATCTTGGGGCACAGGTGGTGC
TCAAGCGCAAGTGGGAGAAAAAACACTGGCAGGAATACTACGACCGGGGAGGTAAGACCCTGTGAGTGAGTGGAAGATCC
GGTTCGGCACCGCAGGCACCAGCGACAGCTTCACGGCCATGGGGTATAAGAACAGTCTGGACATTCCGGCCTATACCGAA
AAAATGGGGCTGGATGCCTTTGAATACCAGTGCGGCCATGGAGTCCGGCTGGGGCTGGACAAGGCCCGGCAGATGGCTGA
CGATGCCGCCGCCCGGGGGATTTTGTTCAGCGTCCACGCGCCTTACTATATCAGCGCCTCCAGCCTGGACGAGGAAAAGC
GGCTGAACAGCGTGAACTATCTGCTCCAGAGCGCGGCGCTCTGCAGGGCGCTGGGCGGCAGGCGGGTCATCTTCCACTCC
GGCAGCTGCGGCAGGCAGAGCCGGGAAGCTGCCCTGGAAAAAGCGCTGGACACCCTGAAACGGGCGCAGGACGCGCTGGA
TGAAGCGGGCTTTGCCGAGATCACCCTCTGCCCTGAGACGATGGGAAAGATCGGCCAGCTGGGTACGCTGGAAGAGGTGT
TGGCTCTCTGCGGGGTGGACAGACGCATCACCCCCTGCATCGACTTCGGCCACCTCAACGCCCGGACGCTGGGCGGCATT
CGGTCCAAGGCGGATTATGCCGCTATCCTTGACCGCATCGGGGAGGCGCTGGGGGATGCGCGTGCCCGGCAGTTCCATGT
CCATTTTTCCCGCATCGAGTATTCCAAGGGCGGTGAAAAGCGGCACTGGACCTTTGCCGAGACCCAGTTCGGCCCCGAAC
CCCAGCCCCTGATGGAGCTGCTGGCCGAGCGCGGGCTTGCGCCAGTCATCATCTGTGAGAGCGCCGGTACGCAGGCAGAG
GATGCACAGACGATGCAGAGAATGTATTGTGGATGAACTTTTTTCTGATTTTATCGTCTTTTTTGCTCAAACCCCTTGCC
AAACCATGCAGGATTGAGTAAAATAAATAGAGATATGCATTAAGCATCAATGAGATTTTACTAATGGAGGAATTCCTATG
ATTTCTGCAGGCGAGTTTCGCAACGGCGTGACCTTTGAGCAGGACGGCCAGGTTCTTCAGGTCGTTGAGTTCCAGCACGT
GAAGCCCGGCAAGGGCGCTGCCTTTGTCCGCACCAAGACCAAGAACGTGATCACCGGCTCTGTGGTTGAGACCAGCTACA
ACCCGACCGCAAAGTTCCCTCAGGCTTTCATCGAGCGCAAGGACGTGACTTACAGCTATGAGGATGGCGATCTGTACCAC
TTCATGGACAACGAGACCTACGACGATATCCCCGTCAACGCTTCCGATGTGCCCGATAACTTCAAGTTCTGCAAGGAGAA
CGAGCCGTGCAAGCTGCTGAGCTATAAGGGCAAGGTCTTCAGCGTCGAGATCCCCAACTTCATCGAGCTGGAAGTCACCC
AGACCGAGCCGGGTGTCAAGGGCAACACCGCCACCAACACCCTGAAGCCCGCTACTGTCGAGACCGGTGCTGAGATCCGC
GTTCCTCTGTTCATCAACGAGGGCGACCACATCCGCATCGATACCCGCACCGGCGAGTATATGGAGCGCGTCTAATTTAC
CGACAGACCGGGCAGCGGGCAACCGTGTGCCCGGTTTTTTGATTAAGATAGGAGGTCATTCTTATGAAGGAAAAGGCTGC
ATACCTGCGGGGCCTGATCGAGGGCCTGGGCATCGACGAGACCACCAAAGAGGGCAAGGTCATCAAGGCCATGAGCGAAC
TGCTGGGCGAACTGGCAGAGGCTGTGGACGGCATCGATGAAGATGTGACCCGCGCCTACGACCAGATCAACGACCTGAGC
GAGGAGCTGGAGGATCTGGAAGCCGACCTCTATGAGGACGATGAGGATGACGAGGAGCCCGAAGAAGAGGAAGAGGATAC
CGAAGAGGACGACAATGACGATGATATCGCCAGTGAGCCGTTCTATGAGGTGGCCTGCCCCAACTGCGGCGAGACCGTTT
ACGTCAGCGAGGACGACCTGGACGCGGGCGAAGCAAACTGCGCCCACTGCGGCGTGACCTTTGAGGTCGCGCTGGAGGAT
GAGGACGAGGAGCAGGAGGAAGGCCCCGTGCAGTACGAGGTGACCTGCCCCGCCTGTGGTCAGACCACTGTGTTTGAGGA
GGACGACCTGCTGGATGGCGCACCCAAGTGCCCCGGCTGCGGCAAGCCCCTGGACTTTGAAGTGACCGAAGAGTAAAGCA
CAACAAAAAGGACCGTCTCCTCAGCGGGAGACGGTCCTTTTTTATGCCGTTCAGCGGGTCTCGTTTGCCTTCTGCAGCCA
GATGCTGCCAATGTCCAGTGCGTTGTACAGGCCATTCTTGGTGGTCTGGCGGAACACGCGGGCCTCAGGGGCCAGGCTGT
CGTTGGTGGAAAAGACCTGAATGTGTACCTTATCGGCCACATCCATGCCGCCCACGGATTTGGTGCTCAGGATCTGCATC
CGCAGCACATAGGGGTCGGTCATACGGCCGTAATACAGCTCGTTGTCCTTACGGACGAGGGGCTTGCCTTTATAAGTCAG
TTTCGGTGTAAATGGCATCGTGAAAGCCTCCCTATCGTTTGATACACTTTAGTATAACACATCTGGCAGGATGGATGCAA
GCCGCAGGGGCCGTACAGGCAGATTTTTCTTTGCGGACAGTTTCTGCTTGACAAACCACGGGCAGATGTGATATCTTTGA
CCCAGAAGAACGGGTTTGCCTGCTGACGGAACGTTGTGGAGCACCACAGTGCAGACAGAACCGGGTTTTGTTACGCCGAC
CGTCTGGGCAGCCTTGCGCTATTGGTGCGCAAAGCTGTCCTTTTTGCATTTCAGGGAGGATTTGAGCATGAAGTCTGATA
TCGAGATCGCACAGGAAGCCAAAATGAAGCCCATCACCGAGATCGCTGCCTCGCTGGGCCTTGCCGATGAGGATGTGATC
CCCTATGGCCGCTACAAGGCCAAGATCAACCACCGCCTCATCCACAAGGCATCCAAGCAGGGCAAGATGGTCCTGGTCAC
GGCCATCAGCCCCACCCCGGCAGGCGAGGGCAAAACCACCACCAGCGTGGGCCTGGCCGATGCCATGAACGCTCTGGGCA
AAAAGACTATGCTCTGCCTGCGTGAGCCCAGCCTTGGCCCTGTGTTCGGTGTCAAGGGCGGCGCGGCCGGCGGCGGCTAT
GCCCAGGTGGTGCCCATGGAGGATATCAACCTCCACTTTACCGGTGATCTGCATGCCATCGGCACCGCAAACAACCTGCT
GGCTGCCATGATCGACAACAGCATCCAGCAGGGCAACCCCCTGAACATCGATCCCCGCCGCATCACCTGGAAGCGCTGCA
TGGATATGAACGACCGCCAGCTCCGCTTCATCGTGGATGGTCTGGGCGGCAAGGTGAACGGTACCCCCCGTGAGGACGGC
TTTGATATCACCGTTGCCAGCGAGGTCATGGCGATCTTCTGCCTGGCCACCAGCATCTCCGACCTGAAGGAGCGGCTGTC
GAAGATCGTCTGCGCCTACACCTACGAGGGCAAGCCCGTCACGGCTGGCGACATCGGTGCCGCCGGTGCCATGACCGCGC
TGCTCAAGGATGCCCTTGACCCGAACCTCGTTCAGACGCTGGAAAACAACCCCGCCATCATCCACGGCGGCCCCTTTGCC
AACATTGCCCACGGCTGCAACAGCGTCATGGCCACCAAGCTCAGCCTCTCACTGGCCGATTACGTCATCACGGAGGCAGG
CTTCGGTGCAGATCTGGGTGCCGAGAAGTTCCTGGATATCAAGTGCCGCTATGCCGGCATCGCCCCCAGCGCCTGCGTGC
TGGTGGCCACTGTCCGTGCCCTCAAGAGCCACGGCGGCGTTGCCAAGGCTGACCTGAACCAGCCGAATCTCGAGGCTGTC
AAGGCTGGTGCCTCCAACCTTGTGCGCCACATCGACAACCTGAAGAACGGCTTTGGCCTGCCTGTGGTGGTGGCCATCAA
TGCCTTCCCCACCGACACCCCGGAGGAGCAGGCATACGTTGAGCAGGTCTGTGCCGAGCAGGGCGTGCCCTGCGTCCTGA
GCGAGGTGTTCGCCAAGGGCGGCGAGGGCGGCAAGGCTCTGGCCGAGAAGGTGCTGGAGGTCATGGAGGATCGTCCCATC
CAGTACGTCTACCCGCTGGAGATGCCCTTGAAGCAGAAGGTGGAAGCCATCGCCAAAAAGATCTACCGTGCCGATGGTGT
GAATTTCAGCGCCGCCGCTTCCAAGACGCTGGCCGAGCTGACCGAACTGGGCTACGGCGACCTGCCGGTCTGCATCGCCA
AGACCCAGTACAGTTTCAGCGATAACGCCAAGCTGACGGGTGCGCCCACCGGCTTTACCATGGAGGTGCGGGAAGTCCGT
CTTGCCGCCGGTGCCGGTTTCGTGGTGGTCATCTGCGGCAACATTATGACCATGCCCGGCCTGCCCAAGAAGCCCGCCGC
CGTCAATATCGACGTGGATGCTGAGGGAAAGATCACGGGGCTGTTCTGATTGAAAAAATATGAAGTCCCATGTCCGCACC
GTTAAGGTGCTGGGTATGGGACTTTTTAGCTCAACAAATCGGAAGCGGTGGAGAAAAAGATGAAAGCTTACCACATGAGT
CAGACACTGCAAGTTGGGGATAAATTAAAAGCTGGATACAAGAGAAATGAAATTCGTTGTAGAGAGGTTATCAGCACATT
AGAACAATCTGAACAGTGTCTCGAAACAACGATTGCGTCGATGAAATTGCAAGGTGATGAATGGCGTGAATATGTAAAAT
GGTGTGTTGAAGGAATCTTTGAATTTGTAAGAGAAACCGAATTTTCTTTTCTTCCAAGCCGTTTAAATTGCAGCTACTAT
TTCGACAATATTGAATATTATAAAGTGTTATATGAAGCTGGCTGGGCTCAGAAATCGGAAGAAGAGAGAACGCAAATTCG
ACTTTTTGAGGTTGACCTTGAAGAAGAGAAACCTACAAAATATGATATGCTTCTTTTCGATGAAGCTTTTGATGTTATGT
TGAACACAAAAAATATAAAGGGTGTAGTAGAATGCGCCCGAAAATATTTTTCTGGAGAATGTAGCAATAACCCTGTTTGG
GAAATTATGAGTGACAAACCGGCGATAGCAACAAAAGATATAACGGAAATCTTACTTGATTGCCTTGGCCGGGTCAAACA
ATGAAAACATTTAGTTTTATTGTTTGGCAAATCAAAATACCATTCTATGAAATCCCTGTGTTAGGCCACTCTCCCTTTTC
TATATACAAATCAACTATAAGATGTTATGCAGAAATTATTCTGAGGCTGAAAGTTTCCAGTGATCCGGAAGAATACAAAA
ACTCTATTATCACGATGTGGAGCATCAGCCAGAAACGCTTCCGTCGTCTTTTGCGTCAGAGTGAGATACTTTACAAAAAG
GGATAAATGTGGTATCCTAAACATAGGATAAGAAAGGTATTTGAGGTGGTCAATTTCGTGGCAGCCACACGCCGATGGTA
ACGACAAGGGCTTAGGCTCTGAGAGATGCAGGAGAACGCCACGCCTGCCAAATACCAATCGATGGGGAACGGTTTAGATG
CCGTTCCCCGTTCCTGTTTGTATGACAAAACCGCCCTTCCGGTTTGATACCGGAAGGGCGGTTTTTCTATACGAATATTC
AGCTTAAGCCGTCTGTTGGCCCACGGTGTGGGTGGCGAGATATTCCACCCAGGCGGGGTAGCCCTCGGGCTTGATGTGGA
TGCCGTCGGGTTGGGCGTATTCGGCTTTCAGGTCACCATTGTCGTCGGCAAGGGCTTCCCACAGGTTCAGAAAAGCGCAG
TTCTTTTCCAGCGCAATGGCAGCCAGCTCATTGTTGATCTCGCACAGCCGCTCTTTGTACAGGCCGGGATGGCTGCTGCG
CACCTCGGGCCGGACAGGCGTAATGGACTGCACGTAGATCTGCGTGTTGGGCAGGGCCTGGGAGATCATATCCAGCATGA
GCCGGTAGTAGGTGAGAAAGCTGGAATAATCCCCGTCCCGGTTGAGCACGTTGGTGCCCAGCAGGATATACAGCACCGGG
GGCTGCCGGGCTGTCAGCACCTCCATGGGGACCTCGGTGCCGCCATCGGAGCGCTTGCAGGTGGTGCCATTGACCACAAC
GCTGGGGTTTGCGCCCCGGTAGGCGCAGAAAGAGGCCTCCGGCAGGCCGCTGGAATAGATCTGCATCCCCTGCGTCAGGC
TGTCGCCCAGAAAACAGACGTTGGCAAAATAACTGCGGTCCACGGCGGTGGTGCGGTCCAGCGCGGCCAGCCGGAAATCC
ATGGCGGTGGACCCGGCAGAGGTGGTCTGCACGGTCAGCCGCCGCGCGGGCGTGTAGCTGATGGTGTTCCACTCGCTGCT
CTGCAGCTCCTGCTGGAAGATGGTCGGGCCCTGCACGGCGGCAGGGCTCTGCTCCCGATGGAGGTGCTTCCACAGCAGGC
CTACGGCGCTGAGCAGGATGAGCAGCACCAGCAGCCCGGCAACGGCAAAAGTCCTGCGCCAGCGCTTGCGCAGGATGCGG
CGGCGGTATTCCTGATAATCGGCCATAAAAACACCCGGCTTTCTTTGTGTTCGTTACCCTCATTATACAGCACCCGGCGG
GGCCGTGCAAGTGGGCCGTGCTACTTTACGGCGGCAGATGCTTTGTGGTATAATCATCATGGTTTAGTATGAAATCCTGT
CGGCGGCGGGTGCCGCTGGCGTAACTGAGAAAGCAGGAATCAAAATTTATGCTGCAAAACCCTGAATTGCATTATCTGGA
CAACGCCGCAACCACCATCGTGGCCCCGGAAGTGGCGGATGTCATCAACAAGGCCATGCGGGAGCACTGGGCCAACCCGT
CCAGTCTGTATGCCCCCGGTGCCCGGAGCGAGGAAGCACTGAACGCCGCCCGCGCCGCCGTGGCCCGTACTCTGGGCTGC
AAGAGCCGGGAGCTCTATTTTACCTCCTGCGGCAGCGAGAGCAACAACATGGCCCTGCTGGGCGCGGCCCTGACCCGCAG
GTTTGGCAAGGGCATCGTGGTGTCCGGCTTTGAGCACCCCAGCGTGCAGAAGCCGCTGGAGCGTCTGGCCGCCATGGGGT
ATGATGTGACCGTGGTGGACCCCGGCCCGGACGGTACGCTGGACATCGACCGGATGCTGGAGCATGTGGACAAAAACACC
ATCCTTGTGGCCTGCATGATGGTCAACAACGAAGTCGGCACCCGGAACGATGTGGAGCGCCTGGCCGCCGAGGTCAAGCG
CCGCAACAGCCGCACCATCGTCCATGTGGATGCCGTGCAGGCCTGGATGCGGGTGCCCATCAAGCTGGCGAACATCGACA
CGCTGGCTGTCAGCGGACACAAGATCCACGCGCCCAAGGGCATTGGTGCGCTCTACCTGAGCGACAGCCTGTATCAGGCG
TTCCAGGCTCCCTATCTGGGCGGCGAGCAGGAGCGGGAGAAGCGCCCCGGCACCGAGAACCTGCCCTATGCGCTGGGCCT
TGCTGCCGCGGCCACCCGCCTGAACAAGACCATGAAGAGCCGGGATGCTGCTGTGCGCGCCCTGAACCTGCGCCTGCGGG
AAGGGCTGAAAGCCTTCCCGGAGGTGGTCATCAACAGCCCGGACAATGCGGTGCCCGAGGTGCTGAACTTCAGCGAGAAC
TGCATCAAGAGCGAGACCATGCTGGCCCATCTGGCACAGCAGCAGGTCTATGTCTCCTCGGCCAGTGCCTGCGGCCGGGG
GCAGCCCAGCCACACCCTTGCCGCCATGGGCAGGGACCCGCTGGCCATCGACACGGCCATCCGTGTGTCCTTCTGTGCGG
ACAACACCCCCGAGGATGTGGACGCATTCCTCAACGCCTTCGAGGACGGAATGAAGCATTTGCAGAGAATCAAAAAGTAA
AAAAGGAAAGCATCCTCACCCTCTCAGGCCGCTCCGCGTCCAGCTCCCCCAAAGGGGGAGCTCTTGACAAAACCGGAAAC
TTTGCGTGGAATGCCAAGGCCTCCCACTTTGGGGGAGGTGGCAGCGCGTCAGCGCTGACGGAGAGGGTGAGCCAGCTATA
ATTAAGGAGAACTCTATGCGTGAAATTATTATGGGCTATCAGGGCGAGATGTCCCTGAAGGGCCTGAACCGCAACCAGTT
TGAGTCGGCCATGATGAAGATCCTGCGCTACCGGCTCAAGACCGTGGGCAAGTTCAAGGTGTACTGCACCCAGTCTACCT
TTTATATGGAGCCCGAAGAAGAGGACGTGGACATGGATCTGGCCTTTGACCGGGTGCGCACCGTGTTTGGTCTGGCGGCA
CTGAGCCGTGCCGTGGTCTGCGAAAAGGATTTTGATACCATCTGCCGGACTGCGGAGGAGTATCTGGGAGACAGCCTGCA
CGGCATCAAGACCTTCAAGGTGGAGGCCCGCCGTTCGGATAAGACCTACCCCATGACCAGCCCTGAGCTGATGCGGGAGC
TGGGCGCTTACCTGCTGGGGCTGCACAACTACCTGCGGGTGGATGTGAAGAACCCCCAGTTCAAGGTCATTGTGGAGATT
CGCGATTACGGTGCGTATATTCATGGCCCGAAAATACCCGGAGAGGGTGGCCTGCCCGTGGGGACCTCCGGCCGTGCCCT
GAATATGCTCTCCGGCGGCATCGACAGCCCGGTGGCCGCTTACCGGATGGCAAAGCGCGGTCTGGCCCTGGATCACATCC
ATTTTGCGTCCCCTCCGTATACTTCTGAACGTGCAAAACTGAAAGTTAAAGCTCTGGCCCAGAAGATCACCCCCTATACA
GGCAGCTCCAACCTGTTTGTGGTGCCCTACACAAAGCCCCAGGAGTATATCCGGGACAATGCCCCCGATGTGCTGTTCAC
GGTGCTGATGCGCCGCAGCATGATGCGCATTGCCAATCGTATTGCCACCAGACAGGGCTGCGAGGCCCTCATCACTGGCG
AGAGTCTGGCTCAGGTGGCAAGCCAGACCGTCAAGGCCCTGCAGTGCACCGATGCTGCCCAGGATCTGCCCATCCTGCGC
CCGCTGATCGGCATGGACAAGACCGAGATCATCGAGACTTCCCGCCACATTGGCACCTACGAGACCAGCATCCTGCCCTA
TGAGGACTGCTGCACCATCTTCACCCCGCCGCACCCGAAGATCCGCCCCGAGCTGGCAGAGATCCTGGAGGCCGAAGCCG
CCATGCCCGGTCTGGCAGAGCTGGAGGCCGAAGCTGCTGAGAACACCGAGCGGATCCGCATCCGCATTACGGACGAGATC
GAGTTTGAGGGGTGAGCGGCATGACAGCGGAGATCATCAGTGTGGGCACCGAGCTGCTGCTCGGCAACATCCTCAACACC
AATGCCCAGTACCTGAGCCGGGAGCTTGCTGAGCTGGGCATTACGGTCCAGCGGGAGAGCACCATCGGCGACAATCAGGG
GCGGCTGGCGGACTTTGTCAACGAGGCAAAGAACCGCTGTGACCTGCTGGTATTCACCGGCGGTCTGGGCCCCACGGCAG
ATGACCTGACCAAGGAGACCGTTGCCGCCTGCTATGGCGATACGCTGGTCTTTGACGAGAGCGAGTGGGAGAAGATCACC
GGTTATTTTGCCCGCTCTGGCCGGGTGACCACGCCCAACAACCGCAAGCAGGCCATGGTGCCCGTAAAGGGGCGTAAGAT
CATCAACCACCACGGCACCGCCCCCGGTGCATGGTTTGAGCAGGAGGGCCGCTGTGCTGTCCTGATGCCGGGCGTGCCCA
GTGAGATGAAGGCCATGTGGAACGAGAGCGTCCGCCCCCTGCTGATGAAGCGTCAGAACTGCACCCTGCACTCTGTCACC
CTGCGGGTGCTGGGCGGCGAGAGCAGCCTGGAATATCAGGTGCGTGATCTGCTGGAAAACGCCAACCCGACTGCTGCAAT
CTACTGTAAGACCGGTGAGTGCGAGATCCGCATCACCGCCCGGGCTGCTTCCGATGCGGAAGGCGAAAAAATGTGCCGGG
AATATGCCAAAAAGTTCTATGATCTGCTGGGCGATGCGGTGTATGATGAGGATGTGGCCGGGCTGGAGGAGACACTGGTG
CGCACCTTAAAGGAAAAGGGGCTCACCCTCTCCACCGCCGAGAGCTGCACCGGCGGGCTGATCGCACAGCGTATCACCTC
GGTGCCGGGCTCCAGTGAAGTGTTCGGCTACGGCTTTGTGACCTATTGGGAGGCTGCCAAGGCCAGGCTGGTGGGCGTGG
AACCGGATGTCATTGCAAAGTACAATGTGGTGTCGGCCCCCGTGGCCGCCCAGATGGCGCTGGGGGCCGCGCAGGCCGCC
GGTGCTGAGATTGGCATCAGCGTGACCGGCGTGGCCGGGCCGACCGGTGGAGATGCCCTCCGCCCGGTGGGCACGGTGTA
TCTGGGCGCGGCCCGGGGCGAGACGGTGTATGTAAAAAAGCTGTCCGTCTCCCGGCCCGACCGTGCATTGGTGCGTGCCC
GTGCCGCGCAGGCCGCCCTGGAGCTGGCCCTGCGGCTGGCACAGGGAAAAGTTCCTGCAGGCACAGAGCCCCTTGCCCGG
GACGCACAGCACAGCGCCGAAGCGCTGGACAAGCTGAACGAGGTGTTCCTGGGCCACTAAAAGGCAGGGGGAATGCAGGT
TGACACAGCAACAGGAGACCGGGTGTGTGCTGCGGTTGTTCGGTGCGCAGTCCACAGCGGTGGGCAAAACGGTGGAAAAC
TTTCCGCCCCAGTGGCGGGCCGCAGCCCGGTGGAAGAGCCGGGGCGCGGAAACGCTGGTGGCCCTGCAGGCGCAGAGCCC
TTCCGGGCTGAAAAAGGCCGCGCAGGCCCTGCGGCAGGCGTTTTCGGCAGACCTGTACGGGGCAGGAGAGACCACTCTGC
CTGCCGCCGTGGTGGAGGCGCTGGAACGGCACGATAAGCTGCTCATCTGTGCGGATGCTGCCGCCGGTGCCCTGCTGGAA
GCCCGGCTCGAGAACCTGCCCGGGGCCGAGAAGGTCTTTGATTTTGGCGCGGTGAGCTATGCCAACCCCAAGACCGGCCC
GCTGATCGAAAAGCGTGCCCGTGCCCGCCTGCCCAAAGACTGCACCGACCCGCTCCGGCAGGCGCTGGCCCGGGCTCAGG
CTGCCCGCCGCGTGGTGGGGGCAGATCTCTCCGCCGCCTGTGCCGAGCGGGAAAGTGACTGTGTGCTGGTGCTCAGCTGC
AGGAAGGGCTGCTTTCTGCGCACCGTCCCGGCGGGGGAGAACCCCGCTCTCTGGCTGCTGGATATCATCCGGCGCACGGC
GGCAAACAAGCCTCAGGCTGAGGGGACAGGCTTCCTGCCTGCCCGCAGGGCTGCAAAGAAGGATGTTCTGCCCAGCCCCC
AGCCCAGGCGGCATCCCCTGCGCCGGGTGTGCATGACGCTGCTGGTGCTGGCTCTGCTGGCGGCTCTCGCCGCGGTGGGG
GCGTGGAAATATACCAACGGCAATTTCTACGCCCTGCCGGAACAGCTGCGCGCTCTGCTGACGGAGCACGTTCCCCGCCC
GGGGGCGACATTGGTATAGGACCGACCCTCTCCGTCATTGCTGCGCAATGCCGGAGAGGGTCTTTTTTTCTAAATTAACA
GAAAGTTCACCCAAAAAACGGATAAAATCTATCCATCGGGTTTGACGGGTTTTCAGCTTTGGTGTATCATATAAACAGTA
TGTGGTTTTTCCGCTGTTGGGCGGCCTGCCGCCCCGATTTTTGATAGATGAGGTGTAACAATGTCCCTTGCTGAAAAACT
CTTTGGCAGCTTCTCTGACCGGGAGCTGAAAAAGATCAATCCCATTACCAAAAAGGTGCTGGCACTGGAAACAAAGTATC
AGCCGATGTCCGATGCCGAGCTGCAGGCGCAGACCCCGGCCCTGAAAGAGCGGCTGGCAAACGGCGAGACGCTGGATGAT
ATCCTGCCCGATGCCTTTGCTGTCTGCCGCGAAGCTGCCTGGCGTGTGCTGGGCATGAAGCACTTCCCTGTGCAGATCAT
GGGCGGCATTGCCCTGCACCGCGGCTCCATTGCCGAGATGCAGACCGGTGAAGGCAAGACCCTGGTGGCCACCCTGCCCG
CCTACCTGAACGCCCTGACCGGCGAGGGCGTGCACATCGTCACCGTCAACGATTACCTGGCCAAGCGCGACAGCGAGTGG
ATGGGCAAGCTCTACCGCTGGCTGGGCCTGAATGTCGGCCTGATCGTGCAGGGCATCGATGGCGATGCCCGCCGCCGTGC
CTACAACGCCGATATCACTTACGGCACCAACAATGAGTACGGTTTTGACTACCTGCGCGACAACATGGTGACCTATAAGG
ACAACATGGTGCAGCGCGGCCACGCCTTTGCCATCGTCGATGAGGTGGACTCCATCCTGATCGATGAGGCCCGCACCCCT
CTGATCATCTCCGGCAAGGGCGAGGATTCCTCCAGCCTGTACACTCAGGTGGACCGCTTTGTCCGCACCCTGCACAAAAG
CGTGGTGGTCGAGCTGGAAGATAAGGTGGAGGCCGATGAGCAGACCGACGGCGATTATGTCGTGGACGAAAAGCACAAGA
CCTGCACCCTGACCGCCAAGGGCATCCAGAAGGCCGAGGAATACTTCAAGGTCGAGAACCTGGCTGCTGCTGAGAATATG
ACCCTGGCCCACCACATCGATCAGGCCATCAAGGCTTACGGCGTGATGCAGAAGGATATCGACTATGTCGTGAAGAACGG
CGAGGTCATCATTGTGGACGAGTTCACCGGCCGCCTGATGATCGGCCGCCGCTACAACGAGGGCCTGCATCAGGCCATTG
AGGCCAAGGAGGGTGTGAAGATCGCCGCCGAGAGCAAGACGCTGGCGACCATCACCTTCCAGAACTACTTCCGCATGTAC
AAGAAGCTGTCCGGTATGACCGGTACCGCCAAGACGGAAGCCACCGAGTTCACCGAGATCTACGGCCTGAACATCGTCAC
TGTGCCCACCAACCGCCCCAACATCCGCAAGGATTACCCGGACGCGGTCTACAAGACTGTCAACGGCAAGTACAAGGCTG
TCATTGAGCAGGTGCTGGAATGCCACAAGAACGGCCAGCCGGTTCTGGTGGGTACCGTCAGCGTGGAAAAGAGCGAGACG
CTGGCCAAAATGCTGCAGAAGTACACCCGCGATTTCAATGTCCTGAACGCCAAGAACCACGAGCGCGAGGCTGAGATCGT
GGCGCAGGCCGGCAAAAAGGGTGCCATTACCATTGCCACCAACATGGCAGGCCGTGGCACTGATATCATGCTGGGCGGCA
ACGCCGAGTTCATGGCCAAGGCCCAGATGCGCAGGGAACACTTCTGTGAGAACCTGCTCGACCCCGAAAAGCCGCAGGAT
GCCGACCCGAATGCGGTGGAGCTCCTGCTGACTGAGGCCGACGGTCACGGCGACACCAACGATGAAAAGATCCTGGCGGT
GCGGAAACGGTTTGAGGAGCTGTATGCCCAGTACAAGCCGGCCATCAGCGCCGAGGCAGAGGAAGTGCGCAAGGCCGGTG
GTCTGTTCATCATCGGTACGGAGCGGCACGAGAGCCGCCGCATTGATAACCAGCTGCGCGGCCGTGCAGGCCGTCAGGGC
GACCCCGGCGCGTCCCGCTTCTACCTGAGCCTGGAGGATGACCTGATGCGCCTGTTCGGCGGTGACCGCGTTTCCAGCCT
GATGGATACCCTCAAGCTGGACGAGGATACCCCCATTGAGAACCGGATGATTACCAGTACGCTGGAGAGCGCCCAGAAAA
AGCTGGAGGGCCGCAACTTTGAGATCCGTAAGAACGTGCTGAAGTACGACGACGTGATGAACCAGCAGCGCGAGATCATC
TATGGCCAGCGCCGCAAGGTGCTGGACGGTGAGGATATCAGCACCGAGATGCACAACATGCTGCGGGAGAACATTGATTC
CAGCTGCAAGCAGTTCCTGGCCGGAGATGTGAAGGACGAGTGGGACTTTGGTGCCCTGCGCCGCCACTATCAGGGCTGGC
TGACCACCGATGCCGACTTCCACTACACTGTGGCCGATTACGACAGCCTCTCCCAGAAGGGCATCGCCGATCTGCTCTAC
GACCGCGGAATGCAGATCCTGCAGGCCAAGGAGGTGCGGTACGGCGCACCGGTCATGCGTGAGCTGGAGCGCATCTGCCT
GCTCAAGTGCGTGGACCGGATGTGGATGGATCACATCGACAACATGGACCAGCTGCGGCAGGGCATTGCCCTCCGTGGTT
ACGGCCAGAAGGATCCCGTGGTGGAGTACCGCATCGAGGGCTTTGATATGTTCGACCAGATGGTGGATTCCATCCGGGAG
TCCAGCATCAAGATGCTGCTGACCATCGAGGTGCGGCAGGCCGGTGCAGCCCCCAAACGGGAGCAGGTGGCCAAGCCCAC
CGGCGAGGGCTTTGTGCCCGGCAACGGCGCGCCCGGTGTCAAGGGTGCCCCCAAGGGCCAACCTGTCCGGGTCATCAAGA
TCGGCCGCAATGACCCCTGTCCCTGCGGCAGCGGTCTCAAGTGGAAAAAGTGCACCTGCGCCCAGTATCACCCTGAAGGA
AGCAACGGCGGGGAAAACTGAGTTGGTAACTAAAAATTGTGTTCGTATCGGAACAGTGTCCACCGATCTTGATGCATAAA
CCCCATCCCCGAAAAGAACTGCTGGAATATCAGGTCAAGCAATTGATTCAAATTCTGGAACAGGAGGGACTTCTGTGAAT
AACACGATGGAGTACAAGGGCTATGTTGGCAGTGTGGAGTTCTCGGAGGAAGATGGCCTGTTTTATGGCAAGGTCATGGG
GATCCGGGCTCTGATCTCTTACGAGGGCAGCACCGCTACAGAGCTGGTAAATGATTTCCACGGTGCAGTGGATGATTATC
TGGCATTGTGCGAGGAAAACCACACAGAACCGGAATGTGCCTATAAGGGGAGCTTCAATGTCCGCATTTCCCCGGAATTG
CACAAGCAGGCGGTCATTTTTGCAATGGCCCACAATATGAGTCTGAACAGTCTGGTGGAAAATTCCATTGAACAGGCTGT
CCATGCAGGCTGAAAATCAAACAGAACGGGAGCTGACTGATATGTTGACTGCAAAAGAACTGCTGGGCTGTGCCCAGGCG
CTGGAACCCCAGCTGGTGGAGTGGCGGCGCACCCTGCACCGTCACCCGGAGGTGGGCTTTGATCTGACCCAGACCAAGGC
ACTGGTGAAAAAGGCCCTGACCGAGATGGGCTACGAGCCCAAGGACTGCGGCAAGGCCGGTGTCATTGCGCTGGCAGGCG
GCAAAAAGCCCGGCAAGACCATCCTGCTGCGGGGCGATATGGATGCCCTGCCCATTCAGGAGGAATCCGGCGTGGATTAC
GCTTCCGAGGTGCCGGGCAAGATGCACGGCTGCGGCCACGATATGCACACGGCAATGATGCTGGGTGCTGCCCAGCTGCT
CAAGGAGCACGAGGACGAGATCGAGGGCACCGTCAAGCTGGAGTTCCAGCCCGCCGAGGAGATCTTCCAGGGCTCGCCCG
ATATGATCGCCAACGGCCTGCTGGAAAACCCCAGCGTGGATGCGGCAGTCATGTTCCATGTGCTGGGCGGAATGCCCATT
CCCGCCGGTGTGGTGCTGGTGCCTGCCTGCGGCGGCATCACCATGGCAAGCTGTGAGCAGTATCACATCATCGTCCACGG
CAAGGGCGGCCACGGTTCCATGCCGGAAAAGTGCATCGACCCCATCACGGCGGCGGCACACATCCACATTGCCCTGCAGG
AGATCAACAGCCGGGAGCTGGATGCCCACAGCTTTGGCGTGTTCACCACCGGCCGCTTCCAGGCAGGCGCGGCCTCCAAT
GTCATCCCGGACAGCGCGGAGATGTGGGGCACCATCCGCACCACCGACCCCGAGGGCGCAGTGACGGAGCTGCTGCACAA
GCGGATGACCGAGATCGTGCAGGGGGTGGCTACGGCTTACCGCTGCACCGCCGAGATCACCTTCAGTGATTACTGTCCCT
GCATGGTGGTGGACAAGGAGCTTGCCGGCAACGCCCTGACCTATATGGGTGAGCTGCTGGGCAAGGGTGCAATGGATATG
ACCCCGATGACCGGCGGCAAGCCCGGCGGCGGCAGCGAGGATTTCGCGTTCGTCAGCCATGAGGTGCCCACCGTGAGCAT
GTTCCTGACGGCGGGCAACGCCAACGAGGGCTACACCTACGGCCAGCATCACCCCAAGGTGAAGTTTGATGACAGCGTCC
TCTTTGAGGGCAGCGCGGCCTACGCCTATATGGCCCTGCGCTGGCTGCAGGAGCACAAGTGATCGGATAAAAACAAAGAC
CTCCTCTGGAAAACGGCCAGAGGAGGTCTTTCTATATTATGGGCAAAAAGGCCGAGCAACGGAAAAGCCTTTGCCTTATG
AATCTGTCTTGTCTGCCTGCTCGATCAGGCTTCCAGGAACACTTTGCGCAGGGAGGTGTTGGTCTCCACGATCTTCACCA
GCAGCACGCCCAGCACGGTGCAGCTGATGAGCTCACCGATGCCGACGGAGATGCCGTTGGTGATGCAGGCCAGCCACAGC
GGAGCGGAGGAAGAGGGATCGGGGAACATGACGGCGATCTCAATGCCGATGATGACCGCATTGAAGAGCACGGGCGGCAG
GGAAGGCACGATGGCCAGACCCTTGAAGCGGACGTTCCGCAGTTTGTAAGTCACAACACAGGCCAGCAGGGTGGCCAGGG
TGCCAAAGATAACATCTACAATGGTGGAGCCCAGCAGGTTTGCCAGGAAGCAGCCCAGCACCACGCCAACGATGTACTCG
GCACCGAACACGGGCAGCAGGCAGAGGGCCTCGGCAACACGCACCTGCACCGCACCGTAGGAGAACGGCTGCAGCGCCAT
GCAGAGCACCACATAGAGAGCTGCGACCACAGCGCAGCGGGCCAGTTTGCGGACAGTAAAATTCTGATTCATAACAATAC
TCCGGCGGATGAATTTTGACCGCACAGGGACCGCCAGCCCTATGGGTTTGGCCCGGCATGGTTCGAGACACGCCGGGGAG
CCTAAAATCCTAAGTTGCTCTTTCAGGTTGCCGCGCAAAAGCACAGCAAAAGGGAGTATAGCATAAATTGCCGCAAAATG
CAACGGCCTGCAAACAAAAAAGAACTGCCGCGGCGGGCAGTTCTCAGAAAAAACTCAGCGTGCGTGACCAACGTAGACCA
GAGCAATGGTGTCGGGGCCGGTGTTGGCGGAAACAACGCCGCCCAGCGGGAAGGTGATGAGCGGGTCTTTGCCGAACGCC
TTGCGGCAGGCCTTGATCAGATCATCCTTCTGGGGGATGTTGGTGTGGCCGATCATATAATCAAAGTCCTCCACACCCTC
GCTGCGCTTTTTGGCCAGTTCCACCATGGCGGGCACGACCTTGTCATCGCCGCGCACCTTGGCCTCCACCTTGGTCTTTC
CGTCGATCAGGGTGATGATGGGGCGGATGCCCATCAGCTCGCCCATGACAGCGGCGGCGGCAGAGATGCGGCCGCTCTTC
TTCATCTGCTTCAGGCTGTAAGGTCCGAGGACGATCTCCATCTTGTCCATCTGGGCCTCGAACTCCTGAATGACGTGGCT
GATCTCCGCACCATTCTGCAGCTTGCGCGCCATCTCACAGACATACCAGCCAAAGGGCATGGAGTAGGTGTGCGGGTCCA
GCAGGTGGATCCGCAGGTGGTGCTCCGGGCGCTCCTCCCGCAGCATCCCCTGGGCCATCACGGCGTTGTTGTAGGTGGAG
GAGCCGCTGCGGTTGATGGGCACATGGATCACATCGGTGTAGCCCTCGTCCACATACTGGCAGTACTTTTCGCAGAACTG
GATGGGGGTGATGGCAGCCGTGGAGGGAATGCCCTTGGCGGCGCGCATCTTTTCGTAGAACTCCTCATTGGTGCAGCTCT
CACGCTCGATATAGTCTACATCATCCAGCAGGATGTGAAAGCTCATAATATCAATGCCGTACTTCTCGGCCAGCTCCTGC
GGGATATCGCAGGAGGAATCGGTCAGGATCGCGATCTTGCTCATAATGTCCCTCATTTCCATTCGTATTCTCGCAGGCGG
CCATGGTCCAGCAGCTCCGGAAAATCCCACTGGCGCAGGACCTCGTACACACCCACAGCCACACTATTGGAAAGGTTCAG
GCTGCGGCAGGTATCCCGCATGGGCATCCGGATGCAATGCTCCTGGTTGGCCGCCAGCAATGCCTCAGGCAGGCCGGCAT
CCTCCCGCCCGAACACGAGATAGGCCCCGTCCGGGTACTGGATGTCGGTGTAGCGCTGGGGCGCTTTGGTGGTAAAGTAG
TAGAACGGGCCTTTGTTCCGGGCAAAGAAATCCTCCAGCCCATCATAGTAATTGATGTCGAGGTAGTGCCAGTAGTCCAG
TCCGGCATGCTTGAGCTTTTTGTCATCGATGGCAAAGCCCATGGGCCCCACCAGATGCAGGCGGCAGGCCGTGCAGGCAC
AGGTGCGGGCCACGTTGCCGGTGTTCTGGGGGATGCGGGGCTCTACCAGAACGATGTTCAGGGTCGGTTTTTCGCTCATG
GCGGCCTCCTCAGTCATTCCAGCTCACCGGGCAGAGCCGGGGCAGCAGGGGCTCGAACCAGACACCGTACCGGGTGTCCT
GATCGGCGGGGGTCTGCTGAATGGCCAGCGAGACGAACTCGGCGGCGTTGTCGGCAGCGGCGCTCAGGGCGTTGCCCTGG
ATCAGCGAGCCAATGAGCACGGCACCGTACAGGTCACCTGTGCCCGGGAAGCTGCGGCTGATGTGCAGTTTTTTGATGAC
GAAGCGCTCGCGGCCGGAGCCTGCGCAGCCGATGTACTTGCCCAGTGCGAGGCCGGTGACCACCGCGCTGGGGGCCAGCG
TCAGCAGCTCGTCGGCCAGCGCCTGAGCGGAAGCGTCATCGAATGCGTCGGTCTGGAGCTCCCGCTCCAGCAGCAGGGCG
GCCTCGGTGGCGTTGGGCAGGATCAGGTCTGCCCGGCGGCAGAGCCCGCGCATCCGGTCGATGAGAGCCGGGGTCACTGT
GGAGTAGGCCTTGCCGTTGTCCCCCATCACAGGGTCCACCACCTTGCGGGCAGCAGGCCAGAGATCGAACGCCTTTTCGG
CCAGCGCCACCTGCTCCTCGCCGCCTAAGTAGCCGGTGTAGATACAGTCAAACTCCACACCCAGCTCCCGGTAGTGCTTC
AGAGCGGCCAGCCCGTAGGCGGCACCGTCCAGCCGTGCCGGTGTGCCCAGACCGCCCGTGTGGGTGGAGAGCACCACAGT
GGGCAGGGCCACAGGCTGGCAGCCCATAACGGACAGCACCGGCAGGATGACCGCCAGGCTGCACCGGCCCATGCCGGAGA
GGTCGTGAATGCAGAGAATTTTTTTCGGTTCAGTCGGTTTCAACAAAAAGGATCCTCCTTTGCGCCATCCACGGGCCGCA
CAGGGCCCAGTTTCTCAGCGTATGATACAGTATACCACATTTTGCGGGACAAAAAAAGCGCATACCGGATTCTTTACAGG
AAATACTAGCCACAGCGGCAAAAAATCACACAGCGGAAAGGAGAGAGCCACATGAAAAACACAAATCGTCAGCCTTCCTC
CGGCAGTGTTCTGCTGGGCATGGCGGCAGGCGCGGCCCTGGGGGCCGTGGGCACCATGGCAATGGCACAGAACCAGCGGC
AGGTCAAGCGCACCGCACGCAAGCTGGCCAAGGGCGCGGAACGCGCCATGAGCCAGCTGGACACCATGGTCACGGATCTC
GTGGAGCGCAGGATGGATCTGTGAGGGCAAACAAAAAGGCAGGGCCCGCGGGCTCTGCCTTTTTGCTTGCCATTTACTTC
TGGTTCCAGATACACATCCGGGCGCTGGTGTTGATCTCGCCCAGGACCTGCAGGTCCATCTGAATGTTGCAGGTCACAAG
GACCGATTTGTTCACATCGCTGCCGGTGAGTACCGAGGCGGGCAGGTTCTTGATGGTGAGCACCGCCGTGGCCTTGTTGA
AATCACCGGTCAGGGTGCCGTCGTAGGTCACATCGCCGATGGTCAGGCCGGACAGATAGCCGGTGACACCCAGCTTGGAT
ACCTGCATGACCGGCAGGGTCAGGGTGTAAGTGCCGTTGGCCTGCCGGGTGAGGGTGGCGGTGCGATCGGGATCGATGCC
GCTGTTGGCCATGGATTCCTTATCAGAGCGTTCCTTCCAGAATTTCACACCGACATTCTGGCTGCTGGCGGCACCGGCAC
TGACAGCCAGCACCAACAGCAGCACCAGCGAGATCAGCGCTGCGCCGGAGCGTTTGAATGTATTTTTCATAAAGATCAAC
CTTTCCTGGCCGCGCGTGTGCGGCCTGCTCTGGTGTCCTGTTGGGGCAGGACACAGGGTTTGTCAACGCTAAAATATCAC
GCCAGCGATAACATGTCAATCTGCTTCGTGAGCTTTTCACAAAAAAGTTTCACTTATGAAATTAAAAAGTAGAAAAAATA
TCCGCTCCCCTGTGCGGGAAGCGGATATTGTAAAACCTCTCAGGCTCTTTGCGCCAGCTCCCGTAATAGGGGAGGCAAGC
CGCAGGTGACGGAGAGATTACAGTTCAAAATTGGGGTCGTCCTTCAGAACGTGGATCTCGCTCATATAGGGGCTCTGCTC
AGGGTCAGTGAAGGGAGCTTCCTTCATATACTTGTTCAGCTGGATGGCGGTGCGTGCGGGGTCGGCAATGGTGCCTGCGC
CGCCGATGCAGCCGCCGGGGCAGCCCATGCCCTCCAGCAGGTAGCCGTTATACTTGCCGGCCTTGGCCAGCATCAGCAGC
TTCTTGCAGTCGGCCAGACCCTGTGCGGATGCGATCTTGACCTCCATATCGGGGTGCCATTCCTTGATCTTGTTGGCAAC
GGCATTGGCAACGCCGCCGGACTGTGCAAAGCCGCGGCCTGCAGCAGAGGCGGAGCAGAGTGCTGCCTCGTTCTCATCCA
CTTCCAGCAGATCGATGTCCAGATCCTTGCCCTCGATGATACCGGCCAGCTCCTCAAAGGTCAGCACAAAGTCCACGTCA
GAGCGGACCGTGCGGCGGGAAGCCTCCAGCTTCTTGGCGGCGCAGGGGCCGATGAAGCACATGCGGGCGGTGGGGTCTTT
CTGCTTCATCATGCGGGCGGTGAACACCATGGGGGTCATGGTCATGGAGATGTTCTTGGCCAGAGCGGGGAAGGCGGTCT
TTGCCATCATGCTCCATGCGGGGCAGCAGGAGGTGGCCATGAAGTCCAGCTTCTCGGGCACTTCCTCCAGGAAGTCGTGG
GCCTCGTCCACGGTGCACAGGTCGGCACCGATGGCGACCTCCACGACATCGTAGAAGCCAATGGCCTTCAGGGCAGCCTT
CAGCTTGCCGGCAGAAGCCAGAGAGGGGAACTGGTTGACGAAGGCGGGAGCAACCAGAGCGTAGATGCGGTCGCCGCGGT
TGAAGCCCTGGATCAGCTGGTAGATCTGGCCCTTGTCGGCAATAGCGCCGAAGGGGCAGTTCACCAGACACTGACCGCAG
GATACACACTTGCTGTAATCGATCTCGGCACGGCCCAGCTCGTCAGAGTGGATCGCACCCATGCCGCAGGCAGCGGCGCA
GGGACGCTCGGTCTTGACGATGGCATTGTAGGGGCAGACAGTGGCACAGCGGCCGCACTTGATGCACTTTTCCTGATCGA
TGGTGGAACGGCCGCTCTCCCAGGTGATGGCCTTCTTGGGGCAGACTTCCATACAGGGGTGGGCCAGACAGCCCTGGCAC
AGGTCAGAGACCTTGACCAGCTTCTCGGGGCAGCGGTTGCAGGCGAACTTGATCACGTTCACCAGCGGGGGATCATAGTA
CTTATCGGCAATGGAAGCATCCTCCAGGCCGGAGACCACACTGTTGTGCTCATCCATGCGGCGGGTGGGCAGGCCCATGG
CCAGACGGACACGCTCCTCGACGATGGCGCGCTCCAGGAAGATGTCCTTGCGCAGCTTGCCTTCCTCACCGGGGATGATG
GTGTAGGGGATCTTGCGCATCAGGTGGTTGGCCTGCTCGCCCTTGACGTTGGCGTAAGCCATGCGGGCAACCTCGGTAAA
CACCTGACGGCGGATCTGAATGACTGTGGTATTGATTCCTCTAAAACTCATTCCAATCTCTCCTTGTTCAGAAACAGAAA
ACATCCCGCTGCCGCACTGGACTGCTGCAGGCGGAATTTGCTTTGCTCCGGGCCGGCTGGTACCGCACCGCTGCAACCGG
CGCTCCGTCCCAGATATCCAGTTTCATTTTAACATAAACGGGCCTGCGTGAAAAGAGAAAATTTCAAATATGTTAAAGAA
TTAGCAAATAGTACAGGACGCACAAGATTTAACGAAGTTTTTTAGCAGAGTGCTGCACGGACGCGCTCGCCATCGTACTC
GCCCAGCCTGACGTGAACGATCTCGCCGCTCTTGTGGCCGGGGGCAGAGACCACCACCGGGATGTACAGCCGGGTGTAGC
CTGTGAACAGCGTCTCGGAGAGGGGTGTTTCCAGCAGGACCTCGTCCTCGGTGCCGACATGAGCGGCCAGCACCTCCCGG
CGGACCTCCTCGGCCAGCGCGTTCATCTCGCGGCTGCGGGCCTGCTTCTCCCGCTCGTGCACCTGAGCCGGAAAATCATA
AGCCGGGGTGCCGCTGCGGCGGGAGTAGGGGAACACATGGACTTTCAGGAAGCCGATCTTCTTGAGGAAGGCACAGCTTT
CCTCAAAGTCGGCCTGGGTCTCACCGGGGAAGCCGCAGATGCAGTCGGTGGTAAAGCTGACAGGGCGCTCCCCATAGGCG
GCGCGGATCTGGTCCACCACCTGGGCGTACTGCTCCGCGGTGTAGACCCGGCGCATCCGGCGCAGGGTGGAGGTGCAGCC
GCTCTGCAGGCTGAGGTGGAACTGGGGGCAGAGCTTTTCCACCGCTGCCAGCCGGGTGATGAACTCCGGGGTCAGCATGT
CGGGGTCCAGGCTGCCCAGACGGATCCGCTCGATGCCCTCCACCTGAGCGCATTTTTCCACCAGCTCCACCAGATTGGTC
CCGGTGTCCAGACCGTAGCTGGGCAGGGAAATGGCGCTGAGCACGACCTCGCGGTAGCCGGAGGCGGCCAGCTGGCGCAG
CTCCTTCAGGATGCTGTCCTCGGCGCGGCTGCGCACCGGGCCGCGGGCGCGGGGGATGACGCAGTAGGCACACTGGCGGT
TGCAGCCATCCTCCACCTTGATAAACGCACGGGTGTGGGTCTCGAACCGCTCCACGGGCAGCTCCTCAAACAGCTCGCCC
CGCTGGTGGGGCGTAACGGCAACGATGCGCTCGTGGCCGTCCAGCAGCTTGAGCACATTGTCCAGGATGGCTTTGCGGTC
TCCGTTGCCGCAGACGAGGTCAGCCTCCATGAACTGGGCAGCCTCCTCGGGGAAAGCCTGAGGATAGCAGCCGGTGAGCA
CGGTCACGGCACCGGGATTTTCGCGCTTGGCGCGGCGCAGCCACTTGCGGCTCTTCTGGTCGCCAAAGTTGGTCACGGTG
CAGCTGTTCACCACAAAAACATCCGCTTCTTCGCCCTCCGGCACGATGGTGAAGCCAGCGCCCCGGAACATCTGCTCCAG
CGCGCCGGTCTCGTTCAGGTTGACCTTGCAGCCAAGGGTATAAAAACAAACTCGCATAAAGATCCTCTCAGATGAACGGC
CTCACCCTCTCCGTCAGCGCTGACGCGCTGCCACCTCTCCCGAAGGGCGAGGCTTTGGCAATCCATGCAAAGTTACTGGT
TTTGTCAAAAGCTCTCCCTTTGGGAGAGCTGGACGCGAAGCGGCCTGAGAGGGTGAGCCAGCTAAAGTGTTTATAAACTC
TCCTATTATAGCAGATTTTCATCCCGTAGAAAAGGGCATTGACCCCTCTTTTTTTGCATAGAATGCAACCAGAGACTTTA
CGCGGGGAGGTACGAGGAATGGAACGGAGAAATTTGGCCCTGCTCTGCGCGGGGGTGCTCTGCTTCTGGCTGTTTGCGCT
GGCTGTGGGTACGGCACAGGGGGCCGGGCTGCGGGTGGCCATTGGGGGAACGGGACCGGCAGTGCAGGCGGATGCTCCGG
CGGTGCTGGCGGCGGCTCCGGCCAACAGCGGGCTGCAGCTGGAATGCCGGGCGGCAATCCTCATGGAGCCGGAGACGGGC
CGGGTGCTCTACGAGAAAGCACCGGATGAGCGGATGCCCATTGCTTCCATCACCAAGCTGATGACCCTGCTGCTGACCTT
TGAGGCCATCCGCGGTGGAAAACTGACCCTCGATACCCCCGTGCCGGTGAGCGAACACGCCTACCACATGGGCGGCAGCC
AGATCTGGCTGGAGCCTGGGGAGCAGTTCACGCTGGACGAGATGTTGCGGGCCATCTGCGTTTCCTCGGCCAACGATGCC
GCTGTGGCAGTGGCCGAGCTGGTGGGCGGCAGCGAGCCGGTGTTCGTGGAACAGATGAACGCCCGGGCGGCGGAGCTGGG
GATGACCAACACCACCTTCCGGAACGCCTGCGGGCTGGACACCGAGGGCCATCTCTCCACGGCGCGGGATGTTGCCATCC
TGAGCCGGTACCTTCTCAATACCTGCCCGGAGCTGCTGCACTATACCGGCATCTGGACGGACAGCCTGCGGAACGGCCAG
ACCCAGCTGGTGAACACCAACAAGCTCCTGCGCCGGTACAGCGGCATCACCGGGCTCAAAACCGGCACCACCAGCGGGGC
GGGGGTCTGCATCAGCGCCAGCGCCACCCGGGACGGCCTGACCCTGATCGCCGTGGTGCTGGGGTCACCCTCCAGCGCCG
ACCGGTTCCACTCCGCCACCACCCTGCTGGACTACGGTTTTGCCAACTATGCCGCCGCCCCGCTGCCCACCCTGCCGGAG
CGCCCGCTGGAATTGGCCGTAAAGGGCAGCGCCGAGGACAGCGTGCCGCTGGATTACGCCGCCCTGCCCGAGACGATCCT
GATAGAGAAGGGAACGGCCTCTGCCCTGCGGGCTGAGCTGACCCTGCCCGAGGCGCTGGAAGCCCCCGTGGAAAAGGGGC
AGACAGTGGGAAAGGTGAGCATTTTTCAGGATGATACCTTATTGAATGAATACGAAGTAAAAGCGGCTGCGGATGCCCCG
CTGCTGACCTTTGGCGGCGCGCTGGAGCTGCTGTGGCAGTGCCTGCTGGGAGCATAGCGGGCAAAAGAAACACATCACCG
AATAAAAGCGGTTAGCAGGAACAAAGCAGCGTTGGCGGGCCTGAACAAAAGATGTCAGGACAGCCAAAAGAACACTATTA
AAATTGTATGAAATCCGGGGATTTTGGCCTTGACTTTGCACGATTGGAACGGTACACTTATACTAACAAAACCCTCAGGG
AGCACGTCCCGTAAAAACGTTTGGAGGTTCTGATAGAATGAGCGTCGTTCTGAATACAAAGCACCTCTCCAGTTTTATCA
ACGAAGAGGAATATAAGGCCATTTATCCTCAGGTGGAAGCGGCTCACAACCAGCTGGAAGCCAAGAATGGCCCCGGCAAT
GATTTCCTGGGCTGGATGTACCTGCCCCGCGATTACGACAAGGAAGAGTTTGCCCGCATCAAGGAAGCTGCCAAGAAGAT
CCGTGAGGACTCCGAGGTGCTGGTGGTTGCCGGCATCGGCGGCAGCTATCTGGGCGCCCGCGCTGTGATCGAGGCCGTCA
AGGGCCTGTACCACAACGAGCTGGAGGATGGTCCCAAGATCTACTTCTGCGGCAACAGCATCAGCCCCAGCTATCTGAAT
GATATCATTGCTCTGTGCAAGGGCAAGAAGTTCTCCATCAATGTCATCTCCAAGTCCGGTACCACCACCGAGACCAGCCT
GGCGTTCCGCGTTCTGCGCAAGCTGCTGGAGGATGAGATGGGTGTTGAGGAAGCCAACAAGCGCATCTATGCCACTACGG
ACCGTGCCAAAGGCACCCTGAAGCAGCTGGCTGACGCGCAGGGCTGGCCCACCTTCGTGGTTCCTGACGATGTGGGCGGC
CGCTACTCCGTTCTCTCCGCTGTGGGCCTGCTGCCCATCGCTGCCGCCGGGATCAGCATCGACGAGCTGATGAAGGGCGC
AGCCGATGCCATGGAGCGCTTCTCCGTGCTGAGCCCGGACAACGACGCTTACAAGTATGCCGCCATCCGCAACATCCTGT
ACCGCAAGGGCAATGCTGTTGAGATCCTGGAGTGCTACGAGCCCAACTTCACCCTGATGAACGAGTGGTATAAGCAGCTG
TTCGGCGAGAGCGAGGGCAAGGACAACAAGGGCCTGTTCCCCGCAAGCTGCATCTTCTCCACTGACCTGCACTCCATGGG
CCAGTTCATCCAGGAAGGCTCCCGCATCATGTTCGAGACCATCGTGGATGTCAAAAAGCCTGCGCAGGATCTGTTCATCG
AAGAGCTGAAGGGCAACTTCGACGGCCTGAACTTCCTGGCGGACCAGAATATGAGCGTGGTCAACCGCAAGGCCATGGAG
GGTACCATCCTTGCCCACACCGACGGCGGCGTGCCTGAGGTGCTGATCGAGGTGGACGACCTGACTGCTTATAATGTAGG
CTACCTCATCTACTTCTTCTGGCGTGCCTGTGCATGCAGCGGCTACCTGCTGAGCGTGAACCCCTTCAACCAGCCGGGTG
TCGAGAGCTACAAGAAGAACATGTTCGCTCTGCTGGGCAAGCCGGGTTACGAGAACCTGACCGCCGAGCTGGAAGCAAAG
TTGAAGTAAGCAGGAAACAAAAATGATCTCCCGCCGCAAGGCGTGGAAAATACAGGAGGACAGAACTATGATTAAACTGA
TTGTTGGTACCAAGGGCTCCGGCAAGACCAAGGCAATGATCGACCAGATCAATGACGCGGTCAAGACCTCCAAGGGCAAC
GTCGTCGTCGTGGAAAAAGGCATGAAGCTGACTTACGACATCGCCCCCGCTGCACGTCTGATCGATCTGGATGAGTATAA
GATCGCCGGCGGCGAGATGCTGTACGGCTTTGTTGCCGGCCTGATGGCAAGCAACTACGATATCACCGACCTGTACATCG
ACGGCATCCTGAAGGTGCTGGATCACGATATCAACCGTCTGGGCGCTGTGCTGGACGAGATGGCCGCCATTGCAGGCGAT
TCCGTCAAGGTCACTGTTACTGTCAGTGCTGACGAGGCTGCTCTGCCTCACGACGTGAAAAAGTACCTGTAATTTTCTGA
ACTGAGCGCATTCCAACGGGCAGGAAACCGGAAAATCAAAATTTTTTCGGTTTTCTGCCTGTTTTGGTGTTGACAAAGGT
TGGCTTTGGCGCTATACTAACAAAGCAGCCTTTTATGAGGTGTACTATGCAATTTGACCTGAGAAAGTTTATCGCAACCG
GCACACAGCCTTACCATGCAGAGTTTCCCTGTGATTTGTCTGCACGGGACTTTGCCGGTGCAAGGATCGAACAGCCCGTG
ACGGCCAGCTTTACCGCTGAGTCGGACGGCGACGAGGTCCGGATGACACTGCGGGCAAAAGCATTGGTGCACGGAGAGTG
CGCCCGCTGTCTGGACCCGGTTGAGCGGGAAGAGACAGTTGAAGCGGAGTGGACAGCAAAGGAGCGGGATCTGGATGACC
CGGATTTCGAGCTTCCGCTGGACGAAAAAGGACATCTGGATGTGGATGAATGGCTTGCCCAGGAGTTTATGTTCCAGATC
CCCACGGTGCTGCTTTGCAGCGCCGACTGCCCGGGGCTATGCCCCCGGTGCGGCAAGAAGAGGGCAGAGTGTACCTGCCC
GCCGGAGGAAGACAAAGCCGCTCCTGTTGACGCAAGGCTCGCAATCCTCAAATCACTGCTGAACTGAGAAACCCATCAAG
GAGGTGCAAAAATATGGCAGTACCTAAGAGACATCTTTCCAAGGCCCGCCGCGACAAGCGTCGCAGCAATGTTTGGAAGC
TGGAGGCCCCCGCACTGGTCAAGTGCAGCAACTGCGGCTCTCTGAAGCTCCCCCACCAGGCATGTGGCAACTGCGGTTAC
TACAAGGGCGAGGAAGTCATCAAGAAGGCCTAATTTGCGCAAAATTGGTGGCACATTGGTGTTATGTTGAGAAGGGGATG
GCGCAATGCCTTCCCCTTCTTTCTTTGTCTGGAGGTGAAATGCAATGGCGATCAAGATCGACCGCATCGATGCGGGCAGT
GAAGCCGAGGCACTGGGCCTGCAGCCCGGCGATGAGCTGCTGAGCGTGGATGAAAATGAGCTGAACGATACGCTGGACTA
TGATTTTTATACCGACAGCAGCAGCTTTCACCTGAAGGCAAAGGTTGCCGATGGCATCCGGGAGTGGGATGTCCGGCGCG
CGGAGCGCGGCCCCTTTGGCTGCGATTTCTCCACCTATCTGGGCGACCAGAAGCATTCCTGCTCCAACCACTGCATGTTC
TGCTTCATCGACCAGCTGCCCCCCGGTATGCGCGAGAGCCTGTATTTCAAGGATGATGACGAGCGGCTGAGCTTTCTGTT
CGGCAACTACATCACCATGACCAATATGCAGGATCACGAGATCGACCGCATCATCAAGATGCACATCTCGCCCATCAACA
TTTCGGTGCACACCACCAACCCCCAGCTCCGTGTCCGGATGCTGGCCAACAAGCGGGGCGGCGAGGTGCTCAAGTACCTG
CCCCGTCTGGTGGAGGGCGGCATCGCCGTCAACTGTCAGCTGGTGCTCTGCCGGGGCATCAACGATGGCGAAGAGCTTCG
CCGCACCCTGGGCGACCTGCTGGAGCTGACCCCCATGGTGCAGAGCATTGCCGCTGTGCCCTGCGGTGTGACGGATTACC
GCCAGAATCTGTTCAAGCAGACCCCCTATGATGCCGAGACCAGCGCCGCTGTCATCGACATCATGGAGGAGTTTGGCGAT
GAGTGCAAGCGCCGCCACGGCAAGCGCATTATCTACCCCAGCGATGAGTGGTATCTCAAGGCGAGGCGGCCCATCCCCTC
GGCGGAGTTCTATGAGGACTTTGACCAGCTGGAAAACGGCGTGGGCATGATGCGCCTGTTCGAGGATGAATTCCGGGCAG
AGCTGGACAGGCCCCACCGCATCTACGGCACCAAGCAGATCGATGTGGTCACCGGTACCATGGCAGGCCCCCTCATCACT
GAGCTGATGGACGAGCTCCACCGCCAGTACCCCATGATCGATGTAAAAGTTCACGTTGTCAAGAATAATTTCTTTGGCGG
CAACGTGGGCGTGGCGGGGCTTGTCACCGCCACCGATATCATTGCCCAGTGTGAGGGAAAGCTGAAAAGCGGCACCCTGG
GCATCCCCGCTGTCATGCTGCGGGAAGAAAAAGATACGTTCCTCGATGATATGACCATTGCCCAGCTGGGCGAACGGCTG
GGGGTCAAGGTCGAGGTGCTGCCGGTGGGCGGCGGCGATGAGGCAAAAGCCCTGCTCCGCACCGGCCTGCATATTTCGAG
AAGAAGAGCATAACGAAAGGAGGAACCCCCTATGAGCAAACCCATCGTAGCAGTGGTTGGCCGCCCCAATGTGGGCAAGT
CCACCCTGTTCAATAAGCTCTGCGGCCAGCGGCTGGCCATCGTGGAGGATACCCCGGGCATCACCCGCGACCGCATTTTT
GCAAACTGCGAGTGGAGCGGCCACGAGTTCATGCTGGTGGACACCGGCGGCATCGAGCCCAAGGCGACCGAGGGTATTCT
GGCCCACATGCGTGAGCAGGCAGAAATCGCCATTGACACCGCTGACTGCATCATCATGGTGGTGGATGTCCGCGACGGCC
TGACCGCCGCCGACGAGGAAGTGGCCCACATGCTGCGCCGCAGCCACAAGCCCATCATTCTGGCTGTCAACAAGTGCGAT
AAGACCGGCGAGGCCCCCATGGAGCTCTACGAGTTCTATAACCTGGGCTTTGACGAGGTGCTGCCCATCTCGTCCGTGCA
CGGTCACGGCACCGGCGACCTGCTGGACGCGGTCTGCGCCCATCTCGATTTCAGCGAGACCGTGGTGGAGGAGGACCGCA
TCCCCGTTGCCATCATCGGCCGCCCCAACGTGGGCAAATCCAGCCTGACCAACCGCATTCTGGGCGAGAACCGGATGATC
GTTGCCAACGAGGCCGGTACCACCCGTGATGCCATTGACACCCCCGTGGACAACGCCTATGGCAAGTTCATCTTTACCGA
TACCGCCGGTCTGCGCAAGCGCAGCAACATCTCTGACGGCCTTGAGCGCTATATGGTCGTGCGCGCGCTGGCCGCTGTGG
AGCGCAGCCGCGTGGCCCTGATCCTGGTGGATGCCACCGTTGGCTTTACCGAGCAGGACAGCAAGGTGGCCGGTTATGCC
CACGAGCAGGGCAAGGCCTGCATCATCGTTGTCAACAAGTGGGATGCTGTGGAGGGCAAGGAGACCAACACCATGGAGCA
TCAGCGCCGGGATTACGCCGATTGCTTCAGCTTCATGGGATATGCGCCCATCATCTTCATTTCGGCCCAGACCGGCTATA
ACGTGAACAAGCTGATGCAGCTGATCCGTGACGTGGATGCCCAGAACGGTGCCCGCGTGCCCACCGGTGTCCTGAACGAG
ATGCTGGCCCGCGCTACCGCCCGGATGCAGCCGCCCAGTGACAAGGGCCGCCGCTTGAAGATCTTCTACCTGACCCAGGC
TTCCACCCGTCCCCCGACGTTTGTGGCCTTCGTCAACTCCAAGCAGCTGTTCCATTTCAGCTATCAGCGGTATCTGATCA
ACCAGATCCGGGAGAACTTTGGTCTGGAACACACGCCCATCCGCCTGGTGATCCGTGAGCGCGGCACCGGCAGCGTCGGC
GCAAAAGATGTGTAACAGGGGAGGCGGCTGTTGATGATGACCTTCTTCATCGTTCTGGCTGCCGCTGCGCAGGCTTACCT
GCTGGGCAGCGTGGACACCGGCATCCTGGTCAGCAAGTACCTGTACCACGATGATGTCCGCAATCACGGCAGCGGTGCGG
CCGGTATGACCAACATGCTGCGCACTTTTGGCAAAAAGGCAGCGGCGCTCACCGCCGCAGGCGACGTGCTGAAAGGCGTT
GCAGCTGTCTGCATCGGCCGCTGGCTCTTCGGGTTCCTGCCCGCAGATGCCGCCGTTTCGCCCTATCTGGGCGTGTATCT
GACCGCCATTCTGGCCGTGGTGGGCCACACCAAGCCCATCTATTTCGGCTTCAAGGGCGGCAAGGGCGTGCTGGTGGCGG
GAGGTGCCATCCTGGCGATTCAGCCCATCCTCCTGCCATTGCTGACCGTCGTTTTTCTGCTCTGCCTTGTGCCCACCGGC
ATGGTGTCGCTGGGCAGCATTGCAATGGCGGCATCCTATCCGGTGCTGACCCTCATCTACGGCCTGCTCAAGGGCTTCGC
CGCTGACGACCTCATCGTCTGCGTGGTGGGAGCTGCCATCATGGGCGGCATGGTCATCTGGATGCACCGGGCCAATATCC
AGCGCATCCGTGAGGGCAAAGAGTACCGCTTTGGTTCCAAGCACAAGCAGTAACCGGAACAAAAATAACAGCGCATCCTT
CGGGCAGAGCCTGCCTGCGGGATGCGCTGTTTTGCGTGGAGGGGGCTGTGCCCGGTCGATGTGCCTGCACGGTCCAGTTT
ACTGAAAAAACTTTGCAAAAAAGGTTGACAAAGGGCGGTGCAGCTGGTATAATAACACACGTCGCAGGACACAAACTGAA
TATGTGGGGGATTAGCTCAGCTGGGAGAGCGCTTGCATGGCATGCAAGAGGTCAGCGGTTCGATCCCGCTATTCTCCACC
AAAAAAGCACTGTACTTCGTAGGAAGTATGGTGCTTTTCTTTTTCTCAGTCGCAAAAAATGGGGGCTGCACTGCCTTGCC
TGCATCGTTTTCAGACGTTTTGCAGGCGGTTCAGTGCAGCCCCCGAGTCATTGGTGCTTCGGCAGGTCAGAAGGTGCCGG
TTCAGCTGACGATCTCCAGCATCTGATCGAACACCTCTTCCATCTGCCGCACCAGCGTGAACTGGGTGCGAGCGCGGTCA
AGGTTGTGGTCGGGTCGGGCGGTGTGGAAATAGTGGTCGCCCTCCAGATAGTCGGTCAGAAAGCGGATGCCGCACTCCAG
CGTCATCAGCTTGGCACCCCAGGCAAGGCTCTTTTTCTCCGCAGGGCTCATGGAAGCCCCGGCAGTGGAGAGATACCCCT
TGGCGAACACCTCGTACAGGTGCAGGTCAAAGTGGACCTTGCTCTGGTCGGGCTCGTCCTCGGCGCAGTCGTTGGCACCG
GTGCGGATGGAGTCGCCGAAATCGTAGGCCGACAGACCCGGCATCACGGTGTCAAGGTCAATGACACAGATGCCTTTTCC
GGTGGCGGCATCGATCAGGACGTTGTTGATCTTGGTGTCGTTGTGGGTGACACGCAGCGGGATCTCACCAGCCGCCAGCA
GATCCAGCAGGGTGTGGCAGTCTTTTTCCCGCGCATGGATGAAGGCGACCTCCGGTGCAATGTCCTTGGCACGGCCCAGC
GCATCGGCGGCAAGGGCTTTTTCAAAGTTTGCATAGCGGTTGGGCGTGTCGTGGAAGCGTGCAATGGTTTCGTGGAGGGT
GGAGGCCGGATAATCTGCCAGCTGGTTCTGGAATTTGCCCAGGGTCTCGGCAACAGTGCGGAAGTCGGCCTCGCTGCCCA
CCTGCTGCAGGCAGATGGTATCCTCTACAAAGTCGTAGGCACGCCACGCGCCGCCCTCGGCATCCAGATGGCAGGCCGCG
CCGGACAGGGTGGGGATCACGTTCAGGGTCTCCCGTGCCGGGTCGCCGCCTGCGGCAAGGATCTTCTCCCGCAGATGCCG
GGTCACGCCGCAGACATTCTCCATCAGGCCCACCGGGTCGGTAAAGGTGTCGGTGTTGATGCGCTGTAAGATAAAGCGCT
TGGAGTGGTCCTCCCGCCAGACCACGAAGGTATCGTTGATGTGACCTTCGCCGTAGTGACGGGCATCGCAGACCACAGGC
CCGCCAAAATCAAAGGCATTTGCGGCGGCGCGGAGAATGGGTTCAGTAACAGGTTTCATTTTGAGTTCCTCATTTCTTAT
CCTTCATGCCGTTTGGCAGGTGCAGGGCGTTGTCCCTGCCGCACCTGACGGCGGTATTCGTTGGGGGTCAGGCCTTCCGC
CTTGCGGAAGCACTGCGAAAAGTAGCTGGGGGAGGAAAATCCCATCAGCTCGCTGATCTGCGCCAGGCTGTAACCGGTGT
TGCCCAGCATGTATTTGCTCTCCTCAATGCGGCGGCGGTTCAGATAGGTGATGGGAGAAATGCCGTACGCCTTCTGGAAG
GTATGGGCCAGGTAGTATTTGTTGATGTGGGCAACCTCGGCAAGGGTATCAAGGGAGATTTCCTCCCGGTAGTTGTTGTC
CAGATACCGCTTGATCTCCACGCATTCCCGGTTGTCAGAGCGGGGGGATTCCTCCACCTGCAAAGAGAGGGTGGTGCACC
GCACCAGCCAGATGAGCAGGACTTCCAGCAGGTCCTGGCAGACGGTCTCGCAGCCGTCCAGACTGCGGTCCGCCTCAGCC
AGCAGCATGTGCAGCAGCGTTACCATCCGCTCCCGGTTTTCCCGGCAGTTGAAGATGGCGTAGGTGGAATCGGCTTTGCC
AAACAGGATCTCGATGCCCGAAACGCCCAGTACGATGTATTCCAAAGGCGAGGCGTTCAGGCTCAGCTCGGTGTGCTCCA
CCTGCGGGTTGACGATGACCATATCGTCCGGCTTGACCGGGAACAGCTGCCCGCTGAGCAGAAACTGCCCCTCGCCGCTG
AGGCAGTAGAACAGCTCCGTGCAGGAATGGGTGTGGACCGTGCTGTTCCAGTCGCCGCCGAATCTGCTCTTGCTGATGTA
CAGCAGCCGGAAGGATTCCCGTGGAGCGGGAGCGTGGCGGATATCAAAGCGCTCGGTACTCATAAAAGGCTCCTTTTGAA
GCAGGCACAAAAAATATAAAAATAAAAGCAAGATACTAAAAATAAAATGCGAAAAACGCCGCACTGCTTCGTGCATTTTT
TCTCATTATAGGGGCAAATAAGAAAAAAAGCAAGCCCTGTTTTTTGGCGTGGTAAATACTTTCCTTTACATAGAAAGACG
AAAATATGTCAAATTGGTTACAGGTGGGGAGAATGTACCAAAACAATACTGCAAAATTTAGTGCTTTTGCCGAAGAAAAT
GATAAAAAAGCAATATTTCTAAAAATTGAAACAACAAAGACCTTGTTGAAAACTGCAAAAACCTCTATATTGGAATCACA
AAAAACACAGCCCCTCGGGCAAAACCTGTTTGCTCCGGCTGTGCATGAACGGAACTTTATGATGGAGGACACATTATGAA
ACGCATTTCTCGTCGCAATTTCCTGAAAGTGGCCGGTGTGGGTGCCGCTGCACTGGGTCTGGCTGCCTGCGGCGGTTCTT
CCAGCTCCACAGCTTCCAGCACGGCTTCTTCCGCTGCTGCATCTGCCGCTCCCGCTGAGGACGTGACCATCAAGGTCGCC
GCCATCGAGACCGGCTATGGCGCTGATATGTGGAAGAAGGTCACTGAGGCCTTTACCGCCCAGACCGGCATCAAGGTGGA
GCTGACCACCGACAAGAAGCTGGAGGATGTCATCGGACCTTCCATGCAGGGCGGCGATTACCCCGACGTGATCCACCTGG
CTACCGGCCGTGAGGCTGCCCTGACCGAGCAGTTCATCAAGGGCAACCTGATCGCGGATATCACCGATGTGCTGAGCATG
ACCGTGCCCGGCGAGAGCAAGAAGGTGAGCGAGAAGATCGCAGGCGGCTTTACCGACACCTCCCTGACCAACCCCTACGG
CGACGGCAAGACCTATCTGGCTCCCATGTTCTACAGCCCCTGCGGCCTGTTCTACAACGCCGGTTTCCTGAAGGAAAAGG
GCTGGGACGTGCCCACCACTTGGGACGAGATGTGGGAACTGGGCGACAAGGCTGCCGCTGAGGGCACCTACCTGTTCACC
TACCCCACCACCGGCTACTTTGATGCGTTCTTCTACGCACTGATGTATGCCGCCGGCGGCCCGGAGTTCTTCAACAAGGC
CACCCACTATGAGGAAGGCATCTGGGATACCCCGGAGGCAAAGACCTGCTTTGACATCGTCAACAAGCTGGCTTCCTACA
CCAACCCCATTACCCCCGCACAGGCCAACGATCAGGACTTTACCCAGAACCAGCAGCTGGTGCTGGACAACAAGGCCCTG
TTCATGCCCAACGGCACCTGGATCGTGGGCGAGATGGCCGAGGCTCCCCGTGCGGATGGCTTTGAGTGGGGCATGACCGC
CCTGCCCGCTGTCAAGGCCGGCGGCGACCAGTACAGCTACACCTGGTTCGAGCAGGCATGGATCCCGGCTGGTGCCGAGC
ATCTGGATGCCGCCAAGCAGTTCGTGGCTTACCTGTACAGCGACGAGGCCTGCAAGCTGTTTGCCGAGAGCGGTGCCATC
CAGCCTGTGCTGGGCATCGCCGATGATCTGGAAGGCGACAACAAGATGTTCTACTCCATCTACGACAACGGCGCAAAGGC
CGCTATGGGCAACTTTGCCTCCTTCAGCGCCATCCCCGGCGTGGAGGTCCGCACCGTGTTCTTTGACCCCGTCAACTCTC
TGGTGTCCGGCAGCATGACCGAGCAGCAGTGGATCGACGGAATCAAGTCCGCCAGCGACCAGATGCGTGCCAATATCATC
GAATAATTGAACCCTGCCCAGCGGGGGCGGTTTTGACCGCCTCCGCTTTTTGTGGTTTTCGGGTTCCGATAGAAAGGAGC
GGTTTGTCTATGAGATCTGACAAAAGCCGCAGACGGTTCGTCTTTCTCTGCGTGGCACCGGCCACGATCCTGTTCTTTCT
CTTTATGATCCTGCCCACCCTCAACGTGTTCCGCATGAGCCTGTACGAGCGCGGTGCCTACTCGCCCAACGAGACCTTTG
TGGGCCTGAAGAATTTCCAGCACCTGCTCAAGGACACCCAGTTCATCCGCTCCATGCAGAATATGATCCTGCTGGTGGTA
GTGGTGACCATCGTCACCTTTGCCTTTGCGCTGGTGTTTGCGGCCATCCTGACCCGGGAAAAAATCAAGGGGCAGAATTT
CTTCCGGGTCATCTTCTACATCCCCAACATCCTGTCGGTGGTCGTCATCTCCGGCATCTTCTCGGCCATCTATAAGCCGG
AAAACGGTATGCTGAACAGCATCATCGGCCTGTTCCGGGATATGACAGACCCCATCCTCTGGAAGGGGGAAAAGCTGGTC
ATCCCCTCCATCATCCTCGCCATGGTCTGGCAGGCCGTGGGCTATTACATGGTCATGTATATGGCTTCCATGTCCTCGGT
GCCCGCCAGCCTGTACGAGAGCGCCAATCTGGACGGTGCGGGCCGCCTGACCCAGTTCTTCCAGATCACCATCCCCCTCA
TCTGGACCAACATCCGCACCACCCTGACCTTCTTCATCATCTCCACCATCAACATGGCCTTCCTCTTTGTCAAGGCCATG
ACCAGCGGCGGGCCCAACGGTGCTTCGGATGTGGCGCTGAGCTATATGTACAGCCAGAAGGACGCGGGCCTGTATGGCTA
CAGCATGGCCATTGGCGTGGTCATCTTCCTGTTCTCGTTTGCACTGTCCGCCTGTGTCAACAAGGCCACCGACCGCGATC
CGCTGGAATTCTAAGGAGGGAAGAAGATGCAGAATACCACCGAAAGATCTTCCCGCTCGGCGGAAGGTCTCTACAAGTTC
TTTATCTATTTTGTGCTGGTCCTGCTGGCGGTGATCATCATCGTGCCGGTGGCATGGGTATTCATGGCCTCCATCAAGCA
GAACGCGGAGTTCTACGGCAACCCGTGGGCGCTGCCTGCCGGGTTCTACTGGCAGAACTTTGTCAATGCGTGGAACGGAG
CCAAGATGGGCGAGTATATGCTCAACTCTGTCATCGTGACCGCATTGGCGCTGGTGCTGCTGCTGGTCATTGCGCTGCCT
GCCGCCTACTGCCTGTCCCGCTTCCGGTTCAAGGGCCGCAAACTGCTGAACACCCTGTTTATGGCGGGCCTGTTCATCAA
TGTCAACTACATCGTGGTGCCCATCTTCCTGATGCTGCGGGACGGAGATGTCTGGCTGAAGAGCCACTTTGGCAGCAGCT
TCCTGCTGAACAATCTGGTGGTGCTGGCGGTGGTGTATGCAGCCACAGCCCTGCCTTTTACAATCTATCTGCTTTCGGGC
TATTTTGCCACCCTGCCCCATGATTTTGAGGAGGCTGCCTACATCGACGGTGCAAGCTACTTCTCCACCATGACCCGTAT
CATCTTCCCCATGGCAAAGCCCTCCATCATCACCATCATCCTGTTCAACTTCCTGTCCTTCTGGAATGAGTACATCATTT
CCATGACGCTGATGAGCTCCACCAGCGCGCCCCGCACCCTGCCGGTGGGCCTTTTGAATCTGATGCAGGCCCAGCAGAGC
GCGGCCCAGTACGGCACCATGTATGCCGGTCTGGTGCTGGTGATGCTGCCCACCCTGATCCTGTACATCTGCGTGCAGAA
GCAGCTGACACAGGGCATGACCGTGGGCGGTCTGAAAGGGTAAGGTGACAAACGATGAAAGCATTCTGGAAAAATCATCC
CGCCCTGCGCATGGTGCTGATGCTGGTGCTGTTTGTGCTGTCCATCGCGCTGGTGACAGCAGGCTGGAAAATGACCGGGC
AGCTGGCCGGTCTTGGCATCATGCTTTTGGGGGTGGCGCTGCTGCTGGCCGTGCTGGCGCTCTATAACGCCCCCTATCAG
GATTGAGGAGAAGAGAGGTAAAGGAGAATTCCCATGGAAGAAAATAGAATGACCGGGCGCGTAACGATCCCGACCGATCT
GGACGTGGTGCCCGAAACGCTGGAGATCCTGAAAAAGTGGGGCGCGGATGCCATCCGCGACTGCGACGGCACCGACTTTC
CGCAGGAGCTGAAGGATGCCGACGCAAAGATCTACTCCACCTACTATACCACCCGCAAGGACAACGCGTGGGCCAAGGCG
AACCCGGATGAGGTGCAGCAGTGCTACATTATGACCGGCTTCTACACCGCCCCCGGTGACACCGTGACCATTCCACTGAT
GAAGGGCATCAGCCCGGAGTTGATGCAGGTGAACACCAACGACGACATCACCCGCTGGTGGGAGGTCATGGACCGAACCA
CCGGTCAGCCCGTGCCCCCGGCACAGTGGAGCTACGCCGACGGCAGCGTGACGGTGCAGGCCGTGCCGTTCCACGAGTAC
ACCGTCAGCTTTCTGGCCTACCTGATCTGGGACCCGGTGCACATGTACAATGCTACCACCAACGGCTGGACCAACTTTGA
GCACCAGATCACCTTTGACGTGCGCCAGCCCAAGACCCACAAATACTCCATGGAGCGGCTGCGGAAGTTCATTGCAGACC
ACCCCTATGTCAACGTGATCCGCTACACCACCTTCTTCCACCAGTTTACCCTGATCTTCGATGAGCTGAAGCGGGAGAAG
TTCGTGGACTGGTACGGCTATTCCGCCTCGGTCAGCCCCTATATCCTGAAGCAGTTCGAGAAGGAGGTGGGCTATAAGTT
CCGCCCGGAGTACATCATCGATCAGGGCTACTACAACAACCAGTACCGGGTGCCCAGCAGGGAATTCCGGGATTTTCAGG
CATTCCAGCGCCGGGAGGTGGCAAAGCTTGCCAAGGAGATGGTGGATATCACCCACGAGTGCGGCTGCGAGGCCATGATG
TTCCTGGGGGACCACTGGATCGGCACCGAGCCCTTTATGCCGGAGTTCAAGACCATCGGTCTGGATGCCGTGGTGGGCAG
TGTGGGCAACGGTTCCACTCTGCGCCTGATCTCAGACATCGAGGGCGTAAAGTACACCGAGGGCCGCTTTTTACCCTACT
TCTTCCCGGACACCTTCCACGAGGGCGGCGACCCGGTGCGGGAGGCCAAGGAAAACTGGGTCACGGCCCGCCGCGCCATC
CTGCGCAAGCCCATTGACCGCATCGGCTACGGCGGCTACCTGAAGCTGGCGCTGCAGTTCCCGGAGTTCGTGGACTATGT
GGAGAGCGTCTGCAGCGAGTTCCGTGAGCTGTATGAGAACATCAAGGGCACCACGCCCTACTGCGTCAAGCGGGTGGCCG
TGCTGAACTGCTGGGGCAAGATGCGGGCCTGGGGCTGCCACATGGTGCACCACGCCCTCTACTACAAGCAGAACTACAGC
TACTCCGGTGTCATCGAAATGCTGTCCGGCGCGCCCTTTGACGTGAAGTTCATCAGCTTTGAGGACATCAAGAAGGACCC
CGCCCTGCTGGATGAGCTGGATGTCATCATCAATGTGGGCGATGCCGACACCGCCCACACCGGCGGCATCTGGTGGGAGG
ACCCGGAGATCTCCTCCGCAATCCGGAAGTTCGTCTGGAACGGCGGCGGCCTCATCGGCGTGGGTGAGCCCTCCGGTCAT
GCCTATCAGGGCCACATCCTCCAGCTGGCCAGCGTGCTGGGCGTGGAGGAAGAAAACGGCTTCACCCTCAACTACGACAA
GTACAATTGGGACGAGCACCCGGACCACTTCATTCTGCAGGATGCCGACCAGCCCATCGACTTTGGCGAGGGCAAGAAGA
ATATCTACGCCCTCGAGGGGACCGAGGTGCTGGTGCAGCGGAACAGGGAAGTGCAGATGGCGGCACACGATTTCGGTAAG
GGCCGCGCCGTGTACATCAGCGGTGTGCCTTACAGCTTTGCCAACAGCCGCACCCTTTACCGTGCCATCCTGTGGAGCGC
CCACAGCGAGGAGGAGCTGCACACCTGGTTCAGCTCCAACTACAATGTGGAAGTGCACGCCTACGTGAAAAATGGCAAGT
ACTGCGTGGTGAACAACACCTACGAACCGCAGGACACCACGGTCTACACCACCGGTGGAAACCATTTCGACCTGCATCTG
GAAGCCAACGAGATCAAGTGGTATGAGATCTGAGTTCTCCGTTTCATAAGCAAACACCCCTCTGCATTCCGAAAGGAGCG
CAGAGGGGTGTTTGTGTATCCGGGCGGCTCAGCGGGGAGAGCCCAGACGGTATTTGAAATCGTGGTAGCCGAAGCGGGCC
AGCGGCTGGGTGGTGCCGTTTTCATGCAGCACCCAGATATCCGGCAGGGGCATCCCGTTGAAGGTGTTGTTCTTGCAGGT
GGAATAGATGGCCATGTCGCCGAAGATGAGCCGGTCACCCTCGGTGAGGGGGGCGGCAAAGCTGTAATTGCCCACCACGT
CCCCGGCAAGGCAGGTGGGGCCGCCCAGCCGGAAGGTGCAGGGCTTTTCCCCCGGCTCGCCCGCGTCCAGCAGGGGCGGG
CGGTAGGGCATCTCGATGACATCCGGCGTATGGCAGGCTGCGGACATGTCCAGAATGGCAAGATGTGTCTCGCCGTTCTG
CAGGGTGTCCAGCACTGTGGTGACGAGGTAGCCCGCGTTCAGCGCCCAGGCCTCGCCCGGTTCCAGATACACCTGTACGC
CGTACTTTTCCTGCGTCCCGGTGATGCACTTTTCCAGCGTGGCAAGGTCGTAATCCGGGCGGGTGATGTGGTGCCCGCCG
CCAAAATTGAGCCACTTCATCCGGGGCAGCAGGTCACCGAATTTCGCTTCCAGCGCGGGCAGGGTGGCCGCCAGCGCATC
GGAATCCTGCTCACACAGGGTGTGGAAGTGCAGGCCGTCCAACAGGTCGGGCAGGTCAGGGTGCTGCGCCGCAGCGGCAT
CCCACTGGGCACGGGTGGTGCCCAGACGGCTGCCCGGGGCGCAGGGGTCATAGATCTCGTGCCCCTCCTGGGTGGAATGC
TCGGGGTTCACCCGCAGGCCCACGCTCTTGCCCGCCGCCTTTGCAGCCGGGCCGAACTTTGCCAGCTGGTGGGGCGAGTT
GAACACGATGTGGTCAGCGTATTGCAGCAGCTCCTCGAACTGGTCGGCCCGGTAGGCGGCGCAGAACACATGGTTCTCCT
TCTCCGGCAGCTCCTCCCTGCCCAGGCGGCTCTCGTACAGGCCGCTGGCCTCGGTGCCCGCCAGATAGGGGGCCAGCACC
GGGTAGAGGTCGTAGTTGGAAAAGGCCTTCTGGGCCAGCAGGATCTTGCAGCCTGTCCGCTGCTGTACGCCCAGCAGGAT
CTCGCCGTTGCGGCGCAGCCGGGCTTCATCCAACAGATAGCAGGGGGTGGGCAGTGCAGCCAGTGCAGCCTCAGAGAGGT
TCGCCAGCCCCGCAAAGGGCGGGCGGGTGTCGGCCAGCCGCATCAGTCCACCAGAGCCGGGGCGTGGCTCTCGGAGCGGG
GCAGGCCGTACTTGTCCAGAGCATCCAGATACGGGTCCGGATCAAACTCTTCCACAGTGTGCACGCCCTTGGTGGTCCAC
TTGCCGGTCAGCAGCATCAGCGCGCCGCACATGGCAGGCACACCGGTGGTGTAGCTGATGGCCTGAGAGCCGACCTCCTT
GTAGCACTCCTGATGGTCGCAGACGTTGTAGATGTAGTAGGTCTTTTCCTTGCCGTCCTTCTTGCCGGTGAAGATGCAGC
CGATGTTGGTCTTGCCCTTGGTGCGGGGGCCAAGGCTGGCGGGGTCGGGCAGCAGGGCCTTGAGGAACTGGATGGGCACG
ATCTCCTGACCGTTGAAGTTGACCGGGGTGGTGGACAGCATGCCCACGTCCTCCAGACAGCGCATGTGGTCGAGGTAGCT
CTGGCCGAAGGTCATAAAGAAGCGGATGCGCTTTGCTTCGGGGATGTTCTTGGCCAGAGACTCGATCTCCTCGTGGTGGA
GCAGGTACATATCCTTCTGGCCCACCTGATCAAAGTTGTACTCCCGCTTGATGCTCATGGCCGGAATCTCCACCCAGTGG
CCGTTCTCCCAGTAGCTGCCGGGGGCAGAGACCTCGCGCAGGTTGATCTCAGGGTTGAAGTTGGTGGCAAAGGCATAGCC
GTGGTCGCCGCCGTTGCAGTCCAGAATGTCGATGGTGTCGATGGTGTCGAACTCGTGCTTCTTGGCGTAAGCGCAGTAAG
CCTGGGTCACGCCCGGGTCAAAGCCGCTGCCCAGCAGGGCGGTCAGGCCGGCCTCCTCAAACTTCTTGGCGTAGGCCCAC
TGCCAGCTGTAATCAAAGTAGGCGGAGAAACCGGCCTCCTTGCAGCGCTTCTCGTAAATGGCGCGCCACTCCGGGTCGTC
GGTGTTCTCGGGCTCGTAGTTGGCGGTGTCCATGTAGTTCACGCCGCAGGCCAGGCAGGCATCCATGATGGTCAGATCCT
GATAGGGCAGGGCGATGTTCATCACCAGATCGGGCTGGTAGCTCTTGATGAGGGTGATGACCTCATCCACGTGGTCGGCA
TCCACCTGTGCGGTGGCGATCTTGGTGGTGGTCTTGGGGGCCAGCTCGGCGGCCAGCTTGTCGCACTTTGCCTTGGTGCG
GCTGGCGATGCAGATCTCGGTGAACACCTCAGGGACCTGGCAGCACTTGTGGATGGCAACGGAGGCCACGCCGCCGCAGC
CGATGATCAGAACTTTGCTCATATCGGTTACTCCTTTATCTGTAAAGTTGTCTTTTTACGGTCTGTCCTTATACCTGAAA
GCCCGGCCAGCCCTTGTCCAGCGCAATCAGCAGCTCCCGCAGGACCTTGCAGGCTGTGGCCGTGGAAACGCCGGTGGTGT
CCAGCGTGGGGGCCAGCTCGTTGAGGTCCGCACCCACGATGTTGGCCTTGGTCACGGTGCGGATGGCTTCCAGCAGCTGC
AAAAAGCTCACGCCGCCGGCCTCCGGGGTGCCGGTGCCGGGGAAGCAGGAGGGGTCCAGGCAGTCGAGGTCAATGGTCAG
GTAAACGGGCACCTTGCTGGCACAGAGCTGCTCGGTGAGCTGGGCAAGGCCCGTGAAATCGAACTTGTGCATCTCGGTGT
GGGCAGCCGCGAACTCAAACTCGGTGCGGTCGCCGCTGCGGATGCAGAACTGGTGGATGCGTCCGTCGCCGATGAGGTCA
TGGCAGCGGCGCAGGACACAGGCGTGGCTGAGCTTTGCGCCCAGATAGTCGTCCCGCAGGTCGGCGTGGGCATCAAAGTG
GACGATGTGGAGGTCGGGGTACTTTTCCACCATGGCCCGCACGGCACCCAGCGTGACCAGATGCTCGCCGCCCAGCAGGA
GCGGGAACTTTCCGTCGTGCAGGATCTCTGCCGCGCGGCTCTGGATGTCGGCCAGTGCGCTCTCGCTGGAGCCGAAGCAG
AGCTCCAGATCGCCGCTGTCGAAGATGTCAAAGTCGGTCAGGTCGGCGTTCTGGTAGGGGCTGTAAGTCTCCAGACCGTA
GCTTTCGTGCCGGATGGCAGCCGGGCCGAACCGGGCCCCCGGGCGATAGCTGGTGGTGGAATCGTAGGGGGCACCGTACA
GCACGATGCTGGCGGCACGGTAGCTGCTGTCGCAGCCGATAAAGGTTTCAACGTTGGGGTAAAGCATCAGTGTTCCTCCA
CTTCCCGCAGCATCTCCTCCAGAAAAGCCGGCAGGTAGAATGCTCCGATATGCAGTTTGGTGGTGTAGTACCGGGTGCGC
ATGTTCAGGGCCTTCCAGGCGGTTGCGTCCAGATCATCAATGGGGTGGTACTTCTTGCTGGCAAAGCCGAACAGCCAGTA
GCCCGCTGCAAAGGTGGGGATGTGGGCCTGATACACCCGGCTGATGGGGAAGGTGGAAGCAATGCGTTTGTGGCTGCGCT
GCATGGCGTTGGCATCCTCGGCGTAGAAGGGGCTGCCCTGCTGATTGACCATGATGCCGTCCTCTTTCAGGGCGTTGAAG
CAGCTGCCGTAGAACTCACGGGTGAACAGACCCTCGCTTGGGCCGAAGGGGTCGGAGGAGTCCACGATGATGAGGTCGTA
TTCCTCCTCGCACTGGCGGATGAACTTGAGGGCGTTCTCAAAATAGATGTGCACCCGGCGGTCATCCATCCGGCAGGCGT
TGCCGGGCAGGTAGGCACGGCAGGCCTCCACCACCTGGGGGTCCATCTCCACCAGGTCGATGCGCTCCACCCGGTCGTAG
CGGGTCAGCTCCCGCACCACGCCGCCGTCGCCCGCGCCGATGACAAGGATATCCTTTGCCTCCCGGTGCACGGCCATGGG
CACATGGACGATCATCTCGTCGTAGATGAATTCGTCCCGCTCGGTCAGCATCACATTGCCGTCCAGTGTGAGCACCCGGC
CAAACTCGGGCGTTTCAAAAATATCAATGCGCTGATAATCGCTCTGCTTGGAGTAGAGCTGCTTGTTCACCCGGATGCTG
TGCTTCACATCGGGGGTGTGAAATTCCGAAAACCAAAACTCCATCTGCTTTCCCTCCTTATGCCAGAACGTTCAGGTGCA
AAATATCAGGGTCCTCAGGGCCGGTCATGCTGCAGCCCTTGGCCTTGGCGTACTCGATATAGTTCAGGATCTCCTTGGTG
ATGCGCTCGCCGGGGGCCAGAATGGGGATGCCCGGCGGGTAGCACATGACGAACTCGCTGCAGACCATACCCTCGGTCTC
CCGCAGGGGCAGGCTCTTTTTGGGGGCATAGAAGGCCTCCTGCGGGCTGGCAGCCACCACGGGGTCGATGTATTCCTGGC
TCAGCAGGCCGGTGCCGTCGGTGTGGTAGCGGCGCTTGATCTCGGCCAGAGCGCTGACCAGCCGCTCAATCTCCTGGGGG
CGGTCGCCGATGGAGAGGTAGGCCAGGATGTTGCCGATGTCGCCGAACTCGATCTGGATGTCGTACTCGTCCCGCAGGAT
GTCGTAGACCTCGATGCCGGCAAGGCCGATGTCCAGCGTGTGGACGCTGAGCTTGGTGGTGTCAAAGTCAAAGACAGAGT
TGCCGTTGCACAGTTCCTTGCCAAAGGCGTAGTAGCCGCCTACGGCGTTGATCTCTTCCCGGGCGTACTCGGCCATATCC
GCCACCTGATGGAACACCTGCCGCCCCCGCAGGGCAAGGTTGCGGCGGGAGATGTCCAGACTGGACATGAGCAGGTAGCT
GCCGGAGGTGGTCTGGGTCAGGTTGATGATCTGCCGCACATAGCCCTGATGCACATTGGGCCCGATGAGCAGCAGGCTGC
TCTGGGTCAGGCTGCCGCCGCTCTTGTGCATGGAGACCGAGGCCATATCGGCCCCCGCTGCCATAGCGGAAACGGGCAGG
CCGTTGCCAAAGTAGAAGTGGGTGCCGTGGGCCTCGTCGGCCAGGCAGAGCATCCCGGCCTCGTGGGCCATCTTCACGAT
GGCGCGCAGGTCGGAACAGATGCCGTAGTAGGTGGGGTTGTTCACCAGAACGGCCACGGCGTTGGGGTGCTCCTTGATGG
CCTTGGCCACCTGCTCCCGCTTCATGCCCAGCGAGATGCCCAGCCGCTTGTCCACCTCGGGATTCACATAGACCGGGACC
GCGCCGCAGAGCACCAGCGCGTTCAGCACACTGCGGTGCACGTTGCGGGGCAGGATGATCTCATCGCCCCGCTTGCAGGC
TGTCAGCACCATGCTCTGCACAGAGCTGGTGGTGCCGCCCACCATTAAAAAGGCGTGGGCTGCGCCAAAGGCATCGGCGG
CCAGCTCCTCGGCCTCCCGGATGACCGATACCGGGTGGCAGAGATTATCCAGCGGCTTCATGCTGTTCACGTCCACACCC
ACGCACTGCTGGCCCAGAAAGGCCGTCAGTTCCGGGTTGCCGCGGCCCCGCTTGTGGCCGGGTACATCAAAAGGTACCAC
ACGCATCTGCCGGAACTGCTCCAGCGCCTCATAAATGGGCGCGCGGCGCTGATCCAGCCGGAACCGTGTACGGTTCTCAC
TCATCTTTTCTCCTCCGTCCCTGGTTCCGGCGCAGCAAAAAAGCGCAGGCCCACCACACTGGTGCAGACCTGCGCTTGAA
AAAGCGTTCTGAACATGCAGACAAAGCCCCCGGTGACACTGGGGAAAATCTCCGCATGATTCAAAAAGACGGGATGACGA
GAGTCTATATAGCAATTACACTTTTACTACTCTTATTGACCGTTTCACAAGTCTGCGCACGTTCTGCGCAATTTCATGGC
TGTAAAGGAACCAACTTATAAAATTTGAGCTTTCAACTCAATCAATAATGGCAGCTTGCGCCGCCGGTCGGCAGTGGACC
CGGCTGTCCGTATGGCCTTAGCCCCGATGGGCGGTCCCAGGTAATTTGCTTTGAAAAGACTCTGACACGCTTTGTCTCTC
AAAATCGATGATATCTTATCATGCTATGAGGGTGGTGTCAATACTTTTTGGGAAAATAAAGCGGAAAATGGGCAAGCGGT
TCGCATTATGACAAGGACACTGTAAAGACATGGTAAAAGTGTGGCAAAACACTTTGCACAGACACGGCAAAACGCTTTTG
CTTGACAAATGAAAGAAATTCTACTATACTGATTCTTACCGGTGCGCCATCGCCAAGCGGTAAGGCAGGGGACTTTGACT
CCCCCATCGTAGGTTCGACTCCTGCTGGCGCAACTGAAAAAGAACCCGCAGGGGGCCTGGGCGACAGGTTCCCTGCGGGT
TTTATTTTTTGTGAAAAGAGGTTGTTTGTGTGAACGAAGAGAATTCTCTGCTGACCGGAGCAGTGCGGCCCGCGCTGCTG
CGGTACGCGCTGCCCATTATCCTGAGCATGGTGGCAACACAGTTTTACGCCGTGGCCGATACCATGATCATCGGCTTGCG
GCTGGATGCCGATGCGCTGGCGGCAGTGTCCAACGCTTCCACGGTGCTGATGATCTTTCTGTTCATCTCCGGCGGCATGG
AGCTGGGCGGCGGCCTGCTGGTGGCGGCGGGCAAGCCCACTGCCACAAAGCATGAGATGACCGAGCTGCTGTACAACCTG
CTGTTCGTGGATGAGGTCATCGCCCTGTTGACCACGGCAGTGGGCTTTGTGACCCTGCCGGCCCTGCTGCGGCTGATCAA
CACGCCTGCGGAGATCCTGGATACCGCTGTGCTCTATGGGCGCATCTATCTGCTGGGGCTGCCATTTCTGATGCCCTATG
ATCTGAGCAAGGAATGTGTCATGGGCTGCGGCGATTCCAAAACGCCGCTCAAGGTCATTGTGGCAACCAGCGTGATGAAC
ATTGTGCTTGACCTTGTTCTGGTGGGGCCCTTCGGGGTGGCCGGTGCGGCGGCTGCCACAGCGGCGGCGCAGGTGGCGGG
CGCGGTCTACATGGTGGCGTTTCTGCGCCGCACCCAGATGGACGCGGCCTTCTCGCCCCGGATGCTCAAGGCGCGCTATG
CCAGGGATATCTTCCGGCTGTCGGCCCCCAACAGTGTCCAGCAGGCCAGCGGCACCATCATCACCACGGTCAAACAGGGG
CTGCTGGGCGGCCTGGGTGTGGAAGCCATTGCAGGATTCTCCTGCGCAGGCAAGCTGTCCAGCCTGCTGATGATGCCGGT
GTTCGGCTTTGTGCAGTCCACAGTGTTCTTTATTGCGCAAAACACAGCCGCCCTTCAGCCGGGCCGTGTGAAAGAGGGCC
TGCGGGAAGGGCGGCGGATCTTGTTGGTGTATTCGCTTGGGGTGGTGGCGGTCTGCATCGGCCTGCGGGGACCGCTGCTC
CGGCTCTTTACCACCGACCCGGCAGCGGCCAGCTACGGCTGCACCATGCTGGCCTTTGAGTCGGTGACCTACCTGTTTGT
GGCACAGAAGCATCTGTTCGAGGCCCGCCTGCGCGGTGCCCAGAAGATGGGGCTGTATCTGGCCTCCAGCCTGGGGCAGA
TCGCCCTGAACCTGCTGGCCTGTGTGATCCTGGTGCCCCGCATCGGTTTTGCAGGCTTCTGGATGTCCAGCTGGATCAGC
GCACCCATCGGAATGCTGCTGGCGGCGGCGCTGGCGAACCTCTCAGGTACTTCGCACCAGCTCCCCTAATAGGGGGGGCT
TGCCTCTCCTATTAGGAGAGGTGGCATCCCGCCGGGATGACGGAGAGGCTCAGCTGATCACCTCATACTGAAAATACTCG
CACTTGACCTTGCTGCCCACCTCGATCTCGGGCGGCAGCAGGGCCAGCGCAACGGGATTCAGCTCGTCGCTTTCAATGTC
GGTGCGGCGCAGGTTGACATAATCGCCGTCAAAGCTGACGACCTCGTAATACCAGGGGCCCATAGGATACCTTCTTTCGT
TTGAGCTTTTCTTTGAGCTGTCGCTTCTTGGAGCGGCGGCTTTTTTAATGTTTCCGTCTTTTCTTTTCGTCCCAGGCAAA
GTGCCCGGCGTAGAGCAGGAACACGGGCAGGGCGGCAAGGGTGACAGTCCGGCTCAGGCGGATGCCGTCCGGCTGATAGA
CAAAGTCGATGGTGACCGTTCCGGCGGGGCAGAGAACGGCCATCAGGCCCTCGTCCACCCGCAGGATCTCGGTCTCCTGC
CCATTCACATAGGCCGTGAAGCCGTCATCGTAAGGCACGGAGAAGAACATCAGGTTGGCCCTGTCCAGCGTGGCTTCAGC
GTGGAAGCCTGCGCTGGTCATCTCAAAGGCGGTGCAGGCAGAGGCCCGGCGGTCGGCGCAGTCCTGAGTGTAGCGGGTAT
AGGTCAGGTCGTTGAGCTCTGCCGTGGGCAGGGGCGTGAGGTACTGCCCGTAGGCCACCGCATCCTCCTCAGTGAGCACC
AGTGCCCGCATGAGCAGGTTGGAGCGGGTGGGGGTCACGGTGTCCTCATACTGGGTCTCGGTGAGGTAGTAATCGTAGGT
AAAGCCCATGGGAACGTAGTTCTGGTTCTCGTAGAGAACATAGCCGTCCAGGGTATCGTAATACGCCCAGCCCTCATCGG
CCTCAGCGTGGAACTGCTTCTGATGCGCAAGTGTGGTCAGCAGGTATCTGACGCTGAGCAGGCCGCGCAGGGCGTAGTTG
GAGAGCTCGGGCTGACTGCGCACATCCCGCTTGACCCCCAGTGCAGGGTAGAAGCTGAGGATGCTGGGAGCGGCGGTGCT
GCCGAAATACTGCAGGCAGCTCTTGTCCAGCCACAGGCCCAGATTGTCGTGGGTCTTGTAGGTGTCAATGCGCCAGTCAC
CCTCGGGCAGATCCTCCTTCAGGGCCAGCGCATTGATGTACTGCTCCACAAGGTCACTGTCGGTGTTCCACTGGCCGAAC
TTGCCAATGCCGATGTGGACGATGCCGAACAGGCAGCTGAACGCCAGCACACCGGCCAGCAGGCGGCGGGCAAAGACCCT
GCGCTGCTGCCAGCGCCTGCAGATGCAATGGTAGACGGCCAGCCCGCCCAGACCAAAGGCAAGCACGGCGCAGTACTGGC
CCGGATTCTGAAGCACGCCCAGGCTCCACTCCTTGGTGGTGGCATCCTGCACGGGCACCAGTGCAAAGGCCAGCGTGGCG
ATCATCACAAAAGCAATGCTCCGGGCGGGGCGGGCGAGGTCGAGGCTGGGGTCCTCCCACGCGCTCACCGTCATGGCCGC
AAGGATGAGCACCGGCATATAGAACCACCGGGCATAGTAGCTGGAATTGAGGGCATAGAACGCGCTGTTCAGGATGGGCA
CCAGCGCAAATACCATGCAGACGGCAATGATCCGCTTTTTGCTGTCGCCCTGCCGGGCACGCCAGTAGGCCACCACACCG
GCCAGACTGCACAGGGGCAGATAGGCTGTCATGCTGGTCCATTTGATGATACCCTCAGACCAGATGGAGGTCATATAGGG
GGAATCCGGGGGCAGCACCCAGCTCAGCAGGATGGCCAGATACTGCTGGGGCTTGGAATAGGTCAGAAAGCCCCAGCCGG
AGGAAAGGTCGATGGTGCGCGGGTTCTGCAGCACGCTGAGGACAGTGGGCCAGAGCACCACAAAGCCCAGTGCCACGCCC
AGCAGGCTCTCAAAGGCCAGCTGACCGAAGAGGCGGGGCGTGAGCCGAAACTCCCCGGCGGAGAGCTTGCAGACGAAGTA
GATGACAAGGAAGAGCACCTGCCCCACAAAGAAAAAGTAGTTGTTGAGCAGGTTCACCGCCACCCAGAAGGCGAACCATC
CGTGGCGGCGCTCGTAGATGGTCTCATCCAGTGCCCAGAGCATCCAGGGGAAGAGGGCCAGCACATCGATGAAGTGGTTG
AAGAAGATGTTGTACAGCCCCCAGCCCGAAAAGGCGTAGAGGGCCGCACCCAGCACCGCAAAGTTCGGGTCTTTGACGTA
GCGGCGCAGGTACAGATACGCGCCGCCGCCCGCCACCGCGAACTTGAGCACCAGCAGCGGCACCATGAGGTAGGGGAGCC
AGTTCTGCGGGAAGAGCAGGGAAAACCAGAAGAAGGGGGAGCCGTACAGGTAGAACGAATAGGCGTTCATGGTTCCGCTG
CCCAGGTCAGTTGCCCAGGAAAAGGTATTCTTCACGCCTCCGTATCCGGCAGGGTAGCCTGCCCCCTTGAGAAAGCCGTT
CATGTAGCGGTAAAAGCTGATCTGCTGGCTGTTGAAATCGCCTGCATAGTGGAAAAAGCCGCCATCCAGCAGATAGAACG
GCAGGAAGATGAGGGCGGCTGTCAGGGCACAGAGCCCCACGGTGAGCCAGAACTTGTCCTGCTTCTGTCCCAGCATCCGG
GGCGAAGAATGAAATGCAGTCATGCGTCAGTCCTCTTTTCAGTATCGGAAATTTCCCGCTTACGGGAACGGCACCTCGCG
GGTGTCATCGGGGTCCTGCGCGGCCCTGCGCTGCTGCTCGAACACCGCGTCGATGAGGGTGTCGAGGTCAGAGAGGCGGC
TCAGCTCACAGCAGTAGCGCCGCAGGCTGGCGGCCCCCTTCAGGCCCTTCATGTAGTGCATGGTCTGGGCCCGGGCCTGG
GGCATGGCAACGAACTCGCCCTTCTGCTCCACCATCTCCTCCACCTGCCGGCGCAGGGCATTCATCCGGGCCTGCAGGTT
CGGCTCCTTGGGGGCGGGCAGGCCCTCCAGCGCGGCGTTCACCCGCTCAAAGAGCCAGGGGTCGCCCAGGGCGGCCCGGG
CGATCATCACGCCGTCGCAGCCGGTTTCCTCCACCATCCGCACAGCATCCTCGGCGGTGCGGATATCGCCGTTGCCCAGA
ACGGGAACGTGGACGGCATCCTTCACCGCCGCAATGATGGACGGGTCGATGCCCGGGGTGTACATCTGCTCCCGGGTGCG
GGCGTGGACGGCGATGAGCACCGCGCCCGCCTGCTCGCAGGCTTTGGCGCATTCCACGGCCGTGACGTGCTCCGCGTCCC
AGCCCTTGCGCATCTTCACGGTGACGGGGCGGGAGGTGTTTTTGACCACTTCCTCCACAATACGGCCGCAGCGGTCGGGG
TCAAGCATCAGCTTGCTGCCCGCCCCGCCCGAGACGATCTTGGGGGCCGGGCAGCCCATGTTGATGTCCAGAAAATCGAA
CGCGTACTGCTCCACGGCGGCAGCGGCCTGCCCCATGATCTCGGGCACTTCGCCAAAGATCTGCACGCCGTAGGGGGCAC
CGTTGGGCTCGGCCTTGAGCAGGCTGACGGTTTTGTGGTCGCCGTATACCAGCGCCCGGCTGGACACCATCTCACTGACG
GTAAAACCGGCTCCGTGCTGGGCCATCAGCCGCCGGGCCGGGGCATCGGTAAAGCCCGCCATGGGGCCGAACACTGCCCG
GTGGGGCAGTGAGATCTCCCTGATCTTCAAAGGGGTGTTGAAAGGTTCCATGATACTCCTTAGCGCTATCTGATTTAGTT
GATAACATGATAAAATTTGGATTATAAGTATACCATATTTCCGGCGGCAGAACAAGAAGCGGAACATCTTTCTTGTCAGC
ACGGGATTTTTCCGGTATACTGGGGGACAAAAGGAGGAGCGGCTGGAACACGGCAGCCAGCTGCACAAAAGAGATGGAAT
ACAGAGCATGGAAAAAGCAGAACGGCGCAGGGGAGAGCATCCGCACCTCCCTGCTGGGCTATGGCTGTATGCGGTTTCCC
ACCACACCGGAGGGAGCCATTGACGAGCCCCGGGCCGAAGCGCTGCTGAACGCTGCGCGGGACGCAGGCGTGAACTATTT
TGACACCGCCTACCCCTACCACGGCGGCCAGAGCGAGCCCTTTGTGGGCAGGGTCATTGCAAAGTGGCCCCGGGAGAGCT
TTTATCTGGCCACCAAGATGCCGCTGTGGCAGTGCGGGAGCCTGGAGGAGGCCCAGCATATCTTTGAAGAGCAGCTCCGG
CGGCTGGGCGTGGAGTATATCGACTTCTACCTGCTGCACTCCCTGCACGCCGCCCGGTACGACCGGGCCAAGGAAATGGG
CATCGTGGACTGGCTGTGGGAGCAGAAAAAGCTGGGCCGCATCCGCAGCTTCGGTTTCTCCTGCCACGACAACGCGGCGG
GCCTTGAGCACATCCTGCGGGATCAGCCCTGGGATTTCTGCCAGCTGCAGTATAACTATCTGGACACCGATGACCGTGCC
GAGGAGATCTCGGGTGACCGCGGCTATCAGTTGACCGAGGAGCTGAACATCCCCCTCATCATTATGGAGCCCATCAAGGG
CGGCACACTGGCCAACCTGCCCCCGGAGGCCGAAGCGCCCCTCAAGGCCCTGCGGCCCGAAGCCACGGATGCCTCCTGGG
CCCTGCGCTGGGTGGGCAGCCACCGGAACGTCCATGTCATCCTCTCGGGCATGAGTGCCGAGGATCAGCTCACGGATAAC
TTGGCCACCTTTGCCCGCTTTGAGCCGCTGACCGCTGCAGAGACCGCCGCGGTGGAGCAGACCGCCGCCTTCCTGCACAG
CCGCATCAAGATCGGCTGCACCGGCTGCCGGTACTGTATGCCCTGCCCCATGGGGGTGGACATCCCGGACAACTTCAGCA
TCTGGAACAAGCTGGGGATGTTCGGCCAGCCCGAGGCCATCAAGCACCAGTGGGAAGCCCACTTCCCCGATGCCGAAAAG
GCCAGCCATTGCGTCCGCTGCGGCAAGTGCGAGGCGGCCTGCCCCCAGCATCTGCCCATCCGCAATGCGTTGGCCCGGCT
GCAGCAGGAGCTGGATCAGCTGTAATATGCATCAGAAAAGCCACCGGCAAAAACCGGTGGCTCTTTTCTCTTATTCGCTC
CACTCCATCCCGATTTTATCCAGCATTGCGCGGCGCTCAGGGGTGAGCTTGGGGTCGTGGGCGGTATCCCACTCCCGCAT
CCGGCGGAGCCAGTCGCCCAGGCAGAAGCCGGTTTCGTCGGATTTGTAGTTGGCGGCGGCGTGGAGGTTGCCGTGGGCCT
TGTAGTAGGCTTTGGCCTGCTGATAGGCGGTTCCCCACTTGGCATCCCGGGCATCCCACACCATGCCGATGCTGTTCAGC
TTTTTGATGTGGGCGGGCGTGACCTGATAGGAATCCGGGCGGTTCTTGCGGGCTGCACGCAGGTTGGAGATCCACACGCC
CAGCCGGACACCATCGCTGTCCACATAGCTGGCGGGGACCAGCAGGTGTTTGTATTTGCGGGCGTAGCGGGCGGCACTGC
GGAAGTTCCGCTCCCAGTTGGCCTCGCGCACGGTGCCGTGGTCAGCGGCGGGATCACTGGGGCGGCGCTCGCCCTTGAAC
AGGATGCGCAGCAGCTTGCGGCGCTCACTGCTCAGGGCGCTGCTGCCGGAGTTCAGGGCCTGCCGCTGGCGGCTGACCCA
GCTGCCCAGCCAAACGCCGTCGGCGGTCTTGTAGACAGAGGGGATCTCCAGATCACCGTGCTCTGTCTTGTAGGCCAGAG
CCAGATCATAGCGCTCCTGCCAGGGATCATACTTTTCCCACACCATGCCCAGCTTGTCCAGCAGGGCCTTGCGCTCAGGG
GTGACCCGGGCGCTGGAGCGGTCCGGGTTCAGGTAGGCATAGCGCTGGCGTGCCACCCACTTGCCCAGCAGCACTCCGTC
CGGCGTGACATACTCCGAGGGAACGTTCAGGTTGCCGTGCTCATGGTAGTAGGCGGCGGCAACATCATACAGGGACATCC
ACTTGCGGTCGTTGCGGTTGGTCCAGTCCATGCCCAGAGCGTCCAGCCGCTCCACCTGTTCCTGAGGCAGCTCGCCTGCC
TTGTGAGCGGCGCGCTGGGCCCCCAGCCAGACCCCCAGACCGAAGCCGGAGGGCGTTTCGTACTTGATGGGCACTTCCAG
ATCACCGTGCTCCAGATAATACTGGGTGGCGGCGGCATAGTTCTGCTCCCACAGGTCGTTGGAGGTGCTCCACACCATGC
CGATGGCTTCCAGCCGCTCGATGCGGTTCTGGGTCAGGTTGCCGCCCAGATAGCGCTGGCGGTTGTAGACGATCCATTCG
CCCAGTGCAAAATCATTTTTATCGCGGTAGCGCACCGGCACCAGCAGGTCGCCGTGCTCGGTGCGGTATTTCTGCGCGGA
GGCAAAGCCCTTTTCCCAGGCAGCTTCCAGCCGGTGGTTCCAGCGGATGCCCAGTTTTTCCAGCTTGGCGGCCTGTTCAG
CCGTCAGGCGGCCCGGGCGCTGCCCGGCCTGTACCTGCCGCTGGAGCTCGAGCCACTTGCCCACGGGCACGCCGCTGTGG
ATGGTATAGCTCCGGGGCAGCTCCAAGGTGCCCTCTTTGGCGGCGGCATCGGCGGCGGCCTGGCACAGCACCTCCCAGCG
GGCTTCCATCTCCCGGCGCAGCTTGCCGTACAGGCGGTAGGTCTGCTGCATGGGGCGCTCCTGCCGGAAGCCCGGCGTTT
TGCTGCCGGCCCTGGTCATGGCCTCGGTGCAGTCACGCTGCAGGGTACGGCCGTTGCCCAGCCCCTCGAACTGCGCCACA
AGGTCGAACACCGGCACGCTGCGGCTGCCTGCAGCCACCAAAGCGCGGCAGAGCATCTGCTTGAAGGTGGACATCAGGCT
GGACTGGCGCACCAGAATGACCCCGGCCAGCCCCTCCAGCGGCTGCTGGACTCCCGGCGCGTTGACGCAGAGCAGGACCT
TGGGGCCGGGGGCTGTATCGGAGAGGAAAGTCTCCACAGCAGCAGAATCCGCAAAGCAGGCGTGATCTGCAGCGTAAAAG
CGGACGGCAGGGTCCACAGCGCGCAGCAGCTGTTCCAGCTCCGCGCCCAGCTTTTCCTGATAGGCGGCGGATTCAAACAG
GACCAGATAATGGCCGCTGGTATCGCTGAGCAGGCGGGGCAGCAGAACGGTCAGGTTTTCCACCTGACGCAGAGACCAGC
TCAGCTCTTCATATTGAACGCGCAGGGAGGTGTCGCCCTTGGGCATACACAGATTTTTGATCCGGGCGCGCAGGGTGGCC
AGCTCCTCCTCCTGAGGCCAGAGCAGGGCTGCATAGGCTGAGGGCACCGGCATGGTCCCGGCGGCCATGGCCTCGGCCAC
AGTCATGTGGGAGACGATGCAGTCGGCAAACAGCTCCTGCGCGGCGGCGCAGACGGGGGCACCGTTGGGCACACCCAGCC
CCAGCACCTTTGCCTGGGGGCACATCCGCAGCAGCTTCTGCACCGACTGTGCCCAACACACGGCGCTCAGCTCATGGTAA
CAGTCCAGCACGATGCAGCCGGGTTTCTGCTCCCCCAGCCGCACCCACTGCTCCGGGGTGGCGGCGGCCAGTTTTTCGCA
ATCACAGAAGCGGACATTGCCGGGCAGGGTACCGCCGTTGTAGCGTGTCAGTTCTGCCTGCCGCAGGGCCAGACGCTGTG
CACCGGCCACCAGCCAGAAAAAGGTGGTCTGGGGGTGAGCCTCCACCACCTTCCAGGCAATACAGCTTTTGCCGGTGCCG
GTGGGGTGGAACACGGCGGCCCGGTTCAGGGTCTCCAGAGACTGTACAGCTTTCTGAAAAGCGGCTTTGTTGACGGGATT
CAGGGTCATCGACATGGTGGTAGTGTCCTCTCCGAGTTGCATGTTTGACATCGTTGGATACAACGAAAATATTTCATAGA
ATTAGTTTATCGCAAAAAACATTTTTCTGTCAAGCCCTTTGAAGAGAATTTAGAGCAAAACTTGGGAAAAGAATAAAAAT
AGTGTGGAATCTGTGGCAGAAACTGCGAACTTTGTGCGCAGCAACGGGGATACTGAAAGTGGAAATGCGTCCCGGAGCGG
AGAGAAAGTATGACCTATGGCAGGAAGAAGGCTTCTTTTGCCCCGGCAGAGCTGCCCGGGCCGCACCGGGGAGATTTGGG
CGGGAGGGCTGCTGCGGGGCATCCAAGAAGCATTTCATCTTTGCGGCTGAAAAAATGAAAAATTCCCTCTTGACTTTATG
AAAATAAAGCGTATAATGCAATCAACAAACCGATGAGGCGGAAGAGAACCTGCAAGCGCACTTACAGTGAGCCCGAATGG
TGAAAACGGGCAGAGAGCGGGGCAGAGTTCGTGGGCCGCCGAGGGCCGGGCAAACAGGGCAGTGCCTTTAGTAGCTTGGG
ACGGAAGCCTCCGTTACAGGGCAGGGGAGTGTTGGCTCTCCGTTGAGGGGCTCCTGCAGTTTTCCATGGCGGGAAGACGA
GCGGAGCAAGCAAGGTGGCACCGCAGATTCGAATTTCTCGACTCTGTCCTTGTGGATGAACACACAGGGACGGGGCCGTT
TTTATTTTACCCGTTCCGCAGGTGGAGCGGGTTTTATTTTTTGGGCCGCCCGCTCCGGGAAAGGAGCAACCGCTATGAAA
ACCATGAACATGATCTCCCGCCGCAGCTTCCTGAAGGCTACCGCCGCAGCCGCTGTCGTATCCGCACTGGGCCTGACCGG
CTGCGGCTCCTCCGGCTCTTCTGCCGCAGCATCCAGCACCGCTTCCAGCGCTGCCGGTTCCGCTGCCGCCGCTTCTGAGG
CAGGCCAGACCTTTAAGGTGGGCATCGTCAACTATGTGGATCATGCTTCCCTGAACCAGATCGTGGCCTCTGTTGAGAGC
CGCCTGGATGAGGTGGGCGCGGAGAAGGGCGTGACCTTCGACTATGCCGATTACTACGCCAACGCCCAGGCTGACCAGTC
CAACCTGAACCAGATCGGTGCAGACCTGGTGGCCGACCAGGTAGATGTCATTGTGGCCGTGGCCACCCCCACCGCCGCCA
CCATGCTGGCCGCTGTGGAGGACACCGACATCCCTGTGGTCTACTCTGCCGTCACCGATCCTGTTTCTGCCGGGTTTGAC
GGGGAGGAGGGCATCACCGGCACCTCCGATGCTCTGAACACCGAGGCCATTATGAACCTCATCACTGCCATCAACCCCGA
CATCGACACCATCGGCCTGCTGTACGACCTGAGCCAGGATGCCTCCACCCAGGCCATCGCCGATGCCAAGGCGTTCTGCG
ACAGCAAGGGCATCAAGTACATTGAAAAGAACGGCACCACCACCGCTGAGGTGCAGATGGCTGCCGAGGCCCTTGTGGCC
GCCGGTGTCAAGGCAGTGTTCACTCCCACCGACAACACCGTGATGACCGCAGAGCTGTCCATCTACGAGACCTTTACCGA
TGCAGGCGTGATGCACTTCACTGGTGCCGACAGCTTTGCACTGAACGGTGCCTTTGTGGGCTACGGCGTGGATTACGTCC
AGCTGGGCGAGGCCACCGCCGATATGGTAGTGGAGCTGCTCTGCGGCGGCAAGACCCCCGCAGACCTGCCCTACCAGACC
TTCGATAACGGCATCGTCACCATCAACACCGAGAGCTGTGAGGCACTGGGCCTTGACCTCGACACCGTCAAGGAAGCCTT
CAAGCCCTATTGCACCGAAATTGTGGTAGTGACCACGCAGGAGAATTTCTAAAAAGGAGTACATCAACCATGCTGGCGAG
TATCTTTTCGCTCAACGTGATCCAGACGGCGCTGGAGCTGGGCTGCATTTACGGTCTGGTGGCGCTGGCGCTGTTTCTGA
GCTATTCGATCCTGAACATTGCCGACCTGTCCACCGATGGCTGCTTCACCCTTGGCTGTGCCGTGGCCTGCCAGGTGGCG
CTGACAGGCCACCCCATCCTGGCCCTGTTCGCGGCCATGGCGGCGGGTGTGTGTTCGGGCTTTGTCACCGCCTTTTTGCA
GACACGTCTGGGCGTTGAGAGCATCATGGCAGGCATCATCGTGAACACCGGCCTGTATACCATCAATCTGGCGGTCATGG
GCTTTTCGTCCACGATGTCCCTGGTCAAGACCGATACGGTGTTCTCGCTGGCAAAATCCGCACTGGCCTTTACGGGCGGC
TGGTATAAGCTGGTCATCGCGGCGGCGGTCATTGTGATCGCCTGTGCCGCTATGGTGGGTTTCCTGGGCACCCGGCTGGG
CCTTTCCATCCGCGCCACCGGCGACAATGCCGCCATGGTGCGGGCCTCCAGCATCAACCCGGCCTTCACCATCACAGTGG
GCCTGTGCATCTCGGGCGCGCTGACCGCCCTTTCCGGCGGCCTGCTGGCCCAGTATCAGAAGAGCAGCGACATCAACGTG
GGCACTGGCATGGTGACCATTGCACTGGCTTCCCTTATCATCGGCGAAACGCTGGTGGGCAAGCGCACCATGGTGCGCCG
GGTGCTGGGCGTGGTGTTCGGCAGCTGCCTGTATCGCTTTATCGTGGCCGTGGCCCTGCGCTTCAATGTGCCCGCCGCCG
CCATGAAGCTGGTGAGCGCCCTCATCGTGGCTGTGGCCATCTCGATGCCTGCCATCCGGGCAAAGTTTGCCTTTGAGCAG
CGCAAGCACAATGCCCGGAAGGAGGTGCACTGAAATGGAAATGCTGGAGCTGAACAACCTGCACAAGACCTTTAACCCCG
GCACCGTCAACGAAAAGGTGGCCCTGAACGGTGTGAGCCTGCACATGGAGGCAGGCGACTTTGCCACCATCGTGGGCTCC
AACGGCGCGGGCAAATCCACCATGTTCAACGCCATCACCGGCGGTTTCATTGCCGACGAGGGCAGCATCGTACTGGGCGG
GCAGGACATTACCTTTGCGCCCGAGTACGAGCGCAGCAAGGTCATCGGCCACCTGTTCCAGGACCCCCTCAAGGGTACGG
CTCCCAATATGACCATTGAAGAAAACCTTGCGCTGGCCTATCTCCGGGCAGGAACCGCCCCCCACGCTATCTTCTCCCGC
ATCTCCCGCAAGGATAAGGAGCTGTTCCGGGAAAAACTTGCCCTGCTGAATATGGGCCTTGAGGACCGGATGAAGCAGCC
GGTGGGTCTGCTCTCGGGCGGCCAGCGGCAGGCGCTGACCCTGCTCATGGCCACCCTCGTTACCCCCAAGCTCCTGCTGC
TGGACGAGCACACTGCCGCCCTCGACCCTGCCACGGCGGAGAAGGTGCTGGAGCTGACCAAGAGCATTGTGGCCGAGAAA
AAGATCACCTGCCTGATGGTCACCCACAACATGCATCAGGCCCTCGAGCTGGGCAACCGCACCCTGATGATGGACGGCGG
CCGCATCGTGTTCGATGTCAAGGGCGAGGAGCGCAGTAAGATGACCGTGGACGACCTGCTGGAAAAGTTCCGCGAGAATG
CCGGTAAGGCCCTGGACAATGACCGCATCCTGCTGAGCAAGGTGGAAGCGGGCAACTGAAAAGAAACTCAAAATGCCCTG
TCTGGACCCGAAACCGTGTCTGACAGGGCATTTTTGATACAACAAGGAGAAAACGAGATGAAAATAACGATCCGTACCCC
GCAGATGCAGGATTATGACCGATTTTCTGCTATTATGGATCAGGTGCAGCAGATGCATGTGGATTGGCGGCCGGATGTCT
ACAAGCCGGCCAGCCCATTGATCACAAAGGAACTGTTTGGCGAACTCCTGAAAGGGGATAGCTGGTATATTGCCGAGACG
GACGGCATCGTTGTTGGTGTTCTGGAAGTGTTTAAGCGGCATGTGGAAGGCCCGGCGCAGGTGACAAAGGATGTTTTGTT
CGTCAGCACCATGGCGGTGGAGGAGGCGTATCGCGGGAAGGGCATCGGGCACCAGTTCTTTGATAAGGTGAAGCAACTCA
AAGCAGAAAAGGGATGCGACACCATTGAACTGCAGGTGAACGCTAAAAATAAAATGGCGTATGAGATGTACCGGAACTAT
GGCTTTACGGAAAAGTCCATCAATATGGAGCTGAAATAAGCAACAAAAAGAGCAGAGCGCTCCAGCCAGCTGGCCAGACG
CTCTGCTCTTTTTAATGCAATATTCTGAAAACGCAGAAATTACTTGACGTACTCAACGGTGTATTCGAAACCATACTCTT
CCTGCAGTTTCTTGACGGCAGGCTCGCAGTCCTCGATGAAGCTGGGTGCGTAGACGGAAGCACCATTGTGGTCCTTCTTG
TAGTCCTCCACGATCTGCTGCAGCTTTGCCCAGCCCTCGTTGGCCTTGGCGTTGTCAACAGTGTCGGGGAAGTTGATGAT
GAATTCACGGTGCTGCGGAATACGAGCTTTCATAAGTGATATCTCCTTAATTGACAATTTGTAGTTTGTTACTTGATTTA
TACAGAAGCATAATGCTTTTGTAGATAACGGATAGGCCCTGCCCTCTGTGCATGGCTGCTAACGGTTTCAGACGGAGAGA
TTATACACCTGGCAGGCATTCTCCACCGTCTGCCGGAACACCTGCTCCGGTTCCTCACCCTTGATGCTGGCGATATACTC
GCCCACATAGCGGATGAGGGAGCTGTCGCAGCGGGTGCCGCGGACAGGTTCCGGGGCCATATAGGGGCAGTCGGTTTCCA
GGACGATGCGTTCCAGCGGCAGGGCGGCAATGGCCTTGGCGGCCCGCTTGGCCCCCTTGAAGGTGCAGGCCCCGCCAAAG
CCAATGTAGAGCCCCTGCTCTGCCAGCCAGAGCGCGTCATCGGCGCTGCCGGAATAGCAGTGGACGATGCCCTTGGGCCG
GTACTTTTTCAGCAGGGCGTAGACATCGGCGTGGGCGCTGCGGTCGTGCACGATGATGGGCTTGTCCAGTTCCAGCGCCA
GCCGGATCTCGGCCTCAAACAGCGCCAGCTGGGCATCCTTGGGCACGGGCCAGTGGTAATCCAGTCCGCACTCCCCAACA
GCCACCACCTTGGGGTCCTCGTAATAGGGGGCAAGGGCACGCATCTCTGCGGCCCAATCGCCGCCGTATACCGAAACAGT
AGGGGCGGGGCCTTCCTCACCGCAATCCTCCGGGGCCAGCAGGCTCTCCGGATGGATGCCGACGGCGGCGTACACCCAGG
GATATTTGTGGGCCAGCTCCAGCACCTTGGGCGCATCGCCCGAATGGGTGGCCTGCTCGCACACGCCCACCACCCCTTTG
CCGGGCAGGCTGTCCAGCAGGGCAAAGCGGTCCGCGTCAAAGGCGCGGGCGCTGTAATGGGCGTGGGTGTCAAAGATGGG
GTATTCCATATTACCGGGCACGCTCCTTTTTGGCGGGGGCCTTGTTTACCAGCCAGATGCCGATGCAGACCAGCACCAGC
GCCCCCAGATACTGCCACCGGAACAGCGGCTCCCCATTGATGAGGGCACTGAGCAGGACATTCACCACCGGGTTCACGAA
CCCGAAGATGGCGATCCGGCTGACGGGGTTGTTCTTCATCAGCAGGGCCCAGACGATGTAGCCCGCGCCGCAGATGAAGG
CCAGCGCCAGCAGGTCCAGCACGCTGAGCACAGACCAGTGTTCCAGCCGTCCGCCCAGAACAGCGCCCAGCAGGAACAGG
GCCGCACCGCCCACGAACAGGTTCACAAAGCAGACGGCAAAGCTGTCTGCCCGGCGGGTGACGGATTTGTTCCAGGGGCC
TGCCAGCGTGAAAAGGACGGTAGCAATGAGCATGTAGGCTACACCCCGGGCGCTGCCGCCGCCGTGGTTGCCCAATGTGG
CGATGAGAACGCCCGCAAAGCCGATGCCGCAGCCCAGCGCCTTGGCTGGGGTCATGCGGTCAGCCCTGCCGTAAAGGAAG
TGGGCGAAGATGACCCCCAGAAAGCTCTGGGTGCTGTTCAGGATGCCGCCAAAGGCACCGGTGAGCAGGGCAACAGCACT
GTAGAAAAAGGCATACTGCGCTGTGGTCTGCCACAGGCCCAATGCACAGCATTCGGCCAGGATCTTCCCTTTGGGCATGG
CGGGGAGCCTGCCCTCCAGCAGCAGGCTGCCGCCCAGTACCAGCACACTGCCCAGCATGAACCGCACCCCTGCAAAGCAG
AGAATGGAGGCCGTGTCAGCGGTGTCGATGGCAAAGAGCCGGTAGCCCAGCTTGATGAAAGGAAAGGCCGAACCCCACAT
GGCGTTGCAAAGGATGGCAATGATAACGGCAAAGACCGGTGTGCCGAAAAGCCGGTCCAGCTTTTCGGCGCGGCTCAGCT
GTGTCTCCATGGCTCAGTGGATGCGGCTGCCAACGGGGGTGTTGTCGCCGTAGAAGGCGATGGAGCAGCCGCCGTCAGCG
GTGTCGGCAGCAAAGATCATGCCCTCGCTGACATACTTGCCCTTCAGCATGGGGCGGGGGGCCAGATTGCAGACGATGCC
GATCTTCTTGCCGATCAGATCCTCCGGCTTGAACCACTTGGCAATGCCGGACAGGATGCAGCGCTCACGCTCACCGTCAA
ACACGGTCAGGTGGAGCAGCTTCTTGCTCTCCTTCAGGTTCTCGCAGGCACGCACCTCGGCCACGCGCAGCTCCACCTTG
CAGAAGGTGTCAAAGTCGATCTCTTCCTCGTGGGTAAAATCAACGGTGCTCTCCTCAGCGGCGGGAGCGGCAGCAGCCTT
TTCGGCTTCGGCCTTGGCCTTGTTGGCAGCTTCGGCAGCGGCCTTGCGCTTCTCGTCCTCTTCCTTCAGGTGGGCAATCT
CCTTGGCCACGTCAATGCGGGGGAACAGGGCATCGCCCTTGTGGACGGTGTAGGTCTCCTGCACGCCGTAAGCAGCCTTG
CTCAGGTCGATGTCGGCAGTGGACAGGCCCAGCTGATCCATCATCTTGGGAGCGGTGGAGGGCAGGTAAGCGTTTAGCAG
GATGCCTGCTACACGCAGTGCCTCGCACAGGTGGTAGAGCACGCTCTCCAGACGGGCCTTGTTGGCCTCATCCTTGGCCA
GAGCCCAGGGAGCGGTCTCATCGATATACTTGTTGGCACGCTGGATCACGGCAAAGATCTCCATCAGGGCCTGGGGGATG
GTCAGGTTGTCCATGTCGGCAGTGACCTTGCCCAGCAGCTCATTGACCATGGTCTCCAGCTCCGTGTCGATGGCCTCGGT
GCCAGCGGCCTTGTGGACCGTGCCGCCGAAGTACTTCTCGCACATGGCAACGGTGCGGCTGAGCAGGTTGCCCAGGTCGT
TGGCCAGGTCGCTGTTGATGCGGTTGATCAGGGCCTCGTTGGTGAACATGCCGTCATTGCCAAAGGGAATCTCACGCAGC
AGAAAGTAGCGGATGGAGTCCACGCCGTAGCGGTCGCACAAGACCACAGGGTCCACAACGTTGCCCACGGACTTGGACAT
CTTGCCGCCGTTCATCAGCAGCCAGCCGTGGCCAAACACGCGCTTGGGCAGCGGCAGATCCAGAGCCATGAGCATGGCGG
GCCACAGGATGGTGTGGAAGCGCAGGATCTCCTTGCCCACCATGTGCAGGTCAGCAGGCCAGAACTTGTTGTAATCGTGG
TAGGTCTCGTTGCCGTAACCCAGCGCGGAGATATAGTTGCTCAGCGCATCGACCCAGACATACATGGTGTGCTTGGGGTC
AAAGGGAACGGGGATGCCCCACTTGACAGAGGTGCGGGAAACACAGGTGTCCTGCAGGCCCTGCTTGATAAAGGCGATCA
TCTCGTTCTTCCGGCTCTCGGGCTGGATGAACTGGGGATTCTCCTCGTAGTACTTCAGCAGGCGGTCGGCATACTTGCCG
GTCTTGAAGAAGTAGGCCTCCTCGTGGGCATCATAGACCTCGCGGCCGCAGTCGGGGCACTTGCCGTCCACCAGCTGGCT
GTCGGTCCAGAAGCTCTCGCAGGGCTTGCAGTAGTGGCCGATGTACTCGCCCTTGTAGATATCGCCCTGCTCATACAGCT
GGGTGAAGATCTTCTGGCAGGTCTCCACATGGTAGTCATCGGTGGTGCGGATGAAGCGGTCATAGCTGACATCCAGCAGC
TTCCACAGATCCTTGACGGTGGCAACGATCCGGTCAACGTACTCCTTGGGGGTCACGCCTGCATCGGCGGCCTTGTCCTG
GATCTTCTGGCCATGCTCATCGGTGCCGGTCAGGAACATGACTTCCTTGCCCTGCATCCGCTTGAAGCGGGCCAGCGCGT
CGCAGGCCACGGTGGTGTAACTGTGGCCGATGTGCAGCTTGTCGCTGGGGTAGTAGATGGGGGTCGTGATGTAGAATGTG
TTGTGTTCGCTCATGGGGGATGATTCTTCCTTTCTGTTGTGGCTGTGTCACAAAAAAGCTCCCGTCCTGCCGGAATGCAC
CGGACAAGGACGGGAGCTGAACTTCCGTGGTACCACCTTGCTTTGCCGCGCCCTTGCAGGCATGGCCTTGCGTGCCGGGG
TAAAACCGGCCTCCGCGCGGTAACGGGCGCACCCGGCGGGGGCTTGGCGGCGCGCCGCTTCACCCCCACAGCTCAGAGGC
CATCTTCCACCCCGTGCTCACCTGCCCGGTTCCATCCTTCGGGCTTTCTGTCAGGCGCAGGCGGGGCGTACTCTCCTCGT
CAAGGCTGTTCGCTTTCTGCCAAAGGGGCACACGACCCCCTTGTTCCTATTATAATACGCAAAAACGGCGGGTTTGTCAA
CTCTCCTGGTAAAGTGTTCTGCAAAATGGCATTTGACTCGGTTTGTGTATATAAACGAGATAGTTATTAACAAAAAGATA
CGGTCAGGAATTGCTATCCTATTCTGTGTTTACATGGATTTACACGAAAGCGGCTGCCAATTTTAGCAGAGAGCCGGAAA
CAGAGTCCAAAAGGTGCTCTAGGGGCTTTATTAGCTGGAAATTAGCTGAGCTAAATGAAAAGTGGCCGCTCTATTGTACA
ACGCTCACCTTTCATTAGCTGGAAGGCGCGTGGCTGTTCATAGGCACCAGAAGAACACCAGTTGCAAAAAGCAGCTGAAG
CCTGTTTCTGGATTTATGATACCATGTCGGAATCGCAGTTGGAATAGGAACATGGCCAGAACACGATATGAAAGGATTCT
GACCTATGTGGTGGGAAGTACTTCATCTTGTAAAAAAAACGGTTTTATGGTATTCTTACCTTAGATAAGGAACAGAAAGC
AGGTGAACCGATGGCAGAAGTCGAAACGCAAAACAACCTTGATTTTGAGCGCAAGCATGAGGAAGATTTGCGGCGTATCC
GTGATTTTCGGCTCATGGATGATAACTTTATGAGCAAGGTCTTTGAGGATAAGCCATGTGCGGAATTCCTGCTCCGGATC
ATCCTGAATCGGGATGATTTAAAGGTTAAAGAAGTCCATGGGCAGCATGACCTGAACAATATACAGGGGCGTTCCGTGCG
GCTTGACATTCTGGCAGTGGATCATGAAAATCGTGCCTACAATGTCGAGGTTCAGCGCAGTGACAGTGGAGCAGTCGCAA
AGAGGGCGAGATATAACAGCAGCCTGCTGGATGCCAATCTCACCCGAAAGGGCGATGCGTATGACGCACTGAACGAGACC
TATGTAATCTTTATCACAGAGAACGATGTGCTTCGGGGTGGACTTCCTATTTATCATATCAATCGCATCATTGAGGAAAT
GGGGAAATCTTTCGGAGATGAAGCACATATTATCTATGTAAACTCTCAGATCAAGGACGACACCGCATTGGGAAAGTTGA
TGCACGACTTTACCTGTACGAACCCGGATGACATGAACTATCCTGTTCTGGCACAGCGGGTGCGTTATTTCAAAGAAGAT
ACGAAGGGAGTGGCAACGATGTGCAGAGCATTTGAAGAAGTGAGAGAAGAAACAAAGCATGAGCAGTCGATTGAAATTGC
AAAATCTTTGCTAGAATTTGGGAAAATGACCTATGAAGAAATTGCTCGGTCGGTTCAGCTTCCTGTTGAAGAAGTAAAGG
CACTGGATACAAAGAAACCCGCCTGATTTTAATTCAGCCAAGATATTCTTAAAAACAAACAGCGGCAGTTTTCCAAATCG
GAAAGCTGTCGCTGTTTATGTATGTATAGGGGCTTATAAGTTCTTTGCAAGATTTTTGATGAGTTCGGCCATAGAGGGGT
CAGCCAGCAGTTTAGCAAGAGCTGCTGCCGCATCTGTATCGACTGGACTGGCTTTGGGAGTGGATTGCTCTGCGCGAGGG
AGGGCTTCAGGCTCTGCACCATGATGCTGATAGAAGAAATCGTCGAATCGTTGTGCGTTCAAACGCCGATCATCATCCAG
AATGTGTGCGTACTGCTCGGTGACCATCGAAGCCTGTGCATGACCGGAATCGCCCTGCACGGCTTTGATATCGCCGCCGT
TCAGCTTGAGCTTGTATGTAATGCTGGAGTGTCGGAAGCTGTGGAAAACCACTTTGGGGAGATCGTTTTCCTCAATCAGC
TGCTTCAATGCACCGTTAATGGTGGATTGTTCGGTCGGCATTCCCAGCGGGCCGGCAACCACGAGATTATAGTCTGCATA
CTCTGCACCCAGTGCGTCCTTTGTCATGTCCTGCTCGGCTTTATAGTGGACAAGCATTTCAGCAACTGTTTTGGGGAGAA
AAATGGTTCGGATACTGCTGTCTGTTTTAGGGCTTTTCAGAACCTGGACCGTGGTGCAGCGGGAACTCAGCGAGGGAAAA
CGAGTGATGACATTTTTATTTTCCAAGGCGTTCAGCGAAGCAATATCTACACGCTGCAATTCCTTATTTATGTAAATGGA
GGCTCGCCCGGCTTCAATGCTTTCGGGGGAGATATCCACACAATCCCATGTCAGACCGAGCAATTCCCCTAAGCGCAGGG
AACAAGAGAAGGAGAGGTTGATGCAAAGCCGGAGCCGTGGATCATCACAGACTTCTAAGGCATGGAACAGGGTCTCGGCA
GTCCAGATATCACGCTTCTTTGCAGTGTATTTGGGCAAGGTGGCATAAATACAGGGATTCTTTTCCATAAGTTCCCACTT
TACAGCCTGCTCAAAGGCACTTCTCAAAATTTTGTGAACCGAACGAACCGTGCCGGGAGAAACGTATTGATGCTGACGCT
TTCCACACATAGGGTCAACGGCTTCGTATTTAAGCAGCCGCTGATAATATCCCTCAATTACGCGGGTGGTGAGATCTTGC
AGCTTCATTGAGCCGATAAGCGGTTCTATGTAGTTTGAAATCAGTGCAGTGTTTGATTGATAGGTTGAAAGTGCCCATTT
GGTTCTTCCGTACAGGGTGACGTATTCTTTAAGCAGGTCTTTTAGAGTTCGGCACTGGGGTGCCACAAAGGTACCGACGG
ATTCTTTGTATTCGACCTCTTTCTTACGGTTTTTGGCATCTGCAAGGTCGGTAAAGGTTTCCCATTTCTGCTTTAGCGTT
CCATTAGTGTGTTTGTAGGTATAGACAACGCAGTATCGGTTATTGCGTTTGACAATGCTAGCCATTATACATCCTCCTCT
ACTTTACGTTTGGACTTCAGAACTTCATCGAAAGCATCTTTTTGGATGCGTTTTACCCTTCCCAACTTCATCGTTGGAAT
TCCTTCTTTGAGAACCCACGAGTCAAGTGTTGGGCGGCTGATTCCGTAAAAAGCCTGAATTTCCTGAAAACTGTAGTATT
TCCCATTCTTGGGACATTGCAGTTTTAGCGGCGGCTCCTCATGCGTTTCTTTTTTCGGTTTTTGAAGTTGGTATGTAGAT
TGGCTTTTAAGCCATGCCTTAAAACTTTTTTTGGTAATGCGCGGCCTGTCGGCCACGCGCTCAATGACGAAACAATCTCG
GTATTTTTTGCAATCAAGAATCCCATAAACATTCTTGCGTGGGATACCGAGTAGTTTTGCCATTTCCGGGATGGAGATGG
TTTGCGCTTCAATCTCCCGGTCACGCTCACGGTCGGCTGCTGTGCGGTAGCGACTTTGTGATCGGTACCACCGCTCAAAG
TCCTCTTTGGGAATTCTCATACAGAAGTCTGCCGTTTCTGTTTTCAACTTGCCCTGTCGGATGAGTGTATAGATCGTTTC
GGGTTTCACCTTCAATATCTCGGCGGCGTCAGGAACGGAATAGGACCGTTTGCAAAGTTCCTCGCCCGGTGGCGAACCAT
TGACCTTATGATATTTGACCTGATTGGCATACCATTTCTCAAAGCTGGAAATAACGATACGCCTTTTGTCGTTTATCAGA
ATGACTTCAAAGAGATTCTTATGAAGCAGCCAATAGCTGTCTGTTTTGCCAAGGCCGAGAAGCTGCCGCATCTCACGAAC
CGACATGGTGGTTTTGGTAGTGGCAGGTTCAGCTTTTCCGTATAAGGGAGCCGAAGTATTCCGCATATCATCCATGAAAG
ACACCTCTCTATCTATGTAAAAGTTTAGCCGGGATTTCTCATCCCGGCTAAAGAATAGCAGATTTCGCGTGAAATGTTGA
GGATGTCAAACAGCAGGATTGCGTTCAACAGTGCCATCATTGAGCCATGCTTCAAAGCTGGCTTTGGAAATACGGTAAGC
GCCGCTTACCTTGAACCAGCGGAATTCGTTCTGCTTCAGTAGACGGTAGACAGTGGGACGGCTCAGGAGCAGCATTTCCA
TCAGGTCTTCTACGGTATAGCAGCGGCTGTCCTTTGCTGTGGAAACAGGGGAGGAAACCGAGTTGGGCGAAGGTTCTTCA
TGGATAATCATTGGATAATACCTCGTTAAATATACTTAAAGTTAAAACTTGAGCGGCAATGCAGCCCGGCGGCTGCCACC
ATTATAAATAGTATAGACCTGCTGAAGGTACTTCGTCTTGCCGGGAAGGCTTACGCCTGCGGTTCGTGCAAGGCGAAAAA
TCGTGAATGCATCGACCTGCCGCAGTTTGGCAATCAGACGGCTTTTACTGTATTCGGAGTGGTACAGTTCTACAAAGCGG
CAGATGCCGAGCAGATTTGCAGAACTCATGGAATCAGGTTCTCCGTCCCACGCATTCAGCAAAACATCAAGGGATTCGAT
ATACAGTTCAGGACCAAGCCGGATGAATTCGTGATAGGCGGTTGCGATGCAGCTGATCCACTGCTTGCCCCGGCCTTCTT
CAAAAGAAAGATGAACGCCAGCCAATTCGGTGGCCTGCTGGAATGCAACGGCAGCAGGCTCCCCTGCAAAAATCAGGGCA
CGGAGCTTCTGTCCTGCACTCAGCCGTTCCGAAATGCCTGTCTGCTGTGCAAACAGGAGGGCTTCTTCTCGTTCTGTCAT
ACCAAAATAAACCTTGCAGCGAATCTGCAAATCTTCGCCGCCGTTCAGAAATTTCCGTGCAGCGATGGTGTTCTGTCCGT
CCATCACATAGTAGTGACCATCCCGGAAGCTGATCTTCGGCTCATTGGCAACCCGCTCGTCAAATTCTTTTGCGATGCGG
GCAACACGAGCGGGGTGAAGAGCACGCTGATAAGTGTCGCGCGGCACGATCAGTTGCCGCATTTCATATTTGGACAGGTG
CCCAAGGTAGCTTAACACTCTGGATTTATCTGCGGGGCGCGGACTTTCGCAAATCGCCATAGATGGCGCACTCAAAAAGC
GATTGTGCAGAATAAAATGCGTCGGCATATTTCGCTTTTTGATCTGTGTTGTCAGCGGAACGACCAGAAGAACATTGGAA
TAAAAATTACCGTCATCGTTCTGGACAACAATGGCAGGTCGGATGCCGCCTTGTTCGGAACCGCTGTAAGGATTCAGATC
CATCATGTAGACATCCCCGCGCTTGTACATCCAGTTTGCGGGCATAGGCGGATACTTTTTCTCTTTTTTGCCTCGTGTTG
CCAATTTGGATTTCTCCTTTCTATCCGTATATGTAACAGTGGGCTGCTCGCACAGCCCACCCTACTATCTCAAACAGCAA
AAATGCTGTGATTTATAGTTCTATACCTTTCCGTATTTGTCCCCGACATCCCCGGAAAACGAAAACTCAGTTTTCGTGTG
GGAAATCTTTCAGCCGTCCGGCAGCGTACCGAATCCATAGGGTTCTCACCTCTCCGTGGTTCTCACCGAGCTGCCCGAAG
GCAGAAGTATCATTATTCTGTGATGGCTCTTAGCTATGGAGAAGCTGTCATCCATTTACCGTCAACCTACCGCTCATTCC
CTCAGTGGGAGATCATCGCATTTGTTACGGACGTGGCTCATCATCACAGGAACGTGACTGAAGAATGCGTGTTCAATTTT
CAAGGGGCGGGATAGCTTGAGGGCTGCTTTGAACGCTTTCCGAAGCTATGGCTGTATTGTAACCGATGCGGAACGAAATG
AACAGGAACTCAGAGTTCACAATTTTTGAGGAAAATAGGAAGTATCGTTCCTGTTTCTCGATGAGCCGTCAAAAATATAT
TTCTTGACTTTATGTAAGAAATGAAGTATTATACTCGTAAGAAACTAACTTACGAGTATATAAATTCGATAAATACACTT
TGGGGAGGGAACAAAATGAGCCGATTTTACTGCCGCGATGAGGAACTTCGGAAGTTAAACAAACGATATGAGAATGGAAA
GTTTGAATGCGTTGTCATTTACGGCAGACGCCGTGTTGGAAAAACTGCGCTGATCAATGAATTCTGCAAGGATAAACCGA
CCATTTTCTTCTCTGCCTTGAATACGACCGGAAAAGAAAATCTGGAAGCCTTGTCCAAGGCAATCATGAGTTTTGAACGA
CCCAATGCAGAATCATCTCCGGAATTTACAACCTACGATGCAGCATTGGACGAACTGACAGCTCTCTCCAAGGAGCAGCG
GATCGTATTTGTAATTGATGAGTATCCTTATCTTGCAAAGGCTAAACCCGCTATTTCCGCAATGCTTCAGCACATCATCG
ACCATAAATGGACAGAGTCCCAAATGTACCTGATCCTGTGTGGCTCGTCCATGAGTTTTATGGAAAGTCAGGTTTTGGGC
AAAGAAAGCCCTCTGTATGGGCGCAGAACAGCGCAATTCAAGATCATGCCGCTGGATTATAGGGAAACTGCGGTATTCCA
TCCGAATCTGTCTGAGGAAGATAACGCCCTGATTTATGGCATCACAGGCGGCGTTCCGCATTATATCAACAAATTGGATG
TTCGGGACAGCGTAGATGAAGCACTGATGGAAAACTTGTTTGACCGTTCCAGCTACCTCTATGAGGAACCGGCCAACCTG
TTAAAGCAGGAGCTGCGTGAGCCTGCAATTTATAATGCAATCATCAAGGCAATTGCAGAGGGGGCTTCTCGCCTGAACGA
CATCACCACAAAAGTTGGTGAAGAAAACTCTGTGGTGGCGAAGTACCTCAAAACGTTGATAGACCTTGGAATCGTCAAAA
AAGAAACGCCGATCACAGAGAAACCGGGCAAAAAAACGATCTATCTTCTGGCGGACAATTTTTTTCGTTTTTGGTACCGT
TTTGTGCCGGTCAATGCAAGTGCCATTGATTCGGGGCGGATCGCAAAGACCTACCCCCATGCGGTGAAGCAGTATTTTCC
AGACTATATGGGCCTGATTTTTGAGAAGATGTGTCAAGACTATTTGCTCTATTATGCGAATGATCTTCCTATCGAGTTGA
GTGAGATCGGGCAGTGGTGGGGAACCGACCCTCAAAAAAAGAAGCAGATCCAGATCGACATTGTCGGAACGCCGGTTGAG
GGTAATGACTATATCATTGGCTCCTGCAAATACCGCAATGAAAAAATCGGTTTGGACGAACTGGAACTGATTCGGGAATA
TGCAGCAGTCTTTGGGAAAGGAACAAACTACCACTACTACATTTTCTCGAAAGGCGGATTTACGGACGGTCTGCTTCAGG
CACAGGAACGCGGAGAAGTACAGCTGCTTACCCTTGCCGATATTTTTGAATAACACAAGAAACGCTCTTGCCGGTGTAAA
ACTGGCAGGAGCGTTTCTTGTTGAAGTGATTATAAAAGACCTTTGATTTTTTCAAGATGATCTATAGCGGCTTGCAGTTC
ATTTTGAAACTGATTCCTAGAAGGATCTCGACCCAAAAGAAGATAATCCATACTGACATGGAAGTATTCTGCAATATCGA
TCAGGATTTTTACAGAGCCATTGGAGCTTCCCCTTTCAAGATCGCCCAGGTGGTGATGGGAAACACCAAGTTTTTCAGCA
AGTTTTTCCTGCGATAACTTCGCATTTGTACGCAAAGTAAAAATACGGTTACCAATAGCATTCGGATCAAAACTCATGTG
TGACCTCCAAATTTTCGATAAAGCGTGAGAAGTCGAAAACTCGGAGTTGCTACGGATATCTAGCCGCTTGGGGCATCCAC
GAAAAATGGACAAATCATAACCCCGCGTTTTCACGCGGGGTTATGATTGTATAATTCTTAGCCGTTCCGTCATCTTCAAC
TGTTCCATCATCTGTGATTGCATTGTAATCCGCCATTGCACCTGAACCTTCGATGCTCAGTGTATATGTAGGATTCTCCG
CAGCCGTATTGTTTTGTTCCACTTCCCAAGAAACACTTTCCGTCTGATCTTCTGCACCGCAAGGGCCGCTTGTTGCTGCA
TTTTGTGCCAGCACAGCCAAGGCAGACGTATTCCCCACCGTTTCCGCAAACGCCGTGACCGCCGAAGCAGGCACCATGGA
GACGGCCATACAGCCCGCCACCAGCAAACTTACTACACGTTTTGGTTTCATAAACTTTTTCCTCCCTTATGAAGTATCCC
AAACGCTTTTCCCTGCACCCGCCGTAAATGTAAAAAGGCGCCGCACCTGCCCCGAAAGGCTGGTGTGACGCTGTGGTGTA
CTTATGGGGAAGTGCAGCTGGCTGCCCGGTCTGGGCCCTTTAGCTTTGCGTCGCAGCCTTCCAGCTGGTTTGCCGATTCT
TCTGTTTTGTGGGGGTGCTCTTTTGCATTTTATTATACCCCCCTTATATAAAAATCAAGGGGTTTTCCATGAGTTTGTCA
TTTGTAACAAATGCAGTCTATTTTTTAGTGCGATTTGACGGGGGGGTGGGGGGTGACCCTCTCAGTTAAAGACTTTGGCT
GAGAGGGTTAGGCCATTACTAAGAAAACGCCGCCGCACAGGTCGCAATTCTGTGCAGCGGCGTTCCTATGGAGGATGATA
AAGTATCACTTGGAAATGGCGCAGTTATTCGTACAGGGCATCAAAGTTGGTCAGTTCCACCTCATGCTCATCCAGCCAGC
GACGAACCTGCGGGTCACACAGGGTCGCCAGATCACGGCAGCGGGGCAGGGTCAGGGAAGTATTGTCCAGAAGGTACTGA
TCCAGATAACCCGGATGGAAATGCAGGATATTGTACTCGTAGGGAGAGCTCAGGATGCCGAAGCGGTCTTCCAGCCAGTC
CTCCGGGCGGCTGCCCCGGTTCAGAATCTCCATTGCGTTGCTGTTGCCCAAACTGAACAGCTCGCAGGCCGGTTTCATCG
GCAGTTCTTCGGCCAGCGTATCGCCCATGTTATGGATGCCCAGCTTCTTTCCGATATCCCGGAACGCCTGCTCCATGGGC
CTTGTCATGGCGCTGTGGCCCTCAAAATGCCGGGGATAATGTCCCACAAGTTCTTTGTGCCGGTCCAGCTGGGCCATGGT
CTCGGTATACAGGTCCTCATAGCTGGGGTAAACTTCGCCCTTGCATTTGGCATCATTGGGATTCTCGCTCTTCCACAGAT
AGCTGCGGTAGAACATTCCCTCTTCGTTTACCAGCGTGGGCACCTTTTCCGGGGCGCTGACGGGGCGGTACTGCACAAAA
TTGGTGTGCTGGACCAGCGGCACCTCCGGGCACTCGCTCTGCCAGAGTTTCACCGCATGGGGGACGGCGGCCATGTTGCT
CATCAGCGAGAGGGTGCAGACCACGCCCTCCTTATAGGCTTTGATGACACCATAGTTGTATGCCTCACTGAAGCCGAAAT
CATCGGCTACTACGATCAACTTCTTGCTCATAGCTGTTTCCTTTGTCCTTATCGGTTCAGATAATCCGCATTGAAGATCT
TGCCCTCGGTGCTGCGGTCATAGACCTTCCGGCCCTCGGCGTAGGTGACCTGTGCCTGATAATCGTCGCTGATGACCACC
AGATCTGCGTCCTTGCCCACTTCAATGGTACCCTTGCGGTCGGCAAAACCATACTTGATGCAGGGATTGAGGCAGGCCAT
CTTCAGGCAGGTCTCCAGCGGGATGCCAACATTGTTCACCAGATTTCTGATGTCGAACAGCACCGGCTGGCTGGAACCGC
ACAGGCGGCCGGTATCGGTCAGAACAAAGCCCTCCGGGGTCACATTCAGGGCCATCCCCTCAAAGATGCCCTCATACTTG
CCCACCGGTGCACCGGACAGAGCCGTACAGTCACTGACCATCATGAATTTGTCGGTGCTCTTGACCTTGAAGTAGATGCC
CAGCATCTCATCGCAGATGTGCAGGCCGTCGCAGATCACCTCACAGGTAACGTTTTCATTGGTCAGGGCTGCTCCCAGAC
CGCCGATGTCCCGGTGATGCATATCGGTCATGACGTTGCCGGTATGGGTCGCCACACTGATGCCCTTGGCATAGGCGGCC
ATGGCCTGCTTATAGTTGTTGTCACTGTGGGCGGCTGCCACTGTGATGCCCTGCGAGAGGAAATACTCGATGATGGGGTC
CATCCCGGGGATCTCCGGTGCCAGTGCCACAAGACGCAGCCACCCGCCGCCGGCTTCCACCATGGCATGTGCCGTCTCCA
TACTTACCTCCGGCCAGCCGGTACGGATGCCTTTTTCACCGGTGCGGTTCAGCCAGGGGCCTTCGCTGTGGATACCCAGA
ATGGTTGCACCGTCCTGATCACCCTCTTTTGCCACCTCTGCCACCGCACGGATGGAATCCGGGTCGCACACCGTCGGGAA
GATGTTCACGGTGCCCTGACTTGCCAGCCCCTTCAGATAACCTTTCACGGATGCGATCTGCTTTTCATGGGGGGCATTCT
TATTCATGATATCATAACCGCAGGTGCCGTGGTTATGAGTATCAAAAATGCCGGGGATAATCCGCTGGTCGCCGTATTCA
ATGGCTTCGGGGTCGGTCGTGTTTTCTGCAAAGGCAGTGATCTTGCCGCCTTCCACAGTCAGCACACCTGCCTTGGGGCC
TTCCGGCGTATAAATGCGGTTGGAATGCAGTTTCATAATTCAGTTCTCCTTCTTATTTGCTTCCTGTTTTGCAAAATCGG
CCAACGCCCGTTCCATCCGCTCCATCCGGGGCAGATCCAGTACATGGTCCTGTGCACAGCAGGTATTCTCCACAACAAAT
TCGCCTTTTTCCACTCGTCCACAGCTGAGCATCATCCCTCTGGGAAAGAGCGCCAGCAGATTCCGCTGCCGCTGTTCCTC
CGGGTAGTTCCGGTCATAGACCTTATCCTCCGGCAACAAACTGCACAGCTGTTCCGCCGCCTCTTTCCGGTACTCGCCGT
GCGCCAGCGCCACTGCCGGGCCGCTGGTCAGATTGTCCAGCAGCAGAACAGTTGCCGCAGTTGGCATCTCCTGCGCCAGA
AGCCGGAAGCCGTCATAGTTATCCACTGCATGGTCACAGAAGGCAAAAGCGATGTTCTCCTCACCGCTCAGGTCCTCCGC
CAGCTTTACGGCAGTGGCGACCGCACCGGAACAGCGGCTGAAGTTGCAGGGGCTTGCATGGGGCAGCAGCAGCCAGACAC
CTACCCCTGCCAGCAGCAGTGCCGCCAGCGTCCGGGGCAGCATGGCACCGGTTCCCCGTCCGGACCAGAACATCAGGCAG
GCCGCTCCGAAACAGAGCAGTTCCAGCACGCATTGCAGTGCAAGGTCTCTCCCCCGCTGCTGAACATTTTTGTCCGGATG
GAACGGATAGTATTTCTGGGGCCGCAGCGCCTTTGCCGGCGTATCAAAGGGGACCGCAATGACGACCTTTGCATTTGCCA
GATCCCCGGCAATCAGGTTTTCGATCTTGGAAAACCGTCCTTCCCTCTGTTGAACCCGCACCGGCCAGCCCAGCGGCGGT
AGGCTCTCGTTGAGCTGCTGGGCAAAAAGATATTTCTGCTTTGCAGTGCGCCGTTTGCCCAGGGTGACACCATACAGCAT
CATCAGGTCTTGCAATGTCATATCCGTTCTCCTTCTACAAAAAAGTCCGGCAGGAAGCGTTTTACTCCTGCCGGACTGCG
GACCCCTTGCAGGATCAGGCGATCTGATTTTTTTAGAAGATTCCAAGGAATGCGCCCAGCAGACCAAAGATCAGCAGACC
GATGATCAGCTGTGTGGGGCGGTTGCCCTTCTTGATTCGCCACATCATGAACAGCACCAGAGCCAAGCTCAGAATGCCCG
GATAGATGGCATTAAACAGCTCGGAGACCACGATGGAGGTCTCGCCGATGTTCAGCGTCCAGTTCAGGGGGAAGCCCACG
GTGGTTGCCGTCATGGCACCGACCATCATCAGGCCGAGGATGGATGCACAGCGGGTCGCAACGCTCATCAGGCCGCTGTT
AAAGACGGTGTTGATGAAGCTTGTGCCCAGTGTGTAGCCCAGTTTCAGCAGGACCCATTTGAGCAGGGACTGCGAAATGC
CATACAGCAGGATGAAGATGAAGGTGCCGAGGATGTTGCCCTGCGAGCACAGACCGATTGCAATACCGGCACCGATGACA
CGCAGGCAGTTGAAGAAGATGGAGTCGAACATACCGGCGGTGGGGCCCATCAGGGAAGCCTTGATGGCATCAATGGTCTC
GCCGGGAACTTTACCGTCGTGGCAGTCCTTTTCCAGTGCGTAGCACAGACCTGCGATAAAGTTGAATGCGACTGCATGGG
TATTGAAGAAGGACTGATGGCGGGCATAAGCGGCCTTCTTGCCTTCGATATCGTCGCCATAGATACTCTCCACGGCGGGG
GCCATGGTCATGGTGAAACCATTGGCTTCCATCTTGGTCATGTTGAAGTTTGCAAAGACCAGATGGCTGTTCCAGAACAT
CTTTTTGAGGATCTTATTTTCCTCTGCGCTGACAACTTTCTTTTCCATCAGAAGAAATCCTCCTCACTGTTGGCAGGGGC
AGCAGCACCCGCAGCGGGGGCAGCAGCCACAGCGTTCTTTGCATCAATGATGCGCTTGTCAATGAAGAACAGGGTCAGGG
CGATGGCTGCACCGATGACGGCGATACCAAGGCTGCTCAGGCCCAGGCTCTTGGCGCAGATAAAGCCGACAAAGTAGAAC
ACAGCGATATCGGTGGACCAGATCATGGACAGCAGGATGCCGAAACCGACGGCGGTCATCATGGTACCGGCAGCGGCCAG
ACCTGTCATGACCCATGCGGGGCAGGCAGCCAGACCAGCCTGCAGACCCTCGATGCCAAAGGCAACGCCCAAGAAGATGA
TTGCCGCACCGGGCAGGCAGGCGATGAAGTTGACGACCATGGAGATGGCACGGAACTTGTTGGGCTTGCACTCAGAAGCC
AGTCTCTCCCAGTAGGGAGCCAGGCCGGCCCACAGAGGCATCAGCATGGTGTTGATGGTAGACATCACGGTACCGATGGT
CAGGGACAGAGCCAGACCGGTTTCCATGGCACCGTCGCCGCCCACCACGATGGTATACGCCACAGCGATGATGGAGCCGG
ACAGGCAGTCGGACGGAATCGAGCCGCCCACAGCAGAGATGCCCATGAAGATTGCTTCCAGCGAAGCACCCATGATGATG
CCGGTCTGGAAGTCGCCCAGAAGCAGGCCGACCAGCGGTGCCACCACGATGGGGCGGTTCAGGCACTGCCAGGACAGGGT
GTACGGGTCAAGCCAGTTGATGACCGCATACACGACTGCACAGATGATTGCAGCGGTAATTGACATAGCGATTTTTCCTC
CTTGTACTTTTTTCTATTTTCAGGCAGAGCACCACGCTCAGCCCAGTACCTTGGAAAGTTCCTGCGGAACATCATCGGGG
ATGGTCTGCACATTGCAAGGGATCCCGGTTGCCATGACCTGCCGCAGAACCTCGACTTCGTCCTCGTAGGCATACAGATT
CTTGGTATAGGTCTTGCGGGCTTCCGTTCCGTGCTTGGGAGCAATGCGGCCATAATTGCCCACATTGATCTGCGGGATAT
CCTTGACTTCCTTGGCCACACGCAGCAGATTTTCCGGCGTGCTGACGATCAGCAGGATCTTCAGACCGGCTGCACGGGGA
TCGTTGCAGAGCGAGACCGCCTTATCCACCGTCACGATCGCCGTCTTGCAGGTGGCCGGTGCAGCCATCATCAGGGATTT
CTGCATGATATCGCTGGCAGCCGCCGTATCATCTGCCACCACGATGCGGTCAACGCCTAGCGTGCGGCTCCACTTGGTGG
CGACCTGGCCATGAATCATGCGCTCATCCAAACGTACCCATTTGATCATAAGTTTTCCATCCTTTCTTTTTATCAGAAGA
AGTCGTCGCTGCCTGCCGGTGCCGTGTCCGCAGGAACTTCCGGTTCCACACGGCGCAGATACTCGCGGCTTTCTTCAATG
ATCTCATCCAGCCGTTCGTCGCTGAGGGTATCCTCGCTCAGAACATTCATCATGAAGCTCATGTTCACACCGCTCACCAG
CCGGGTGTTTGGGCGGTCCAGGTAGGTGAACATGGCCTGATTCACGCTGCCGCCGTAAAGGTCGCTGCACAGCAGCACTT
CGTCCTCCGGACCGACAGTCTCATAGAACGCATCCAGATGATCCTGCACGCAGCTCTCATCCAGATAGGCATCAAATACG
GTCAAATTCTCGCACTCTCCCATCAGGATCTTCAGCGAGCTTTGCATTCCGCTGGCCATTGAGCCATGGGACGAGAGAAA
GATTTTCAGCATAACAGGCATCCTCTTTTCGACTACAAGCTAATTATTTTCCTTCGATGTTCACATTTTATCTCTATTTT
GCACAGAGTTCAACGCTTTTTGATTTATAGAATAAGTTCAAGTCGTTTTGATTTCATTTTATAAGTTCAAAATGGAGCAC
AGTTGAACACCCTGTTCAAAACTGTGCGCCATGATTTGGTGATTTTACATAGTCTGCAACGAGCGCCGAAGCCATTCCGC
CGCCATCCGGGGCGGGTCTTCCGCAAAGGCTTCCAGTTCTTCCGGATACCGCACAAAAGAGTACAGCAGTGTATTCAGCG
CTTTCATCTTCTGCCAGTCGTGAAGTCCGCCGCCGACATACAGCAGTGCCCGGATCTTCCGTTCTCCCCAGAGTGCCCGT
TTTTCCAGCGGGTAAAATTCCAGTCGGATCTTTTCTCCTTCTGCGCCCTGTTCCTCCTGAAAGACCACCACGACTTCGCC
GCACTGGTACGTCCAGCATTTTTCCCGGATGATCCACCGATTCAGAAGCGCCTGCCGTTCAGCTTCGTCCCTGCCATGTA
CCCCCGCCAGATACTGGAAGAACTGCTCCGGCGTGTAATACTGGAAGTTTCGGATTACACGATAATTCTCCGGCGGCGGA
AGCTGCTGCCGATACTGGTATGCTTCCACCAGCAGGGTGTTGTAAACACGGTCAAAGTCCCGTTCGTTCCGGATCAACAG
CAACAGTTCCACCGGGTAATCATACCGGTAGCCGGGCTTTATTCCCTCTTCCTGTTCTGCGCCATTTCCCAGCAGCACTC
CGTCGCATTCTGCCGGGTCGATGCGGCGCAGCTCGTACAGGTTCATCGGCGTGATCTCTTCGATCAGTTCGGGGTAACGC
TCTTTCAGGCCCTCTGTCTGGATCCGGGCATACTCGGTTCCCAGAAAATGGGTGGAGCACAGACGGAGCGGCCGGATGGG
ATACCGGATCTCGTGCAGCAGGCTGAAGAAATAGCAGCTCAGCATTGCCAGCAGAAACCGGTTTGCCCGGAACGGATAAA
CCGTCTGGATAAATTCAATCACCCGGCGGCTCAGTTCCGCACAGAGCGGGCAATCCAGAAATTGCAGTTCATAAACATAG
TCATACTGCATTGTGCCGTCCGTTCCATAGAAATGTTGTGCGATCAGATTGAATAGGATCTGCTGCAGCAGATCCCTTGC
CATTGGCAAGGGCGCAAAATCCAGTCCGGTCTCCTGCTTCAGGTAGACCAGCACCCGGTCCCGCAAGCATCCCGCCTGCC
CTGCAAAGCCGGGATGCAGGCTGAACGGGTCCCGCTTCAGGTTCACATCCAGCATACTGAACAGCAGAATGCCCAGAAAC
GCCACCTCATCCTGGGGCATGGCATAGCCCCCGTATTGTTCCTCCAGTGTGTGGTAAATGGACTGTGCCAGCGGATAGAA
CATCGTTCCGGAGATGCTTTCCAGCCATGGGTCCGGCAGCCGGATCTCATGGCCGTTCTGCACCCGGTTCCGTGCAATGA
TCAGGTAGACCGCCACACGCTGGGTCGCACTGTCTCGCAGGGAGACCGGGCTTTCCCGCAGGATCTTCAGAAATGTATGC
CGGATATCCTGCCGCTCTTCGTATCCGCAGCTGAGCCAGGATGCACTGTCCGGGTCACTGCAATCCAGCGTTTCCTTGTG
GAAATGCACGCCGGAGACTTCGGTCAGTGCCAGCCTGCGCTTGTACTCTTCTCCTTCCACCCGCATTCCGGTGCCGGGGC
GTGAGACGATCCGCAGGCCAAAGCTCTCACACAGGCGGGTCGCCATGCTCAGCGGCTCCCGCAATGCCGAAGCCGAGAGA
AAAAGCTGATCGGCCAGCTGTTCCTTCTTAATGCCGGTTTCCGTGGAGATGATGCGCCGGGACAGATACCGCACCCGGCT
TTCCCGGTCGGCGTTCAGCATACTGCCCGGCATCTGCCGGATGCTGGTCACAGCCGAAAAAGTATCGTACGCTTCCGGGT
CCAGAACTTCCACATAGTAACCCTTATGCCGCCGGGAAACCAGCCGGGCACCATTCTCATTCAGGATCTGCGCCACCTGC
GGCATCTCATTCTTGATGGTGTGCGCACTGACACCGATCCGCTCCGCCAGTTCCTGCGAAGTCATCGTCTGTTCGGGGGC
ATTGCTCAACTGGGTCACGATCTGCAAGGCTCTGCTGGACATAAAACCGCTCCTTTTCCCAATCATTCGTGCCTTTATTG
TAGTAAAACACTGCCCGAAATGCAAGCCGGAAACCAGAAATGCCGCTCCGAGCTTTTCAGCCCAGAGCGGCATTTCCGGT
TTTGGGATATAATTAGAAAATAGCTTGATTGTTAGCATCCTCACCCTCTCCGTCATTGCTTGCTACACAAAAATTATTTG
TGCTGACTGCGGCTCTTTTGCATGACACGCTGTTCTTGGATTTTGTGTATGAAGATAGATAGGAGGAGAACACATAATAA
ACCTGAGGAATTGAGCAGCGTTGTGAATGCAGCATTCGGGCTGCGTTGAACTACACCAAAAATTTCGCGATTTCGTGGGT
TTACCTATGGGTTTACTGAGAGAGGGAAGCCCGAAAACCTGCATGAATACTGGACTTTTCGGATCAAGGTCAGGTGAGTA
CAGCCTCAAAGCCGCTCGTCGCGCACCTCAGTTCAGCAAGCGATAATCTACAGCTTAAAAATGCTAAAAAAGCCCAGAAA
TACGCCATTTCCGGGCTTTTTCTATGCCTAGAATCACCTGATTCCGATGGTGAAATTTGAGGAAATTTGACTTCAAATTA
GCCCATTTTGATGGTTTTACCATGGGTTTACGGCCTATTTTTGAGCCTAATGGGTGGGAAAATGGGTTTACAGAAGGCCA
TTTTGGAGGGGAAATTAGCCCCATCGCATTGTTCAAAATGGAAAAAAGCAAGAGCGGCAGTCCGGCGCAGGAATATCTAT
TACTGCGGCAATGACACGTCAACGCAGTTTTTTACGGCGAGTGTGGCGGAGGAACTGCTGCTGAATACCGAATTGACGGA
AGAAAGCAAAGACCGTGCAATACATCTGCTGAAAGAATTTGGCCTTTACGAGTACAGGGATGCGCACCCGTCCACCCTGT
CCGGCGGACAAAAGCAACGGCTTGCCATCGCCTGCGCCGTCTTTTCCGCCCCTGCCGGCAGCTCCACCGCGATGGTCGTG
CCCTTGTCCGAGCTTTCCTCCACCCAAACGGAGCCGCCGTGGAGATCGGCGATCTCCCACACCAGAGAAAGTCCCAGTCC
CGCGCCGCCGTACTCGCGGCTGCGGGATTTGTCTACCCGGAAGAAGGGATGGAAAATGCTCCGCTGATACTCCTCCGGAA
TGCCGCAGCCAGTGTCGGAAACGCGAATGATGCACTTTTCCTGCCCCTGTGCAAGCTCGACCCGCACCGAGCCGCCGAGG
CGGTTGTATTTGACAGCGTTCTCCGTCAGGTTGAAGAGCATGCGGTAGATCAGCGCGTCGCTGCCGGTCAGGGCGGCGTC
GCCCTCCGCTTCCAGCGTGATGCTTCGCTTCTCCGCCAGCGACGCAAGATCCGTAAAGATCTCCTCGACCATGGGGGCGA
GCTGGAGCTGCTCGTTCCGCGCCACCTGCTGCAAATTGCTCATCTCCAGCAGCGTCTTGGTCATCTGCGTCAGCCGCTCC
GTCTGCTCGCGCAAAAGCGTGAGGAATTCCGCCGTCTCCGGCCGCACATCGGGATGCTCCGCGGAAAACAGCTCCAGCTG
CGCCTGCATCAGCGCCAGCGGCGTGCGCAGCTCGTGGGCGGCGTTGCCGGTGAACTGCCGCTGGGCGGCAAAGGCGTTGT
TCAGCCGCTCCAGCATCTGGTTGAACGAGCGGCTCAGCTGCCGGAACTCCGAAATGGAGTCTTCATCGATCCTCATATCG
GCAAGATTGTTCAGCTGCACCTGCTCCACCTGCGAGGTAAAGCTGCGCAGGGGCTTGAGAGCGCGTCCGCTGACGAAATA
GGCGAGGATGCCGCTGAGCAGCGTTACCGCCGCCGTGATGTACCAGTTGGTGGTGCGGAAGCGCCCCTGCACCCCATCGA
CGACGATGGTCAACTCCTCGTTGGGCGTTATGAGCTGCGGGTCAAAGCTCGCCGCTCCGCTATCATTCAGGATCACCGTG
CCGCCGCCCTGTAAGCTGTCCGCAATGGTGTCCATATAGTACACACCGGAGGAGCACAGCAGCAGATTCATGGCCACGCA
GGTGATGCCGATGAGCAGGGCGGACATCAGCGTGATGCGCCACTGCAAGGAAAGCCGCTTCATTCCTCCTCGCCTCCCAT
CAGATAACCCTCGCCGATGCGGTTGCGGATGGGGTCATAGCCCAGCACGGCGCGGAGCTTTTTGCGCAGGGCGGAGATGT
GGACGCGAATGGAATTGCTGAAGCTGTCCACGCTGTTGTCCCAAACGTGATCAATCAGCTCCTCCTGACTCACGGGCCGC
CCCTGATGCACCATCAGGTATTCGAGTATCCCCGTTTCCTTTCGGGTCAACGTCAGCGTCTGCCCATTGACGGCGGCGGT
GCGGGAGCGGGTGTCGAAGCTCAGGCCTCCGCAGCTTAGCAGCACATTCTGCTGGGTGAACTGCCTCAATGTCAGGCTGC
GGATGCGGGCCTCCAGCTCGGCAAGATGAAAGGGCTTTGCAAGATAGTCGTTTGCCCCGGCGTCCAGCCCCTGCACCTTG
TCCTCCACCTCGCTGCGGGCGGAGAGGATCAGCACCCGCGTCTCTCGGTCGGTCTGCCGCAGGGCGCGCAGCACTGTCAT
GCCGTCCTTTTTCGGCAGATTCAGATCAAGAAGTACCAGATCGTAGCACTCCACGCCCAGCAACTCCAGAGCCTTCTCCC
CGTCGTAGCAGTAGTCCACGCTGTAGGCCAGCCGCCGCAGGCTGCGGACGATTGTTTCACACAGAGCGTGTTCGTCTTCA
ATTACTAAAAGGTGCATGAGAGCCCTCCTTTTTATTTCTCCGTTTTTGTGTTGTTTTTATTATAGCAAAAATAGATAAGG
TTTGCGTTAAGTTTTTGTTCTTAACAGAGACTTTAACTCTCCCGCGCTATGATGGGGGCAGAAAATCGGAAAGGATGATG
AAAAATGAGCTGCGGGAAAAAGGCTGCGGCGCAGATCGCGCTGCTGATGGCCGGAGTCGCCATGCTGTGCTTCGGCGTCT
GGCGGGGCGAGGCGGCGACAGTGCTGAGCAAAGCAATCAAATTATGTCTGGAGTGTGTGGGTATTGGGTAAAAAGTTTTC
AGGCGTTTCGCAGACCATGTCCCGATTTCGGGGCTGGATACAGGCGGGTGCGACGCTACTGACCAACCTGCACCTGCCGA
ACTTCTTCAAAGGAGGACTGTACCAAGGCACAGGGAAAACCGTTTGCGTGCCGGGGCTGAACTGCTACTCCTGTCCGGCG
GCCTCCGGAGCCTGCCCCATCGGGGCGTTTCAGGCAGTGGTGGGCTCGTCCAAGTTCAGCTTCTCCTATTATATCACAGG
CTTTCTCATTCTGCTGGGCGTGCTGCTGGGGCGCTTTATCTGCGGCTTCCTCTGTCCCTTCGGCTGGTTTCAGGAGCTGC
TGCATAAGATCCCGACGAAGAAGCTCTCCACAAAGAAGCTCAAGCCCCTGACATACCTCAAGTACGCTGTCCTGCTGGTG
ATGGTCCTCCTGCTGCCGGCGTTCCTTGTGAACGACGTTGGCATGGGCGACCCCTTCTTCTGCAAATACCTCTGCCCCCA
GGGCGTGCTGGAGGGAGCCATCCCGCTGTCCCTCGCCAATTCCGGCATCCGGGCGGCGCTGGGCAAGCTGTTTACATGGA
AGTTCAGCATCCTGCTGTCGGTGATCGTGCTGAGCGTACTGTTCTACCGTCCCTTCTGCAAGTGGCTATGCCCGCTGGGC
GCGTTCTACGCCCTGTTCAACCGGGTGTCCCTTTTCCAGATGAAGGTGGACAAGAGTAAGTGCGTCTCCTGTGGGAAATG
CGCCAGAGCCTGCAAGATGGACGTGGATGTGACGAAAACGCCCAACCATACCGAGTGCATCCGCTGCGGGATGTGTATCC
GTGCCTGTCCGACGAACGCCGTGTGCTTCCGCTACGGCTTCGGCGATGGAAAAGAGAAAGAAAACGCAGCGACACTGCGA
GAAAACAACAACAAAGCTTAAGGAGAAACGAATATGAATGTAAAGAAGATACTGGCTCTGATGCTGTGCGCGATGATGCT
GCTCTCCCTTGCAGCCTGCGGCGCAAAGGGCAACGACAAGCAGGCGGATATGAGCGGAGACAGCTCCGCCATGACCGGCG
AGCCGAAAACCGCCGAGGAGGCGCTCGCTCTGCACAAGGAGCTGCTGGAGCGGGAAAACGCGCTCCTGTCGGAAAATGCC
GAACTCTGGGAGAAGGTGTTCATGGCGGCCGATAAGGGCATGACCATGCAGGAGGACGGCAAAAACTACGGCGACTTCCT
GCTGGATACCGTCGAGGCCGCTAAAGAGCAGTTCACCGACAAGGAGTATGCGTGGCTGAAGGAGTCAGCCACGGAGATCA
GCAATATTGAAAACAAGCTGACCGAGTTGGAAGAGAAGTATCCCGAGATCATGCAGAAATCCATGGACGGCGATATGAGT
ATGCCAGCGGGCAGCGACACGAGCAACCCTCCCGACGACGGCAGTATGCAGAAGTTTCCTGCCTTTGAGGGGAAAGACCT
GGATGGCAACACGGTGAAGAGCGACGAGCTGTTCTCCGCCAACGCCGTCACCGTAGTGAATTTCTGGTTCACCACCTGCA
ATCCCTGCGTGGGAGAGCTTGCCGAGCTGGACGCACTGAATAAGGAACTTGCGGAGAAGGGCGGCTCCCTCATCGGTGTC
AACACCTTCACGCTGGACGGCGACGAGGCAGCGATTTCCGAGGCGAAGGATGTGCTGGCCAAGAAGGGCGCCACCTATCA
GAATGTGTATTTTGACTCAGATGGTGAGGCGGGAAAGTTTACTACCAACATCTTTGCTTATCCCACCACCTATGTGGTCG
ACCGCAGCGGCAATATCGTGGGTGAACCCATCGTAGGAGCCATCACAGAAAAGAAGCAGGCGGAGACGCTGCAAAAGCTC
ATCGAGCAGGCGCTCGCCGCCGATGTGGGCTGACCCGAGATTTAAAAAAGCGCCTGCTGTGCGCCGCTGCTGGCCTACTT
CTATGTCATCGACCCCACGGTGCAAAACCGGCAGGGCAACGACCGCGGCAGCCAGTACCAGACCGGCGTTTACTTCACCA
ACGAAAGCGCGAGAGAGACGGTGAAGCGCATCGCGGAGATCGAGCGCGGCCGCAGCGAAAAATTCTTCGTGGAGATCGGC
CCGCTCAAAAACTTCTATCCCGCCGAGGAATACCACCAGAACTACCTCGAAAAGAATCCGAACGGCTACTGCCACATCCC
GCGCACGGAGATGGAGCTCTTTTCCCGGCTGCGCATCGACCCGGGTGACTATCAGAAGCCAGCGGCGGAGTCCATCCGGG
ACAAGCTGACGGCGGAGCAGTACCGCGTCACGCAGGAGAGCGGCACGGAGCGCGCCTTCACAGGCGAGTTCTGGGACAAG
TTTGAAAAGGGCATCTATGTGGATGTCGTCACCGCCGAGCCGCTCTTTTCCTCCACGGATAAGTACGAGAGCGGCTGCGG
CTGGCCCGCCTTTACAAAGCCTATCGAGGGCCCCGCTGTGGTGGAAAAAGAGGATTTGAGCCACGGAATGCGCCGCACGG
AGGTCAGAAGCCGCGCCGGAGACTCCCATCTCGGTCATGTGTTCACCGGCGATCCGGAGTCGCCCAACGGCGTGCGCTAC
TGCATCAACAGCGCGGCCCTGCGCTTCGTCCCCTATGAAAAAATGGAGACCGAGGGCTACGGATACCTGCTGTACCTGTT
TGAAAAATAGGACGCAAACGGTCGGCAGTTCTCATGCAAGGAACTATCAGCACATCACAGCATATCGGACTGCCACCGGG
CAGTCCGATATGCTGTGAATGGAATTTTCCGACACTCTCAATGCCGGCATAACGATCTGCGCGGAGGAGAACGAAGAACA
TCTCTCTTAAGGAACTAATTCAAACTTATTGCTGTTAGCCGATGGATTCAGGTGTGCCAAAGCATTGCAGGGCTGGAAGT
ATTCAGCTTCGGCTTCGGCAAAAGATGTGTAAAACAGAGAAGCGCCCGTATCAGCATTTAAAAGACTTCTTCGATTCCTC
CTAAATACGCATAAGGACTCACTCCAATCGAAATCGTATGACATTCTATCCCAAGTAGAGCAAATTCCGCCCCAAAAGCA
AGCGGCATTTTGGGAATTATGCAACAAAAAAGTCGAAAAGCACGATCTCCGTTCCCAAAGACCGTGCTTTTCGGTAGATT
TCGTGATTTATCCCATCAGGGTCGTCCAGAGAAGGCTGAACGGCATCACAAGGATGAGGGCAGGCATCAGATCCACCAAT
GGGACCGATTTGATCTTGGACACCCGGAAGCCAGCCGCCATCGTCAGGATACCGCCGCAGGCCGAGAGATCTGCGAACAT
GGCCGGGGTCAGCACACCGGCCAGCAGCTTACCGGCACCAAAGACGATGAACAGGATGATGACCTGCGGAATGGGGATCG
CACAGATGGCCGCACCCAGCGTCGAAGCGAAGATCATTGCGGTGAAGAAGTCCAGCACCGCTTTCGACATCAGTAGTGAC
GGGTCGCCGGTGATGCCCTCGGTCAGTGTGCTGTACCAGCCGAAACCGCTGCAACAGAACAGTGCCACTGCCGTGATGTA
AAACTCCATGTCGATATGCTCGTCGCCAAGGTGCAGGGCTTTGACGAGCTTATGGAAAAATTTGCTCGTCCAGTGTTCCA
GATGCAAACTGTGTCCGATGGTAAAGCCCACCAGAATCGCCAGCACGACTGCCGTCATGCCGGACGCCTTGATGATAGAA
TTGATGCCAATCGCAATGGAGCAGTAACCGAACAGGGTCGGCAGATTATCTTTCAGGTTCTGCGGTAAGATCTTTCCCAG
ACCCGTTCCCAGCAGACCGCCGAACAGCACAGCGGCACAGTTCGTCAAAACTCCAATTGGCATACTTCTTCCTCACAGTT
CTTTGTTTTTACCAGTCCTTCACTGCACCGTCAAAGGCACGGCGTGCGGCGTTGCTGCCACGCTCGTTGGCAGGATACAG
CTCTTCTGCGTCGTCGGCCAGCTCGATGCCGATGCCGGGAGCCTCCGGGATAAGCATACAGCCGTTCTCGAACCGGAGCG
GCTCTTTCACCATCTTGTCCTCAGCCCCGTTCAGGCAGAAGCCGGGCAGCTCCTGAATGCCAAGATTGGGGATGGAGGCG
CAGATCTGCAGGCAGGCCGCCGTGGACACGGGGCCCAGCGGGTTGTGCGGGATGACCAGCACATCGTGTGCTTCGGCCAA
TGCGCAGATCTTCTTGCTGGTGGTAATGCCGCCTACAGCGCAGACGTCCGGGCGGACATACTGGCAGGCATGGCGTGCCA
TCAGCACCTCGAACTCCCGCAGGTCGATGGCGCGCTCGCCGGTGGCGATGGGCACGCCCACCTTGCTGGCGACTTCGGCC
ATGGTATCCACGTTGTCAGGCGGCACGGGATCCTCAAGGATCATCGGGCGGTATGGCTCGACGGCACGGCCAAAGGCAAC
AGCCTCGGGCAGGGTCATGCCGCGGTGGACTTCCAGCACGAAATCAAAATCCGGACCGACAGCCTCACGGCAGACGCGCA
CCTTCTCCACTTCCCGCTCAATCCGGCTGGAGTAGAATTCACCCTTGCCGTCCGTGGAACTGGTGGGTCCGTTGCAGAAG
ATCTTCGCGGCCGTAAAGCCCATCTCCTGCAGCTGCTGGTACTGTTCCGCCAGCTTCTGGTTGTCCTCGGTCAGGTGCAT
GACCGAAGCGTAGACCCGCACCTTATCGCGGGTCTTGCCGCCCAGCAGCTCGTAGACCGGAACGCCAAGAGCCTTGCCCT
TGATGTCCCACAGTGCGATGTCGATGGCCGAGATCGCGCTCATGATGACCGAGCCGCGGAAATAAACCGACCGCAGGAAA
TTCTGGTTGAAATCCTCGATGCGGAAGGGGTCTTTGCCGATGAGGTAATCCGCAAATTTTTCGATGGCAGCTGCCGTCGC
CTGCAGATAGCCCCAGTTTCCGGCCTCGCCCAGACCCACGATACCGGCATCGGTGTAGACCTGTACGAAGAGATAGTGCT
TCGCAAAGCGCAGCTTTACGTCTGTAATTTTCATAGTGCTTTTTCTCCTGTCACGTTACTTTATTGTAGATGCTCCCGAA
AGAATTTGCAATGGGCATCCAGCGCACGCTCCCAGCCGGGCGTCCGGTTGGTGGTAAAGCCGTGCATGGCTTCGGGGATA
CGCTGGGCAGTCACACAGACACCTGCCTTGATGAGCCGGAGTGCAAACGCCTCGGTATCGTCCCGCAGGCTGTCCTCTCC
CGCCGAGAGGATCAGACAGTCTGGGAAGGTGCTGAGCGCGGCTTCGTCCGCCTTGATGGGCGAACAGAGTGGCTGGGCCG
GGTCTGCATCGCCCACATAAAAATCGGTGTACAGCTTTTCCGTGGCCGAACGCTTGACCCAGAAGGGATCCTGTTTCAGT
TCCGGGGACAGGCGGTCAATGGGATTGACCGTGTTATCCACCGGGAAATATTCCATCAGCACACAGCAGGGATGCAGCTT
GTGCGTCTCTGCATTCTGGATGCAGGCCGCCGCCACAAGGTTTCCGCCTGCGCTGTGACCTGCCAGTATGATCTTTTCCG
GGTCAACGCCCAGCTCCTCGGCATGGTCGAAAGCATACTCCGCAATGCCGTAGCTCTCGTGGACAGCCGCCGGGAATGCC
TTTTCCGGTGCAAGGCAGTAATCCACATCCCAGACGAGGCAGTTCAGCCGCTCCATCAGGGTACAGCAGTAGCGGCGGTC
ACGGTCGGTGCGGCCTTTGATGAAACCGCCGCCATGGAAATTCAGCAGTAGTGCCGCTTTTGGGGGCAGGGTGTCCGGGC
GTTCCTCAAAGACATGGATCTTACAGCCGTTTGCCGTCTTGATCCAGAGTTCGGTCTCTGTGCCGGGCAGGGCAGCCTGC
TCTTCGGGGCTGACCGAGCCGAAGCGATCCCGGCTGCGGACTTGGTTTGCCATTGCGATTTTTTCTTCCAGAGTCATGGT
AACAGCTCCCTCTCCCGATCAGAATGCCGGGAAAACGGTCATGGTGTAGAAGATGTAGATGAACGGCAGGATCAGAGTGA
TGAGCGCGCCGCTCTTGAACAGGCTCTTGAGGTCGTAGCCGCCGTCAGCCATGCACATGGGAACGGCAGGCGTTGCCATC
[truncated: 4,226,858 more chars]
