# Supplementary material for: Identification and characterization of Faecalibacterium prophages rich in diversity-generating retroelements
Source: Microbiol Spectr. 2024 Dec 31;13(2):e01066-24. doi: 10.1128/spectrum.01066-24 (PMC11792537; doi:10.1128/spectrum.01066-24)
Supplement: Supplemental tables — Tables S1 to S3. [file spectrum.01066-24-s0004.xlsx]

## Sheet: Table S1
Table S1. Characteristics of the 22 Faecalibacterium genome assemblies screened for the presence of prophages.
Strain	Species-level UHGG cluster	Total assembly length, bp	N50	L50	Number of contigs ≥ 50 kb	Number of CPs
FM6	F. prausnitzii	3000626	5	187761	15	1
HTF-495	F. prausnitzii	3032467	5	184404	16	0
FM4	F. prausnitzii C	2828273	9	98081	18	0
A2-165	F. prausnitzii C	3079160	4	290366	13	2
FM8	F. prausnitzii C	2869809	16	64934	20	1
HTF-162	F. prausnitzii C	2884196	6	154369	18	2
HTF-383	F. prausnitzii C	2858473	6	138000	14	0
HTF-709	F. prausnitzii C	2637822	4	214621	13	0
HTF-76H	F. prausnitzii D	2817555	7	167759	17	0
FM1	F. prausnitzii E	2912271	13	76179	19	0
FM3	F. prausnitzii E	2919367	13	75423	21	0
HTF-238	F. prausnitzii F	3085104	5	245452	16	3
60C2	F. prausnitzii G	2737893	6	163271	16	0
L2-15	F. prausnitzii G	3261770	18	48165	17	0
L2-61	F. prausnitzii G	3347831	7	167723	20	1
L2-6	F. prausnitzii G	3288500	22	47454	18	0
HTF-128	F. sp900539885	2920595	6	166529	18	1
HTF-A	F. sp900539885	2757455	3	405575	12	1
HTF-B	F. sp900539885	2755666	3	405575	11	1
HTF-C	F. sp900539885	2778753	4	251487	12	1
HTF-F	F. sp900539885	2756421	3	405575	10	1
HTF-441	-	4292653	16	60610	20	0

## Sheet: Table S2
Table S2. Bacterial and viral DNA samples obtained following the prophage induction experiments.
Sample Name	Strain	DNA type	Treatment	Concentration (ng/µl)	Library QC result	Sequencing
PhIFM7GN02A9	A2-165	bacterial DNA	none	17.35	Pass	Yes
PhIFM70C02A1	A2-165	VLP DNA	none	0.21	Fail
PhIFM70H02A2	A2-165	VLP DNA	heat 40 °C	0.1	Fail
PhIFM7_102A3	A2-165	VLP DNA	MMC 0,1 μg/ml	0.21	Fail	Yes
PhIFM70202A4	A2-165	VLP DNA	MMC 2 μg/ml	2.53	Fail	Yes
PhIFM70602A5	A2-165	VLP DNA	MMC 6 μg/ml	0.06	Fail
PhIFM70802A6	A2-165	VLP DNA	MMC 8 μg/ml	0.06	Fail
PhIFM71202A7	A2-165	VLP DNA	MMC 12 μg/ml	0.17	Fail
PhIFM71602A8	A2-165	VLP DNA	MMC 16 μg/ml	0.13	Fail
PhIFM8GN02B9	FM8	bacterial DNA	none	15.49	Pass	Yes
PhIFM80C02B1	FM8	VLP DNA	none	0.2	Fail
PhIFM80H02B2	FM8	VLP DNA	heat 40 °C	0.12	Pass	Yes
PhIFM8_102B3	FM8	VLP DNA	MMC 0,1 μg/ml	0.11	Pass	Yes
PhIFM80202B4	FM8	VLP DNA	MMC 2 μg/ml	0.43	Pass	Yes
PhIFM80602B5	FM8	VLP DNA	MMC 6 μg/ml	0.18	Pass	Yes
PhIFM80802B6	FM8	VLP DNA	MMC 8 μg/ml	0.34	Pass	Yes
PhIFM81202B7	FM8	VLP DNA	MMC 12 μg/ml	0.38	Pass	Yes
PhIFM81602B8	FM8	VLP DNA	MMC 16 μg/ml	0.29	Pass	Yes
PhI162GN02C9	HTF-162	bacterial DNA	none	35.6	Pass	Yes
PhI1620C02C1	HTF-162	VLP DNA	none	0.2	Fail
PhI1620H02C2	HTF-162	VLP DNA	heat 40 °C	0.21	Fail	Yes
PhI162_102C3	HTF-162	VLP DNA	MMC 0,1 μg/ml	0.11	Fail
PhI1620202C4	HTF-162	VLP DNA	MMC 2 μg/ml	0.05	Fail
PhI1620602C5	HTF-162	VLP DNA	MMC 6 μg/ml	0.24	Fail	Yes
PhI1620802C6	HTF-162	VLP DNA	MMC 8 μg/ml	0.11	Fail
PhI1621202C7	HTF-162	VLP DNA	MMC 12 μg/ml	0.17	Fail
PhI1621602C8	HTF-162	VLP DNA	MMC 16 μg/ml	0.19	Fail
PhI238GN02E9	HTF-238	bacterial DNA	none	9.6	Pass	Yes
PhI2380C02E1	HTF-238	VLP DNA	none	0.48	Fail	Yes
PhI2380H02E2	HTF-238	VLP DNA	heat 40 °C	0.22	Fail	Yes
PhI238_102E3	HTF-238	VLP DNA	MMC 0,1 μg/ml	0.11	Fail
PhI2380202E4	HTF-238	VLP DNA	MMC 2 μg/ml	0.11	Fail
PhI2380602E5	HTF-238	VLP DNA	MMC 6 μg/ml	0.08	Fail
PhI2380802E6	HTF-238	VLP DNA	MMC 8 μg/ml	0.08	Fail
PhI2381202E7	HTF-238	VLP DNA	MMC 12 μg/ml	0.05	Fail
PhI2381602E8	HTF-238	VLP DNA	MMC 16 μg/ml	0.18	Fail
PhI261GN02D9	L2-61	bacterial DNA	none	17.53	Pass	Yes
PhI2610C02D1	L2-61	VLP DNA	none	0.65	Fail	Yes
PhI2610H02D2	L2-61	VLP DNA	heat 40 °C	0.24	Fail
PhI261_102D3	L2-61	VLP DNA	MMC 0,1 μg/ml	0.21	Fail
PhI2610202D4	L2-61	VLP DNA	MMC 2 μg/ml	0.08	Fail
PhI2610602D5	L2-61	VLP DNA	MMC 6 μg/ml	0.08	Fail
PhI2610802D6	L2-61	VLP DNA	MMC 8 μg/ml	0.09	Fail
PhI2611202D7	L2-61	VLP DNA	MMC 12 μg/ml	0.13	Fail
PhI2611602D8	L2-61	VLP DNA	MMC 16 μg/ml	0.37	Fail	Yes
PhI128GN02F9	HTF-128	bacterial DNA	none	2.92	Fail	Yes
PhI1280C02F1	HTF-128	VLP DNA	none	0.14	Fail
PhI1280H02F2	HTF-128	VLP DNA	heat 40 °C	0.16	Fail
PhI128_102F3	HTF-128	VLP DNA	MMC 0,1 μg/ml	0.21	Fail	Yes
PhI1280202F4	HTF-128	VLP DNA	MMC 2 μg/ml	0.23	Fail	Yes
PhI1280602F5	HTF-128	VLP DNA	MMC 6 μg/ml	0.05	Fail
PhI1280802F6	HTF-128	VLP DNA	MMC 8 μg/ml	0.03	Fail
PhI1281202F7	HTF-128	VLP DNA	MMC 12 μg/ml	0.13	Fail
PhI1281602F8	HTF-128	VLP DNA	MMC 16 μg/ml	0.06	Fail

## Sheet: Table S3
Table S3. Coordinates of DGR repeats in phage and candidate prophage genomes.
Genome	TR coordinates, nt	VR coordinates, nt
Mushu	32765-32863	34819-34918
Roos	26821-26954	25781-25914
Pioen	23168-23301	22124-22260
Lelie	24484-24608	26513-26637
		40430-40554
Lagaffe_CP	40809-40923	2157-2271
		40226-40340
CP11	27867-27971	5045-5149
		29800-29904
